# Supplementary material for: Proteomic Characterization of Antibiotic Resistance, and Production of Antimicrobial and Virulence Factors in Streptococcus Species Associated with Bovine Mastitis. Could Enzybiotics Represent Novel Therapeutic Agents Against These Pathogens?
Source: Antibiotics (Basel). 2020 Jun 4;9(6):302. doi: 10.3390/antibiotics9060302 (PMC7344566; doi:10.3390/antibiotics9060302)
Supplement: Supplementary file 1 [file antibiotics-09-00302-s001.zip]

Archive with 2 entries (2 files):
- Data sheet Supplemental_Data_1.xlsx
- Supplementary Data 2.docx
