# Supplementary material for: Proteomic Characterization of Antibiotic Resistance, and Production of Antimicrobial and Virulence Factors in Streptococcus Species Associated with Bovine Mastitis. Could Enzybiotics Represent Novel Therapeutic Agents Against These Pathogens?
Source: Antibiotics (Basel). 2020 Jun 4;9(6):302. doi: 10.3390/antibiotics9060302 (PMC7344566; doi:10.3390/antibiotics9060302)
Supplement: Supplementary file 1 [file antibiotics-09-00302-s001.zip › Data sheet Supplemental_Data_1.xlsx]

## Sheet: TOTAL Un-redundant dataset
Table S1: Complete lists of un-redundant peptides identified for the complete dataset and for each Streptococcus spp.
Confidence	Identifying Node Type	Identifying Node	Search ID	Identifying Node No	Sequence	Annotated Sequence	Modifications	# Protein Groups	# Proteins	Protein Accessions	Protein Descriptions	Gene	Cellular localization	# Missed Cleavages	Charge	Original Precursor Charge	DeltaScore	DeltaCn	Rank	Search Engine Rank	Concatenated Rank	m/z [Da]	MH+ [Da]	Theo. MH+ [Da]	DeltaM [ppm]	Deltam/z [Da]	Matched Ions	Total Ions	Intensity	Activation Type	MS Order	Isolation Interference [%]	Ion Inject Time [ms]	RT [min]	First Scan	Last Scan	Master Scan(s)	Spectrum File	Ions Matched	Annotation	XCorr	Peptides Matched
High	Sequest HT	Sequest HT (A2)	A	2	LHIVDLDGAVAGESLNLSVIERICKAVR	LHIVDLDGAVAGESLNLSVIERIcKAVR	C24(Carbamidomethyl)	0	2	A0A0U0GCX3; A0A0T8YBV1	1-(5-phosphoribosyl)-5-[(5-phosphoribosylamino)methylideneamino] imidazole-4-carboxamide isomerase OS=Streptococcus pneumoniae GN=hisA PE=3 SV=1; 1-(5-phosphoribosyl)-5-[(5-phosphoribosylamino)methylideneamino] imidazole-4-carboxamide isomerase OS=Streptococcus pneumoniae GN=hisA PE=3 SV=1	hisA	Cytoplasm	2	3	0	0.2336	0	1	1	1	1016.55	3047.64	3047.67	-10.3579	-0.0105224	0	0	15982.9	CID (Collision Induced Dissociation)	MS2			40.6427	7280	7280	-1	mcarrera_G1306_144.mzXML	0/0		2.73766	4086
High	Sequest HT	Sequest HT (A2)	A	2	MTKDLELYTFGTGENFHLQNYLGVHK	MTKDLELYTFGTGENFHLQNYLGVHK		0	1	U2ILE8	1,4-alpha-glucan branching enzyme GlgB OS=Streptococcus sobrinus W1703 GN=glgB PE=3 SV=1	glgB	Surface-associated	1	3	0	0.2625	0	1	1	1	1019.17	3055.5	3055.5	-0.906693	-0.000923467	0	0	71156.9	CID (Collision Induced Dissociation)	MS2			62.2582	11092	11092	-1	mcarrera_G1306_144.mzXML	0/0		3.01138	6187
High	Sequest HT	Sequest HT (A2)	A	2	MTLPIFLELVEIK	mTLPIFLELVEIK	N-Term(Prot)(Acetyl)	0	2	A0A0A6S1I1; A0A1Q8E9S6	1,4-dihydroxy-2-naphthoate prenyltransferase OS=Streptococcus uberis GN=NC01_05810 PE=4 SV=1; 1,4-dihydroxy-2-naphthoate polyprenyltransferase OS=Streptococcus cuniculi GN=BU202_02735 PE=4 SV=1	NC01_05810	Surface-associated	0	2	0	0.2146	0	1	1	1	794.47	1587.93	1587.91	16.4329	0.013047	0	0	21423.2	CID (Collision Induced Dissociation)	MS2			35.4987	6367	6367	-1	mcarrera_G1306_156.mzXML	0/0		2.60603	1590
High	Sequest HT	Sequest HT (A2)	A	2	SVRGMDIIPEAIEDAK	SVRGMDIIPEAIEDAK		0	68	I2NT56; A0A0Z8HV34; A0A123TBW5; A0A116NR96; A0A116MPW6; A0A142UMX5; A0A075SF10; E8JLY2; A0A0Z8GTE2; A0A0Z8GWW9; A4VTH0; A0A0M9FMT6; A0A0Z8M7Y6; A0A0Z8AZ34; A0A116NCV5; A0A123TJW6; G7SDI6; A0A0U2UZN5; A0A0Z8TP54; F9M2A3; A0A0H3MTN2; A0A1F0YEF7; A0A116L9W7; V8BGQ8; A0A0Z8MS68; A0A123UAJ9; A0A116MX90; A0A0Z8NS11; W1VFD4; A0A1H9A8V2; A0A0Z8FB09; A0A123U1R0; A0A0Z8INE1; E3CCY4; A0A0Z8J0E4; I1ZKH3; A0A…	23S rRNA (Uracil-5-)-methyltransferase RumA OS=Streptococcus parasanguinis F0449 GN=rumA_1 PE=3 SV=1; SAM-dependent methyltransferase related to tRNA (Uracil-5-)-methyltransferase OS=Streptococcus suis GN=rlmCD PE=3 SV=1; SAM-dependent methyltransferase related to tRNA (Uracil-5-)-methyltransferase OS=Streptococcus suis GN=rlmCD PE=3 SV=1; SAM-dependent methyltransferase related to tRNA (Uracil-5…	rumA	Cytoplasm	1	2	0		0.0409	3	3	3	872.46	1743.91	1743.89	10.415	0.00908133	0	0	33215.4	CID (Collision Induced Dissociation)	MS2			55.6708	9923	9923	-1	mcarrera_G1306_152.mzXML	0/0		2.10838	5862
High	Sequest HT	Sequest HT (A2)	A	2	KNSHDLMPLEDFYIQDPVIDQVILVLRDLLR	KNSHDLMPLEDFYIQDPVIDQVILVLRDLLR		0	1	A0A1E8ZV31	23S rRNA (Uracil-5-)-methyltransferase RumA OS=Streptococcus sp. HMSC034E03 GN=HMPREF2805_05785 PE=3 SV=1	rumA	Cytoplasm	2	3	0	0.2328	0	1	1	1	1236.66	3707.97	3707.98	-4.71446	-0.00582704	0	0	13214.4	CID (Collision Induced Dissociation)	MS2			60.638	10734	10734	-1	mcarrera_G1306_156.mzXML	0/0		2.32008	3691
High	Sequest HT	Sequest HT (A2)	A	2	ALASLAELPHTR	ALASLAELPHTR		0	1	A0A1Q8RHX9	2-amino-4-hydroxy-6-hydroxymethyldihydropteridine diphosphokinase OS=Streptococcus sp. 'caviae' GN=BMI76_04425 PE=4 SV=1	BMI76_04425	Cytoplasm	0	2	0	0.1667	0	1	1	1	639.87	1278.73	1278.72	12.718	0.00813135	0	0	23010.5	CID (Collision Induced Dissociation)	MS2			29.9545	5383	5383	-1	mcarrera_G1306_136.mzXML	0/0		2.09811	2464
High	Sequest HT	Sequest HT (A2)	A	2	YKVVTPYCDFLTQLVHSKEELLK	YKVVTPYcDFLTQLVHSKEELLK	C8(Carbamidomethyl)	0	1	A0A0V8E786	2-dehydropantoate 2-reductase OS=Lactococcus lactis subsp. lactis GN=M20_0852 PE=3 SV=1			2	3	0	0.2906	0	1	1	1	937.5	2810.49	2810.48	2.03979	0.00191093	0	0	56273.7	CID (Collision Induced Dissociation)	MS2			62.098	11007	11007	-1	mcarrera_G1306_142.mzXML	0/0		2.64598	5053
High	Sequest HT	Sequest HT (A2)	A	2	ENGLKVTGDVEETVYLPIMKPTEATR	ENGLKVTGDVEETVYLPIMKPTEATR		0	7	A0A0Z8FVG4; A0A0Z8FNZ3; A0A0Z8HHC6; A0A116LJ59; D5AIG6; A0A0Z8HH61; A0A0Z8GNR7	2-dehydropantoate 2-reductase OS=Streptococcus suis GN=panE PE=3 SV=1; 2-dehydropantoate 2-reductase OS=Streptococcus suis GN=panE PE=4 SV=1; 2-dehydropantoate 2-reductase OS=Streptococcus suis GN=panE PE=4 SV=1; 2-dehydropantoate 2-reductase OS=Streptococcus suis GN=panE PE=3 SV=1; 2-dehydropantoate 2-reductase OS=Streptococcus suis (strain GZ1) GN=SSGZ1_1174 PE=3 SV=1; 2-dehydropantoate 2-reduc…	panE	Cytoplasm	1	3	0	0.1591	0	1	1	1	964.18	2890.53	2890.49	13.4224	0.0129325	0	0	28505.5	CID (Collision Induced Dissociation)	MS2			43.5122	7777	7777	-1	mcarrera_G1306_142.mzXML	0/0		3.52177	5305
High	Sequest HT	Sequest HT (A2)	A	2	NIPVGVITNGPTEHQLKKVR	NIPVGVITNGPTEHQLKKVR		0	1	A0A139MG66	2-haloalkanoic acid dehalogenase OS=Lactococcus sp. DD01 GN=LACDD01_00598 PE=4 SV=1			2	3	0	0.1155	0	1	1	1	734.09	2200.26	2200.26	-0.278908	-0.000204557	0	0	119934	CID (Collision Induced Dissociation)	MS2			14.3125	2597	2597	-1	mcarrera_G1306_146.mzXML	0/0		2.50875	1760
High	Sequest HT	Sequest HT (A2)	A	2	IAIVGLGNMGRPIAENIMKAGYSLTVYNR	IAIVGLGNmGRPIAENImKAGYSLTVYNR	M9(Oxidation); M18(Oxidation)	0	1	A0A0U0DKS3	2-hydroxy-3-oxopropionate reductase OS=Streptococcus pneumoniae GN=garR PE=4 SV=1	garR	Cytoplasm	1	3	0	0.0847	0	1	1	1	1051.89	3153.66	3153.65	0.225592	0.000237147	0	0	83825	CID (Collision Induced Dissociation)	MS2			53.4017	9447	9447	-1	mcarrera_G1306_134.mzXML	0/0		2.35903	4994
High	Sequest HT	Sequest HT (A2)	A	2	AGIDVGSTTVKLIVIDEQGK	AGIDVGSTTVKLIVIDEQGK		0	1	A0A0V7YM03	2-hydroxyglutaryl-CoA dehydratase OS=Enterococcus faecium GN=AOY33_00160 PE=4 SV=1			1	3	0		0.0262	2	2	2	681.72	2043.15	2043.13	5.98877	0.00407862	0	0	175395	CID (Collision Induced Dissociation)	MS2			46.7665	8337	8337	-1	mcarrera_G1306_160.mzXML	0/0		2.59945	2881
High	Sequest HT	Sequest HT (A2)	A	2	MVSRFSGIPVPK	mVSRFSGIPVPK	M1(Oxidation)	0	2	A0A0U0AE49; A0A0T8ERL4	2-isopropylmalate synthase OS=Streptococcus pneumoniae GN=leuA_2 PE=4 SV=1; 2-isopropylmalate synthase OS=Streptococcus pneumoniae GN=leuA_1 PE=4 SV=1	leuA	Cytoplasm	1	2	0	0.2178	0	1	1	1	667.37	1333.73	1333.73	2.2906	0.00152752	0	0	17865.6	CID (Collision Induced Dissociation)	MS2			25.455	4553	4553	-1	mcarrera_G1306_140.mzXML	0/0		2.01658	5463
High	Sequest HT	Sequest HT (A2)	A	2	YPKVIKAIGPVLLLK	YPKVIKAIGPVLLLK		0	1	I7MRI3	2-keto-3-deoxygluconate permease OS=Streptococcus canis FSL Z3-227 GN=SCAZ3_10880 PE=4 SV=1	SCAZ3_10880	Surface-associated	2	2	0	0.4128	0	1	1	1	826.56	1652.11	1652.09	15.3819	0.0127061	0	0	102286	CID (Collision Induced Dissociation)	MS2			49.3515	8797	8797	-1	mcarrera_G1306_142.mzXML	0/0		2.17637	13
High	Sequest HT	Sequest HT (A2)	A	2	TLDLTDIAGICPYPTLLICGSKDRPNLSSMKTLHR	TLDLTDIAGIcPYPTLLIcGSKDRPNLSSmKTLHR	C11(Carbamidomethyl); C19(Carbamidomethyl); M30(Oxidation)	0	1	A0A064C4S4	2-succinyl-6-hydroxy-2, 4-cyclohexadiene-1-carboxylate synthase OS=Streptococcus pneumoniae GN=ERS021218_01285 PE=4 SV=1	ERS021218_01285	Cytoplasm	2	3	0	0.2481	0	1	1	1	1324.99	3972.96	3973.03	-19.8694	-0.026314	0	0	31347.7	CID (Collision Induced Dissociation)	MS2			53.5698	9483	9483	-1	mcarrera_G1306_154.mzXML	0/0		2.66459	5612
High	Sequest HT	Sequest HT (A2)	A	2	LDLPSGVDIEIKL	LDLPSGVDIEIKL		0	4	A0A0T8PXD5; A0A0T8FFN9; A0A0T8X3P1; A0A0E8T872	30S ribosomal protein S10 OS=Streptococcus pneumoniae GN=rpsJ_2 PE=3 SV=1; 30S ribosomal protein S10 OS=Streptococcus pneumoniae GN=rpsJ_2 PE=3 SV=1; 30S ribosomal protein S10 OS=Streptococcus pneumoniae GN=rpsJ_2 PE=4 SV=1; 30S ribosomal protein S10 OS=Streptococcus pneumoniae GN=rpsJ_1 PE=3 SV=1	rpsJ	Cytoplasm	1	2	0	0.413	0	1	1	1	706.4	1411.79	1411.8	-8.18043	-0.00577458	0	0	15874.5	CID (Collision Induced Dissociation)	MS2			43.5703	7787	7787	-1	mcarrera_G1306_142.mzXML	0/0		3.22424	3224
High	Sequest HT	Sequest HT (A2)	A	2	LDLPSGVDIEIK	LDLPSGVDIEIK		0	4	A0A0T8PXD5; A0A0T8FFN9; A0A0T8X3P1; A0A0E8T872	30S ribosomal protein S10 OS=Streptococcus pneumoniae GN=rpsJ_2 PE=3 SV=1; 30S ribosomal protein S10 OS=Streptococcus pneumoniae GN=rpsJ_2 PE=3 SV=1; 30S ribosomal protein S10 OS=Streptococcus pneumoniae GN=rpsJ_2 PE=4 SV=1; 30S ribosomal protein S10 OS=Streptococcus pneumoniae GN=rpsJ_1 PE=3 SV=1	rpsJ	Cytoplasm	0	2	0	0.2389	0	1	1	1	649.86	1298.71	1298.72	-5.76354	-0.00374261	0	0	19303.6	CID (Collision Induced Dissociation)	MS2			27.7742	5000	5000	-1	mcarrera_G1306_142.mzXML	0/0		3.13507	4102
High	Sequest HT	Sequest HT (A2)	A	2	VVISLTYVYGIGLSTSK	VVISLTYVYGIGLSTSK		0	2	A0A1J7VLS5; S9SL42	30S ribosomal protein S13 OS=Streptococcus agalactiae serogroup III GN=rpsM PE=3 SV=1; 30S ribosomal protein S13 OS=Streptococcus oralis subsp. tigurinus 2426 GN=rpsM PE=3 SV=1	rpsM	Cytoplasm	0	2	0	0.2121	0	1	1	1	900.52	1800.03	1800.02	9.66414	0.0086978	0	0	11836.6	CID (Collision Induced Dissociation)	MS2			35.5607	6385	6385	-1	mcarrera_G1306_152.mzXML	0/0		2.31166	2382
High	Sequest HT	Sequest HT (A2)	A	2	KILAAAGISEDVR	KILAAAGISEDVR		0	17	F9HEW7; A0A139MHS0; A0A1F0NIE4; E1M6I6; B9DSX4; A0A0T9ARG8; A0A0U0H5D9; J0VDP1; S9SL42; A0A139NMG5; A0A139QXV8; A0A0T8NLQ3; G7SLM3; A4VYR6; A5M4Y3; A0A1X1G4B0; E1LMU1	30S ribosomal protein S13 OS=Streptococcus sp. oral taxon 056 str. F0418 GN=rpsM PE=3 SV=1; 30S ribosomal protein S13 OS=Streptococcus sp. DD04 GN=rpsM PE=3 SV=1; 30S ribosomal protein S13 OS=Streptococcus sp. HMSC067H01 GN=rpsM PE=3 SV=1; 30S ribosomal protein S13 OS=Streptococcus infantis SK1302 GN=rpsM PE=3 SV=1; 30S ribosomal protein S13 OS=Streptococcus uberis (strain ATCC BAA-854 / 0140J) G…	rpsM	Cytoplasm	1	2	0	0.2169	0	1	1	1	671.88	1342.75	1342.77	-12.0399	-0.00808337	0	0	161418	CID (Collision Induced Dissociation)	MS2			12.8745	2303	2303	-1	mcarrera_G1306_146.mzXML	0/0		2.94538	4633
High	Sequest HT	Sequest HT (A2)	A	2	FIETVGTYNPLKDPAEVVLKEDLVLNWLSK	FIETVGTYNPLKDPAEVVLKEDLVLNWLSK		0	2	A0A0V7Y773; I6SDP1	30S ribosomal protein S16 OS=Enterococcus faecium GN=rpsP PE=3 SV=1; 30S ribosomal protein S16 OS=Enterococcus hirae (strain ATCC 9790 / DSM 20160 / JCM 8729 / LMG 6399 / NBRC 3181 / NCIMB 6459 / NCDO 1258) GN=rpsP PE=3 SV=1			2	3	0	0.5254	0	1	1	1	1144.31	3430.92	3430.85	18.8327	0.0215375	0	0	110147	CID (Collision Induced Dissociation)	MS2			65.8768	11667	11667	-1	mcarrera_G1306_142.mzXML	0/0		4.93495	1565
High	Sequest HT	Sequest HT (A2)	A	2	FIETVGTYNPLKDPAEVVLKEDLVLDWLSK	FIETVGTYNPLKDPAEVVLKEDLVLDWLSK		0	2	A0A132P9T6; A0A0Y4C0H7	30S ribosomal protein S16 OS=Enterococcus faecium GN=rpsP PE=3 SV=1; 30S ribosomal protein S16 OS=Streptococcus pneumoniae GN=rpsP_1 PE=3 SV=1	rpsP	Cytoplasm	2	3	0	0.3689	0	1	1	1	1144.61	3431.82	3431.83	-5.65389	-0.00646774	0	0	24896	CID (Collision Induced Dissociation)	MS2			67.8908	12080	12080	-1	mcarrera_G1306_144.mzXML	0/0		3.08715	4214
High	Sequest HT	Sequest HT (A2)	A	2	FIETVGTYNPLVAENQVTLKEDRILDWLSK	FIETVGTYNPLVAENQVTLKEDRILDWLSK		0	6	E6J3E1; A0A1S1FD23; B9DRW3; A0A1S1FHE8; A0A1L7MUZ1; V6Z1W3	30S ribosomal protein S16 OS=Streptococcus anginosus F0211 GN=rpsP PE=3 SV=1; 30S ribosomal protein S16 OS=Streptococcus sp. HMSC034F03 GN=rpsP PE=3 SV=1; 30S ribosomal protein S16 OS=Streptococcus uberis (strain ATCC BAA-854 / 0140J) GN=rpsP PE=3 SV=1; 30S ribosomal protein S16 OS=Streptococcus sp. HMSC034B03 GN=rpsP PE=3 SV=1; 30S ribosomal protein S16 OS=Streptococcus intermedius GN=rpsP PE=3 …	rpsP	Cytoplasm	2	3	0	0.3357	0	1	1	1	1164.6	3491.79	3491.84	-16.2132	-0.0188713	0	0	12931.1	CID (Collision Induced Dissociation)	MS2			64.6362	11539	11539	-1	mcarrera_G1306_150.mzXML	0/0		4.17397	5780
High	Sequest HT	Sequest HT (A2)	A	2	FIETIGTYNPLVAENQVTLKEDRVLDWLSK	FIETIGTYNPLVAENQVTLKEDRVLDWLSK		0	2	I0SG61; X8HCW1	30S ribosomal protein S16 OS=Streptococcus constellatus subsp. constellatus SK53 GN=rpsP PE=3 SV=1; 30S ribosomal protein S16 OS=Streptococcus sp. AS20 GN=rpsP PE=3 SV=1	rpsP	Cytoplasm	2	3	0	0.1708	0	1	1	1	1164.63	3491.88	3491.84	9.56119	0.0111287	0	0	33971.9	CID (Collision Induced Dissociation)	MS2			66.481	11803	11803	-1	mcarrera_G1306_136.mzXML	0/0		2.39637	3163
High	Sequest HT	Sequest HT (A2)	A	2	RSTVFPSFVGYTIAVYDGRK	RSTVFPSFVGYTIAVYDGRK		0	2	A0A0M1PG69; A0A1X4JHD1	30S ribosomal protein S19 OS=Enterococcus faecium GN=rpsS PE=3 SV=1; 30S ribosomal protein S19 OS=Enterococcus faecium GN=rpsS PE=3 SV=1			2	3	0	0.296	0	1	1	1	755.07	2263.2	2263.19	3.74204	0.00282298	0	0	9054.04	CID (Collision Induced Dissociation)	MS2			50.46	9032	9032	-1	mcarrera_G1306_148.mzXML	0/0		3.20948	5789
High	Sequest HT	Sequest HT (A2)	A	2	RSTIFPSFVGFTIAVYDGRK	RSTIFPSFVGFTIAVYDGRK		0	2	A0A1A7TPT1; A0A0Y4JQS7	30S ribosomal protein S19 OS=Enterococcus faecium GN=rpsS_1 PE=3 SV=1; 30S ribosomal protein S19 OS=Streptococcus pneumoniae GN=rpsS_2 PE=3 SV=1	rpsS	Cytoplasm	2	3	0	0.6033	0	1	1	1	754.41	2261.22	2261.21	3.42007	0.00257783	0	0	62419.2	CID (Collision Induced Dissociation)	MS2			48.5452	8657	8657	-1	mcarrera_G1306_142.mzXML	0/0		6.04994	4788
High	Sequest HT	Sequest HT (A2)	A	2	STIFPSFVGFTIAVYDGR	STIFPSFVGFTIAVYDGR		0	2	A0A1A7TPT1; A0A0Y4JQS7	30S ribosomal protein S19 OS=Enterococcus faecium GN=rpsS_1 PE=3 SV=1; 30S ribosomal protein S19 OS=Streptococcus pneumoniae GN=rpsS_2 PE=3 SV=1	rpsS	Cytoplasm	0	2	0	0.6218	0	1	1	1	989.02	1977.03	1977.01	10.6646	0.010542	0	0	19110.7	CID (Collision Induced Dissociation)	MS2			61.663	10958	10958	-1	mcarrera_G1306_136.mzXML	0/0		3.85994	6532
High	Sequest HT	Sequest HT (A2)	A	2	STIFPSFVGFTIAVYDGRK	STIFPSFVGFTIAVYDGRK		0	2	A0A1A7TPT1; A0A0Y4JQS7	30S ribosomal protein S19 OS=Enterococcus faecium GN=rpsS_1 PE=3 SV=1; 30S ribosomal protein S19 OS=Streptococcus pneumoniae GN=rpsS_2 PE=3 SV=1	rpsS	Cytoplasm	1	2	0	0.532	0	1	1	1	1053.06	2105.11	2105.11	2.90772	0.00306054	0	0	15376.7	CID (Collision Induced Dissociation)	MS2			55.1968	9839	9839	-1	mcarrera_G1306_152.mzXML	0/0		3.91281	5930
High	Sequest HT	Sequest HT (A2)	A	2	STIFPSFVGYTIAVYDGR	STIFPSFVGYTIAVYDGR		0	1	I6RZQ5	30S ribosomal protein S19 OS=Enterococcus hirae (strain ATCC 9790 / DSM 20160 / JCM 8729 / LMG 6399 / NBRC 3181 / NCIMB 6459 / NCDO 1258) GN=rpsS PE=3 SV=1			0	2	0	0.6658	0	1	1	1	997	1992.99	1993.01	-6.93955	-0.00691529	0	0	11207.1	CID (Collision Induced Dissociation)	MS2			50.625	9015	9015	-1	mcarrera_G1306_138.mzXML	0/0		3.97797	6307
High	Sequest HT	Sequest HT (A2)	A	2	RSTIFPSFVGYTIAVYDGR	RSTIFPSFVGYTIAVYDGR		0	1	I6RZQ5	30S ribosomal protein S19 OS=Enterococcus hirae (strain ATCC 9790 / DSM 20160 / JCM 8729 / LMG 6399 / NBRC 3181 / NCIMB 6459 / NCDO 1258) GN=rpsS PE=3 SV=1			1	3	0	0.5504	0	1	1	1	717.04	2149.11	2149.11	-1.03213	-0.000739387	0	0	65229	CID (Collision Induced Dissociation)	MS2			46.839	8378	8378	-1	mcarrera_G1306_144.mzXML	0/0		3.66953	6543
High	Sequest HT	Sequest HT (A2)	A	2	LITGAMASAIIEAR	LITGAmASAIIEAR	M6(Oxidation)	0	2	E0E1G1; A0A095XWC2	30S ribosomal protein S2 OS=Peptostreptococcus stomatis DSM 17678 GN=rpsB PE=3 SV=1; 30S ribosomal protein S2 OS=Peptostreptococcus sp. MV1 GN=rpsB PE=3 SV=1	rpsB	Cytoplasm	0	2	0	0.0427	0	1	1	1	716.9	1432.79	1432.78	6.90779	0.00494869	0	0	53140.5	CID (Collision Induced Dissociation)	MS2			14.9409	2668	2668	-1	mcarrera_G1306_140.mzXML	0/0		2.10761	104715
High	Sequest HT	Sequest HT (A2)	A	2	FLGGIEDMPHIPDVIYIVDPHKEQIAVK	FLGGIEDMPHIPDVIYIVDPHKEQIAVK		0	2	G5JW80; A0A1W6EVM5	30S ribosomal protein S2 OS=Streptococcus macacae NCTC 11558 GN=rpsB PE=3 SV=1; 30S ribosomal protein S2 (Fragment) OS=Streptococcus macacae GN=rpsB PE=4 SV=1	rpsB	Cytoplasm	1	3	0	0.0862	0	1	1	1	1058.58	3173.73	3173.67	17.355	0.0183596	0	0	10156	CID (Collision Induced Dissociation)	MS2			68.2077	12079	12079	-1	mcarrera_G1306_142.mzXML	0/0		2.31912	2941
High	Sequest HT	Sequest HT (A2)	A	2	FEDAVASGADNVDALYK	FEDAVASGADNVDALYK		0	2	A0A0V7Y5M1; A0A132P2F6	30S ribosomal protein S20 OS=Enterococcus faecium GN=rpsT PE=3 SV=1; 30S ribosomal protein S20 OS=Enterococcus faecium GN=rpsT PE=3 SV=1	rpsT	Cytoplasm	0	2	0	0.617	0	1	1	1	892.92	1784.83	1784.83	-0.566535	-0.000505585	0	0	67311.7	CID (Collision Induced Dissociation)	MS2			20.0745	3607	3607	-1	mcarrera_G1306_158.mzXML	0/0		5.63605	3085
High	Sequest HT	Sequest HT (A2)	A	2	FEEAVAAGADNVDALYNEAVK	FEEAVAAGADNVDALYNEAVK		0	2	A0A0Y4CWU7; A0A1X3AN69	30S ribosomal protein S20 OS=Streptococcus pneumoniae GN=rpsT_1 PE=3 SV=1; 30S ribosomal protein S20 OS=Enterococcus faecalis GN=rpsT PE=3 SV=1	rpsT	Cytoplasm	0	2	0	0.581	0	1	1	1	1098.52	2196.03	2196.05	-5.82622	-0.00639732	0	0	902228	CID (Collision Induced Dissociation)	MS2			32.6695	5867	5867	-1	mcarrera_G1306_136.mzXML	0/0		5.9949	3808
High	Sequest HT	Sequest HT (A2)	A	2	QVHINIVEIKTPDLDAHLVGENIARQLEQR	QVHINIVEIKTPDLDAHLVGENIARQLEQR		0	1	G5JQE3	30S ribosomal protein S3 OS=Streptococcus criceti HS-6 GN=rpsC PE=3 SV=1	rpsC	Cytoplasm	2	3	0		0.0144	2	2	2	1150.3	3448.89	3448.87	5.66053	0.00650747	0	0	59578.5	CID (Collision Induced Dissociation)	MS2			42.2277	7552	7552	-1	mcarrera_G1306_142.mzXML	0/0		2.73273	2424
High	Sequest HT	Sequest HT (A2)	A	2	QVHINIIEIKSPDLDAHLVGENIARQLEQR	QVHINIIEIKSPDLDAHLVGENIARQLEQR		0	9	J3JQD5; A0A0A6S2N2; F1Z0X0; G5K0U7; G5KAD9; B9DSV6; V4Q8M5; V6Z2Y8; A0A1L8MQE3	30S ribosomal protein S3 OS=Streptococcus ratti FA-1 = DSM 20564 GN=rpsC PE=3 SV=1; 30S ribosomal protein S3 OS=Streptococcus uberis GN=rpsC PE=3 SV=1; 30S ribosomal protein S3 OS=Streptococcus parauberis NCFD 2020 GN=rpsC PE=3 SV=1; 30S ribosomal protein S3 OS=Streptococcus ictaluri 707-05 GN=rpsC PE=3 SV=1; 30S ribosomal protein S3 OS=Streptococcus pseudoporcinus LQ 940-04 GN=rpsC PE=3 SV=1; 30…	rpsC	Cytoplasm	2	3	0	0.0144	0	1	1	1	1150.3	3448.89	3448.87	5.66053	0.00650747	0	0	59578.5	CID (Collision Induced Dissociation)	MS2			42.2277	7552	7552	-1	mcarrera_G1306_142.mzXML	0/0		2.76602	2424
High	Sequest HT	Sequest HT (A2)	A	2	AVLELAGVADITSK	AVLELAGVADITSK		0	4	A0A1X3C501; A0A133CU66; A0A121KET9; A0A0M1PHU0	30S ribosomal protein S5 OS=Enterococcus faecalis GN=rpsE PE=3 SV=1; 30S ribosomal protein S5 (Fragment) OS=Enterococcus faecium GN=AS252_05115 PE=3 SV=1; 30S ribosomal protein S5 OS=Streptococcus pneumoniae GN=rpsE_2 PE=3 SV=1; 30S ribosomal protein S5 OS=Enterococcus faecium GN=rpsE PE=3 SV=1	rpsE	Cytoplasm	0	2	0	0.176	0	1	1	1	693.89	1386.77	1386.78	-8.03879	-0.00557403	0	0	16949	CID (Collision Induced Dissociation)	MS2			26.6493	4795	4795	-1	mcarrera_G1306_136.mzXML	0/0		2.50267	5216
High	Sequest HT	Sequest HT (A2)	A	2	AVIELAGVADITSK	AVIELAGVADITSK		0	8	N0C5C6; A0A0E4CTT2; G5K0V8; A0A139MHQ4; F8XXJ6; P66585; G5KF79; A0A0H3BVE1	30S ribosomal protein S5 OS=Streptococcus cristatus AS 1.3089 GN=rpsE PE=3 SV=1; 30S ribosomal protein S5 OS=Streptococcus varani GN=rpsE PE=3 SV=1; 30S ribosomal protein S5 OS=Streptococcus ictaluri 707-05 GN=rpsE PE=3 SV=1; 30S ribosomal protein S5 OS=Streptococcus sp. DD04 GN=rpsE PE=3 SV=1; 30S ribosomal protein S5 OS=Streptococcus agalactiae FSL S3-026 GN=rpsE PE=3 SV=1; 30S ribosomal protei…	rpsE	Cytoplasm	0	2	0	0.176	0	1	2	2	693.89	1386.77	1386.78	-8.03879	-0.00557403	0	0	16949	CID (Collision Induced Dissociation)	MS2			26.6493	4795	4795	-1	mcarrera_G1306_136.mzXML	0/0		2.50267	5216
High	Sequest HT	Sequest HT (A2)	A	2	ESTGNDPLEVFEQAMK	ESTGNDPLEVFEQAMK		0	3	A0A0H1U4U6; A0A132ZIY7; I6T9H4	30S ribosomal protein S7 OS=Streptococcus agalactiae GN=rpsG PE=3 SV=1; 30S ribosomal protein S7 OS=Enterococcus faecium GN=rpsG PE=3 SV=1; 30S ribosomal protein S7 OS=Enterococcus hirae (strain ATCC 9790 / DSM 20160 / JCM 8729 / LMG 6399 / NBRC 3181 / NCIMB 6459 / NCDO 1258) GN=rpsG PE=3 SV=1	rpsG	Cytoplasm	0	2	0	0.4933	0	1	1	1	897.93	1794.85	1794.82	17.4213	0.015634	0	0	20955.3	CID (Collision Induced Dissociation)	MS2			42.505	7597	7597	-1	mcarrera_G1306_136.mzXML	0/0		3.71147	3899
High	Sequest HT	Sequest HT (A2)	A	2	KAMDNIKPALEVRSR	KAmDNIKPALEVRSR	M3(Oxidation)	0	1	A0A0X9GI80	30S ribosomal protein S7 OS=Streptococcus pneumoniae GN=rpsG_1 PE=3 SV=1	rpsG	Cytoplasm	2	2	0	0.1702	0	1	1	1	872.47	1743.93	1743.95	-11.8639	-0.010345	0	0	40805.8	CID (Collision Induced Dissociation)	MS2			65.376	11629	11629	-1	mcarrera_G1306_152.mzXML	0/0		2.35359	5682
High	Sequest HT	Sequest HT (A2)	A	2	ALLEVDPDFR	ALLEVDPDFR		0	13	A0A0V7YC24; A0A139M5X5; J3JNS2; Q8E1Y6; A0A139NHS2; A0A1L7LGU5; A0A132P6U0; G5JV57; A0A1A7UHF3; A0A1E8GIK3; A0A1Q8RDT2; A0A0E2EPV0; G5KDF3	30S ribosomal protein S9 OS=Enterococcus faecium GN=rpsI PE=3 SV=1; 30S ribosomal protein S9 OS=Lactococcus sp. DD01 GN=rpsI PE=3 SV=1; 30S ribosomal protein S9 OS=Streptococcus ratti FA-1 = DSM 20564 GN=rpsI PE=3 SV=1; 30S ribosomal protein S9 OS=Streptococcus agalactiae serotype V (strain ATCC BAA-611 / 2603 V/R) GN=rpsI PE=3 SV=1; 30S ribosomal protein S9 OS=Streptococcus sp. DD12 GN=rpsI PE=3…	rpsI	Cytoplasm	0	2	0	0.2669	0	1	1	1	587.82	1174.63	1174.61	19.1204	0.0112295	0	0	249925	CID (Collision Induced Dissociation)	MS2			20.7002	3783	3783	-1	mcarrera_G1306_146.mzXML	0/0		2.65882	5402
High	Sequest HT	Sequest HT (A2)	A	2	TAGGFMIQIMPGASEEIIDKIEERLK	TAGGFmIQIMPGASEEIIDKIEERLK	M6(Oxidation)	0	1	A0A1A7T0A2	33 kDa chaperonin OS=Enterococcus faecium GN=hslO_1 PE=3 SV=1			2	3	0	0.0438	0	1	1	1	964.82	2892.45	2892.48	-13.5159	-0.0130315	0	0	25969.8	CID (Collision Induced Dissociation)	MS2			38.2277	6887	6887	-1	mcarrera_G1306_148.mzXML	0/0		3.19516	6744
High	Sequest HT	Sequest HT (A2)	A	2	FMNALASLPSSDLEEMKEEDK	FMNALASLPSSDLEEMKEEDK		0	1	A0A139NVW5	33 kDa chaperonin OS=Streptococcus oralis GN=hslO PE=3 SV=1	hslO	Cytoplasm	1	3	0		0.0084	2	2	2	795.37	2384.1	2384.1	-1.74361	-0.00138565	0	0	139736	CID (Collision Induced Dissociation)	MS2			30.8918	5567	5567	-1	mcarrera_G1306_150.mzXML	0/0		2.35431	2883
High	Sequest HT	Sequest HT (A2)	A	2	VLGTSSLGAIITVVDTKGNVKGYVQNPGVDIK	VLGTSSLGAIITVVDTKGNVKGYVQNPGVDIK		0	1	F5VUJ1	33 kDa chaperonin OS=Streptococcus oralis SK255 GN=hslO PE=3 SV=1	hslO	Cytoplasm	2	3	0	0.0905	0	1	1	1	1081.61	3242.82	3242.8	4.92759	0.0053264	0	0	17330.1	CID (Collision Induced Dissociation)	MS2			40.036	7163	7163	-1	mcarrera_G1306_156.mzXML	0/0		2.317	1727
High	Sequest HT	Sequest HT (A2)	A	2	VLGTSSLGAIITVADTKGNIK	VLGTSSLGAIITVADTKGNIK		0	1	F8DKK4	33 kDa chaperonin OS=Streptococcus parasanguinis (strain ATCC 15912 / DSM 6778 / CIP 104372 / LMG 14537) GN=hslO PE=3 SV=1	hslO	Cytoplasm	1	3	0	0.004	0	1	1	1	686.73	2058.18	2058.18	-2.45299	-0.0016829	0	0	22965.7	CID (Collision Induced Dissociation)	MS2			33.7205	6043	6043	-1	mcarrera_G1306_160.mzXML	0/0		2.48677	1857
High	Sequest HT	Sequest HT (A2)	A	2	VLGTSSLGAIITVADTQGNIK	VLGTSSLGAIITVADTQGNIK		0	1	A0A0F3H6S0	33 kDa chaperonin OS=Streptococcus parasanguinis GN=hslO PE=3 SV=1	hslO	Cytoplasm	0	3	0		0.004	2	2	2	686.73	2058.18	2058.14	15.2258	0.0104456	0	0	22965.7	CID (Collision Induced Dissociation)	MS2			33.7205	6043	6043	-1	mcarrera_G1306_160.mzXML	0/0		2.47989	1857
High	Sequest HT	Sequest HT (A2)	A	2	RANAFVSMPIITMSMGDLGKISR	RANAFVSMPIITmSmGDLGKISR	M13(Oxidation); M15(Oxidation)	0	2	A0A1T4JDV3; A0A133N579	3-dehydroquinate dehydratase OS=Enterococcus faecium GN=aroD PE=3 SV=1; 3-dehydroquinate dehydratase OS=Enterococcus faecium GN=aroD PE=3 SV=1			2	3	0	0.1654	0	1	1	1	843.1	2527.29	2527.28	0.989569	0.00083364	0	0	22092.5	CID (Collision Induced Dissociation)	MS2			28.5565	5128	5128	-1	mcarrera_G1306_160.mzXML	0/0		2.54379	6592
High	Sequest HT	Sequest HT (A2)	A	2	GVLAKAGDWVKSLWQPQK	GVLAKAGDWVKSLWQPQK		0	6	A0A091BT89; A0A1G9MSZ1; A0A1H0KCK6; A0A1H9BZN7; A0A1H0YM61; T0UQ56	3-dehydroquinate synthase OS=Streptococcus equinus JB1 GN=aroB PE=3 SV=1; 3-dehydroquinate synthase OS=Streptococcus equinus GN=aroB PE=3 SV=1; 3-dehydroquinate synthase OS=Streptococcus equinus GN=aroB PE=3 SV=1; 3-dehydroquinate synthase OS=Streptococcus equinus GN=aroB PE=3 SV=1; 3-dehydroquinate synthase OS=Streptococcus equinus GN=aroB PE=3 SV=1; 3-dehydroquinate synthase OS=Streptococcus sp…	aroB	Cytoplasm	2	3	0	0	0	1	1	1	671.03	2011.08	2011.11	-18.3529	-0.0123032	0	0	19646.3	CID (Collision Induced Dissociation)	MS2			37.7392	6785	6785	-1	mcarrera_G1306_150.mzXML	0/0		2.30145	4984
High	Sequest HT	Sequest HT (A2)	A	2	VLEVGEDSIVALK	VLEVGEDSIVALK		0	2	A0A1S1XTK1; V4R1H2	3-hydroxyacyl-[acyl-carrier-protein] dehydratase FabZ OS=Streptococcus iniae GN=fabZ PE=3 SV=1; 3-hydroxyacyl-[acyl-carrier-protein] dehydratase FabZ OS=Streptococcus iniae IUSA1 GN=fabZ PE=3 SV=1	fabZ	Cytoplasm	0	2	0		0	2	2	2	686.4	1371.79	1371.77	14.3981	0.00987548	0	0	82267.9	CID (Collision Induced Dissociation)	MS2			15.6692	2855	2855	-1	mcarrera_G1306_146.mzXML	0/0		2.24583	3292
High	Sequest HT	Sequest HT (A2)	A	2	VNLTGAFNMTQSVLKSMMK	VNLTGAFNMTQSVLKSmMK	M17(Oxidation)	0	3	R0M8J2; W1UMY7; A0A1X1K7J6	3-ketoacyl-(Acyl-carrier-protein) reductase OS=Streptococcus mitis 13/39 GN=fabG PE=4 SV=1; 3-ketoacyl-(Acyl-carrier-protein) reductase OS=Streptococcus sp. DORA_10 GN=Q617_SPSC00225G0004 PE=4 SV=1; 3-oxoacyl-[acyl-carrier-protein] reductase OS=Streptococcus mitis GN=B7698_05005 PE=4 SV=1	fabG	Cytoplasm	1	2	0	0.005	0	1	1	1	1058.55	2116.09	2116.06	15.4981	0.0163974	0	0	38552.2	CID (Collision Induced Dissociation)	MS2			66.7908	11825	11825	-1	mcarrera_G1306_160.mzXML	0/0		2.02199	6568
High	Sequest HT	Sequest HT (A2)	A	2	MVERQSGIIINMCSIASFIAGGGGAAYTASK	MVERQSGIIINMcSIASFIAGGGGAAYTASK	C13(Carbamidomethyl)	0	12	A0A1G9KTB4; H6PBX5; B1SH09; A0A0W7V7C2; A0A135YST8; A0A1H0JKU8; E8JPS8; A0A1H9BBB7; A0A0U2V206; T0T5C3; A0A091BUE9; S5RJI8	3-oxoacyl-[acyl-carrier protein] reductase OS=Streptococcus equinus GN=SAMN05216400_0948 PE=4 SV=1; 3-ketoacyl-(Acyl-carrier-protein) reductase OS=Streptococcus infantarius (strain CJ18) GN=fabG PE=3 SV=1; Oxidoreductase, short chain dehydrogenase/reductase family protein OS=Streptococcus infantarius subsp. infantarius ATCC BAA-102 GN=STRINF_01977 PE=3 SV=1; 3-ketoacyl-ACP reductase OS=Streptococ…	fabG	Cytoplasm	1	3	0	0.4031	0	1	1	1	1054.18	3160.53	3160.56	-10.5484	-0.0111129	0	0	17779.6	CID (Collision Induced Dissociation)	MS2			38.5715	6904	6904	-1	mcarrera_G1306_136.mzXML	0/0		2.57692	5566
High	Sequest HT	Sequest HT (A2)	A	2	IDILVNNAGISQK	IDILVNNAGISQK		0	1	A0A110EBT9	3-oxoacyl-[acyl-carrier-protein] reductase OS=Streptococcus pneumoniae GN=fabG_1 PE=4 SV=1	fabG	Cytoplasm	0	2	0		0.0096	2	2	2	692.88	1384.75	1384.78	-19.3037	-0.0133657	0	0	25567.9	CID (Collision Induced Dissociation)	MS2			37.9048	6874	6874	-1	mcarrera_G1306_146.mzXML	0/0		2.05719	4711
High	Sequest HT	Sequest HT (A2)	A	2	GLGAKIAITLLEK	GLGAKIAITLLEK		0	1	A0A0Y1Y6R1	3-oxoacyl-[acyl-carrier-protein] reductase OS=Streptococcus pneumoniae GN=fabG_2 PE=4 SV=1	fabG	Cytoplasm	1	2	0		0.0429	2	2	2	663.93	1326.85	1326.84	12.9709	0.00860511	0	0	13417.4	CID (Collision Induced Dissociation)	MS2			46.1058	8249	8249	-1	mcarrera_G1306_144.mzXML	0/0		2.00948	283
High	Sequest HT	Sequest HT (A2)	A	2	VKPMTLPKALPNMAAGNVAMSLK	VKPmTLPKALPNMAAGNVAMSLK	M4(Oxidation)	0	6	Q48RS2; A0A0H3BZY3; Q1J588; Q1JKE5; A0A0H2UXA3; U2TWP0	3-oxoacyl-[acyl-carrier-protein] synthase 2 OS=Streptococcus pyogenes serotype M28 (strain MGAS6180) GN=fabF PE=3 SV=1; 3-oxoacyl-[acyl-carrier-protein] synthase 2 OS=Streptococcus pyogenes serotype M49 (strain NZ131) GN=fabF PE=3 SV=1; 3-oxoacyl-[acyl-carrier-protein] synthase 2 OS=Streptococcus pyogenes serotype M4 (strain MGAS10750) GN=fabF PE=3 SV=1; 3-oxoacyl-[acyl-carrier-protein] synthase …	fabF	Cytoplasm	1	3	0	0.0744	0	1	1	1	800.09	2398.26	2398.3	-19.3651	-0.0154811	0	0	15269.3	CID (Collision Induced Dissociation)	MS2			40.7772	7304	7304	-1	mcarrera_G1306_144.mzXML	0/0		2.41614	5924
High	Sequest HT	Sequest HT (A2)	A	2	FGANGICKSVNTACASANDAIGEAFR	FGANGIcKSVNTAcASANDAIGEAFR	C7(Carbamidomethyl); C14(Carbamidomethyl)	0	9	A3CQ55; F9E1W7; F3UZA5; A0A139P919; F0IKE8; F2BPV7; A0A0B7GS44; F0FBC7; F2CAQ1	3-oxoacyl-[acyl-carrier-protein] synthase 2 OS=Streptococcus sanguinis (strain SK36) GN=fabF PE=3 SV=1; 3-oxoacyl-[acyl-carrier-protein] synthase 2 OS=Streptococcus sanguinis ATCC 29667 GN=fabF PE=3 SV=1; 3-oxoacyl-[acyl-carrier-protein] synthase 2 OS=Streptococcus sanguinis SK49 GN=fabF PE=3 SV=1; 3-oxoacyl-[acyl-carrier-protein] synthase 2 OS=Streptococcus sp. DD11 GN=STRDD11_00710 PE=3 SV=1; 3…	fabF	Cytoplasm	1	3	0	0.2614	0	1	1	1	901.1	2701.29	2701.25	14.7111	0.0132461	0	0	15909.4	CID (Collision Induced Dissociation)	MS2			61.8918	11085	11085	-1	mcarrera_G1306_146.mzXML	0/0		2.63601	4660
High	Sequest HT	Sequest HT (A2)	A	2	DRNRMDDYSLYAIYAAMEALENAALDMAK	DRNRmDDYSLYAIYAAmEALENAALDmAK	M5(Oxidation); M17(Oxidation); M27(Oxidation)	0	1	A0A1Q8RGJ2	3-oxoacyl-[acyl-carrier-protein] synthase 2 OS=Streptococcus sp. 'caviae' GN=BMI76_04780 PE=3 SV=1	fabF	Cytoplasm	2	3	0	0.3644	0	1	1	1	1124.83	3372.48	3372.52	-12.6482	-0.0142188	0	0	44809.1	CID (Collision Induced Dissociation)	MS2			60.2342	10684	10684	-1	mcarrera_G1306_142.mzXML	0/0		2.46643	897
High	Sequest HT	Sequest HT (A2)	A	2	GPKRIRPMALPK	GPKRIRPmALPK	M8(Oxidation)	0	35	A0A123TGF2; A0A142UQV7; A0A0Z8KZ31; A0A116KXS9; A0A0Z8DWS2; A0A0Z8L402; A0A0Z8Q9L3; G7SHM5; A0A0M9FKV5; A0A123SZR7; A0A0Z8LCZ6; A0A0M9FJL3; G5L158; A0A0E4CS98; A0A116PUD6; A0A116QB97; A0A0Z8HDP2; A0A0Z8CTJ4; A0A0Z8CWS7; A0A116K1D5; A0A0M9FJ02; A0A116L2M3; A0A116NEH9; A0A0Z8US08; A0A116LSQ5; G7SMB1; A0A123SVX8; A0A0Z8FVD5; A0A0H3N605; A0A116NUB4; A0A0Z8JV86; A0A0Z8DX29; A0A0Z8HZ79; A0A0Z8ICR6; A0A…	3-oxoacyl-[acyl-carrier-protein] synthase 2 OS=Streptococcus suis GN=fabF PE=3 SV=1; 3-oxoacyl-[acyl-carrier-protein] synthase 2 OS=Streptococcus suis GN=fabF PE=3 SV=1; 3-oxoacyl-[acyl-carrier-protein] synthase 2 OS=Streptococcus suis GN=fabF PE=3 SV=1; 3-oxoacyl-[acyl-carrier-protein] synthase 2 OS=Streptococcus suis GN=fabF PE=3 SV=1; 3-oxoacyl-[acyl-carrier-protein] synthase 2 OS=Streptococcu…	fabF	Cytoplasm	2	2	0	0.3073	0	1	1	1	690.41	1379.81	1379.83	-12.8002	-0.00883103	0	0	28879.4	CID (Collision Induced Dissociation)	MS2			17.6165	3177	3177	-1	mcarrera_G1306_142.mzXML	0/0		2.05058	1442
High	Sequest HT	Sequest HT (A2)	A	2	VPGDISSAAFWIVAALIVPGSDIMLTNVGINK	VPGDISSAAFWIVAALIVPGSDImLTNVGINK	M24(Oxidation)	0	3	M3I609; A0A0E2UEZ1; F1Z1V2	3-phosphoshikimate 1-carboxyvinyltransferase OS=Streptococcus parauberis KRS-02083 GN=aroA PE=3 SV=1; 3-phosphoshikimate 1-carboxyvinyltransferase OS=Streptococcus parauberis GN=aroA PE=3 SV=1; 3-phosphoshikimate 1-carboxyvinyltransferase OS=Streptococcus parauberis NCFD 2020 GN=aroA PE=3 SV=1	aroA	Cytoplasm	0	3	0	0.2411	0	1	1	1	1095.61	3284.82	3284.76	16.907	0.0185118	0	0	10997.3	CID (Collision Induced Dissociation)	MS2			52.0062	9205	9205	-1	mcarrera_G1306_134.mzXML	0/0		2.52561	2130
High	Sequest HT	Sequest HT (A2)	A	2	ELGVINIGGPGFIEIEGK	ELGVINIGGPGFIEIEGK		0	1	A0A0V7Y5F8	4-deoxy-L-threo-5-hexosulose-uronate ketol-isomerase OS=Enterococcus faecium GN=kduI PE=3 SV=1			0	2	0	0.039	0	1	1	1	921.5	1841.99	1842	-4.3523	-0.00400847	0	0	37792.4	CID (Collision Induced Dissociation)	MS2			42.8842	7657	7657	-1	mcarrera_G1306_160.mzXML	0/0		2.05031	5192
High	Sequest HT	Sequest HT (A2)	A	2	VIIAGFNGKMGSTTLHMVK	VIIAGFNGKMGSTTLHmVK	M17(Oxidation)	0	1	A0A0A6S4C4	4-hydroxy-tetrahydrodipicolinate reductase OS=Streptococcus uberis GN=dapB PE=3 SV=1	dapB	Cytoplasm	1	3	0	0.0996	0	1	1	1	674.04	2020.11	2020.07	16.6493	0.0112109	0	0	56420.2	CID (Collision Induced Dissociation)	MS2			15.1215	2703	2703	-1	mcarrera_G1306_150.mzXML	0/0		2.41082	4061
High	Sequest HT	Sequest HT (A2)	A	2	GDYAYTLLDLDESDQSKIQDLVDK	GDYAYTLLDLDESDQSKIQDLVDK		0	1	F0FT52	4-phosphoerythronate dehydrogenase OS=Streptococcus sanguinis SK678 GN=pdxB PE=3 SV=1	pdxB	Cytoplasm	1	3	0	0.2656	0	1	1	1	915.44	2744.31	2744.31	-3.43586	-0.00314302	0	0	11924.8	CID (Collision Induced Dissociation)	MS2			46.3213	8220	8220	-1	mcarrera_G1306_140.mzXML	0/0		2.41151	4797
High	Sequest HT	Sequest HT (A2)	A	2	NDKNGIIHTTIGK	NDKNGIIHTTIGK		0	1	A0A0Y0A4C0	50S ribosomal protein L1 OS=Streptococcus pneumoniae GN=rl1_1 PE=3 SV=1	rl1	Cytoplasm	1	2	0	0.0539	0	1	1	1	705.9	1410.79	1410.77	16.1406	0.0113853	0	0	33429.6	CID (Collision Induced Dissociation)	MS2			21.669	3900	3900	-1	mcarrera_G1306_152.mzXML	0/0		2.0376	2761
High	Sequest HT	Sequest HT (A2)	A	2	NVAYAVKAVADSKDEVA	NVAYAVKAVADSKDEVA		0	1	G5JNE9	50S ribosomal protein L10 OS=Streptococcus criceti HS-6 GN=rplJ PE=3 SV=1	rplJ	Cytoplasm	2	2	0	0.0187	0	1	1	1	875.44	1749.87	1749.9	-16.5902	-0.0145156	0	0	96725.4	CID (Collision Induced Dissociation)	MS2			46.4868	8298	8298	-1	mcarrera_G1306_136.mzXML	0/0		2.13517	6044
High	Sequest HT	Sequest HT (A2)	A	2	QGMLSMLLSVLQAPVR	QGMLSMLLSVLQAPVR		0	1	Q8P159	50S ribosomal protein L10 OS=Streptococcus pyogenes serotype M18 (strain MGAS8232) GN=rplJ PE=3 SV=2	rplJ	Cytoplasm	0	2	0	0.2915	0	1	1	1	871.99	1742.97	1742.97	4.11121	0.00358285	0	0	22791	CID (Collision Induced Dissociation)	MS2			67.9312	12087	12087	-1	mcarrera_G1306_144.mzXML	0/0		2.70743	3879
High	Sequest HT	Sequest HT (A2)	A	2	WYVVDATDVPLGR	WYVVDATDVPLGR		0	93	D4FR29; G5K531; A0A139R2W0; A0A1S1DL90; A0A0V8DI71; B4U562; A0A165FC53; A0A126UJY0; W1UNA0; A0A132P5U7; G5L0U4; A0A0T8UC31; F9PWY1; A0A1G9MG82; A0A1Q8RDX8; A0A0W3EZX9; A0A1V2SQ82; W1VCS0; K8YKQ2; U2JCN1; A0A1A7UHP3; H2A4D4; F9HGL4; A0A0P6SDI5; Q8E7E5; U2YC39; A0A0T9AJE9; A0A1F1DJH8; V4QW96; A0A0D0YXL9; A0A0E4H6M0; A0A166UUE6; Q5X9X3; Q1JEX9; G6CC32; F9P7N6; A0A139M5X3; A0A0W7UZI9; D2END9; S9KSS4;…	50S ribosomal protein L13 OS=Streptococcus oralis ATCC 35037 GN=rplM PE=3 SV=1; 50S ribosomal protein L13 OS=Streptococcus ictaluri 707-05 GN=rplM PE=3 SV=1; 50S ribosomal protein L13 OS=Streptococcus gallolyticus GN=rplM PE=3 SV=1; 50S ribosomal protein L13 OS=Streptococcus sp. HMSC066F01 GN=rplM PE=3 SV=1; 50S ribosomal protein L13 OS=Lactococcus lactis subsp. lactis GN=rplM PE=3 SV=1; 50S ribo…	rplM	Cytoplasm	0	2	0	0.494	0	1	1	1	745.89	1490.77	1490.76	5.9826	0.00445933	0	0	19163.1	CID (Collision Induced Dissociation)	MS2			28.3152	5094	5094	-1	mcarrera_G1306_152.mzXML	0/0		4.19137	6151
High	Sequest HT	Sequest HT (A2)	A	2	FDGNACVILNNNTEQPIGTRIFGPVTRELR	FDGNAcVILNNNTEQPIGTRIFGPVTRELR	C6(Carbamidomethyl)	0	1	A0A0Y0B5N5	50S ribosomal protein L14 OS=Streptococcus pneumoniae GN=rplN_1 PE=3 SV=1	rplN	Cytoplasm	2	3	0	0.1074	0	1	1	1	1134.59	3401.76	3401.74	5.04606	0.0057218	0	0	103727	CID (Collision Induced Dissociation)	MS2			12.6583	2252	2252	-1	mcarrera_G1306_160.mzXML	0/0		2.419	5550
High	Sequest HT	Sequest HT (A2)	A	2	IMFEIAGVPEEVAR	ImFEIAGVPEEVAR	M2(Oxidation)	0	9	A0A121KF01; A0A1L7MX63; Q9EZJ3; Q9EZJ2; A0A1A7TPM5; Q9EZJ4; D8V1G9; Q9EZJ0; Q9EZJ1	50S ribosomal protein L16 OS=Streptococcus pneumoniae GN=rplP_2 PE=3 SV=1; 50S ribosomal protein L16 OS=Streptococcus intermedius GN=rplP PE=3 SV=1; 50S ribosomal protein L16 (Fragment) OS=Enterococcus faecium PE=3 SV=1; 50S ribosomal protein L16 (Fragment) OS=Enterococcus faecium PE=3 SV=1; 50S ribosomal protein L16 OS=Enterococcus faecium GN=rplP_1 PE=3 SV=1; 50S ribosomal protein L16 (Fragment…	rplP	Cytoplasm	0	2	0	0.4687	0	1	1	1	788.9	1576.79	1576.8	-7.12324	-0.00561597	0	0	29534.4	CID (Collision Induced Dissociation)	MS2			29.697	5337	5337	-1	mcarrera_G1306_136.mzXML	0/0		2.88221	5901
High	Sequest HT	Sequest HT (A2)	A	2	DLTTDLIINESIVTTEAR	DLTTDLIINESIVTTEAR		0	13	A0A139N0F4; F9PA18; A0A1L7LLQ7; A0A0H1JEZ3; A0A172QA36; D0RXA1; A0A1E9XY60; U2YCZ0; N0C5D6; A0A1S1FCQ0; I0SID6; F9HEX0; A0A0C1HJQ6	50S ribosomal protein L17 OS=Streptococcus gordonii GN=rplQ PE=3 SV=1; 50S ribosomal protein L17 OS=Streptococcus constellatus subsp. pharyngis SK1060 = CCUG 46377 GN=rplQ PE=3 SV=1; 50S ribosomal protein L17 OS=Streptococcus troglodytae GN=rl17 PE=3 SV=1; 50S ribosomal protein L17 OS=Streptococcus agalactiae GN=rplQ PE=3 SV=1; 50S ribosomal protein L17 OS=Streptococcus pantholopis GN=rplQ PE=3 S…	rplQ	Cytoplasm	0	2	0	0.4846	0	1	1	1	1002.54	2004.07	2004.05	11.5679	0.0115913	0	0	36002.9	CID (Collision Induced Dissociation)	MS2			44.9052	8110	8110	-1	mcarrera_G1306_146.mzXML	0/0		3.90444	5604
High	Sequest HT	Sequest HT (A2)	A	2	DLTTDLLINESIVTTEAR	DLTTDLLINESIVTTEAR		0	46	F5W1Q8; A2RC41; V6Z2X1; C0ME32; A0A0M9FMT8; A0A0E4H5X4; G5JXU1; A0A139NHV7; A0A0A6S3L4; A0A081S9L9; A0A139R9X9; B9DSX7; B5XJ63; A0A0E2EKF3; A0A1L8MQC2; A0A1X1L0M3; A0A139QSM7; A0A1H0R358; Q97ST6; G5JQG3; A0A0H3N1K7; E7S739; J3ALC7; Q8DS37; E3CMP4; A0A0F2DE24; A0A139NMZ3; G5KF69; A0A1B1IEL6; A0A1Q8RDR3; A0A0Y2AR01; A0A0T8A9V5; A0A0N8FXJ6; V4Q8J6; A0A0U3EVP9; I0SR77; I7WG79; F3UPD0; U2IS55; A0A1B8V…	50S ribosomal protein L17 OS=Streptococcus infantis SK1076 GN=rplQ PE=3 SV=1; 50S ribosomal protein L17 OS=Streptococcus pyogenes serotype M5 (strain Manfredo) GN=rplQ PE=3 SV=1; 50S ribosomal protein L17 OS=Streptococcus agalactiae LMG 14747 GN=rplQ PE=3 SV=1; 50S ribosomal protein L17 OS=Streptococcus equi subsp. zooepidemicus (strain H70) GN=rplQ PE=3 SV=1; 50S ribosomal protein L17 OS=Strepto…	rplQ	Cytoplasm	0	2	0	0.4846	0	1	2	2	1002.54	2004.07	2004.05	11.5679	0.0115913	0	0	36002.9	CID (Collision Induced Dissociation)	MS2			44.9052	8110	8110	-1	mcarrera_G1306_146.mzXML	0/0		3.90444	5604
High	Sequest HT	Sequest HT (A2)	A	2	NEIASENYDEESDKYTSTTALQK	NEIASENYDEESDKYTSTTALQK		0	1	A0A139NMZ3	50S ribosomal protein L17 OS=Streptococcus sp. DD11 GN=rplQ PE=3 SV=1	rplQ	Cytoplasm	1	3	0	0.2648	0	1	1	1	879.4	2636.19	2636.18	0.325019	0.000285603	0	0	143454	CID (Collision Induced Dissociation)	MS2			13.167	2363	2363	-1	mcarrera_G1306_146.mzXML	0/0		2.52855	1851
High	Sequest HT	Sequest HT (A2)	A	2	GSVMNPNDHPHGGGEGKQPVGRK	GSVMNPNDHPHGGGEGKQPVGRK		0	2	A0A139MD58; A0A1E8GIC5	50S ribosomal protein L2 OS=Lactococcus sp. DD01 GN=rplB PE=3 SV=1; 50S ribosomal protein L2 OS=Streptococcus sp. HibF3 GN=rplB PE=3 SV=1	rplB	Cytoplasm	2	3	0	1	0	1	1	1	785.73	2355.18	2355.14	16.2889	0.0127875	0	0	12978.1	CID (Collision Induced Dissociation)	MS2			34.6912	6225	6225	-1	mcarrera_G1306_144.mzXML	0/0		2.46972	6495
High	Sequest HT	Sequest HT (A2)	A	2	AGKGGQIVRSAGASAQLMAK	AGKGGQIVRSAGASAQLMAK		0	1	A0A135YUR8	50S ribosomal protein L2 OS=Peptostreptococcus anaerobius GN=rplB PE=3 SV=1	rplB	Cytoplasm	2	3	0		0.0469	2	2	2	634.35	1901.04	1901.04	-1.62691	-0.00103094	0	0	15453.7	CID (Collision Induced Dissociation)	MS2			27.3392	4919	4919	-1	mcarrera_G1306_152.mzXML	0/0		2.43847	95710
High	Sequest HT	Sequest HT (A2)	A	2	MLADLAVNDAAAFTALAEEAK	mLADLAVNDAAAFTALAEEAK	M1(Oxidation)	0	1	G5JZ09	50S ribosomal protein L20 OS=Streptococcus macacae NCTC 11558 GN=rplT PE=3 SV=1	rplT	Cytoplasm	0	3	0	0.4089	0	1	1	1	717.69	2151.06	2151.06	-3.88846	-0.00278811	0	0	44783.7	CID (Collision Induced Dissociation)	MS2			47.1643	8418	8418	-1	mcarrera_G1306_136.mzXML	0/0		3.84238	5749
High	Sequest HT	Sequest HT (A2)	A	2	MLADLAVNDAAGFTALADAAKNK	MLADLAVNDAAGFTALADAAKNK		0	1	A0A0A6S4F6	50S ribosomal protein L20 OS=Streptococcus uberis GN=rplT PE=3 SV=1	rplT	Cytoplasm	1	3	0	0.0243	0	1	1	1	764.39	2291.16	2291.17	-6.35495	-0.00485343	0	0	21748.8	CID (Collision Induced Dissociation)	MS2			20.4322	3659	3659	-1	mcarrera_G1306_140.mzXML	0/0		2.46836	6772
High	Sequest HT	Sequest HT (A2)	A	2	VEVGQAIYVEKIDAEAGAEVTFNEVVLVGGDK	VEVGQAIYVEKIDAEAGAEVTFNEVVLVGGDK		0	5	G5K6V6; B9DU54; A0A1L8MPF9; C5WFX2; Q9A0D6	50S ribosomal protein L21 OS=Streptococcus pseudoporcinus LQ 940-04 GN=rplU PE=3 SV=1; 50S ribosomal protein L21 OS=Streptococcus uberis (strain ATCC BAA-854 / 0140J) GN=rplU PE=3 SV=1; 50S ribosomal protein L21 OS=Streptococcus sp. NZ1587 GN=rplU PE=3 SV=1; 50S ribosomal protein L21 OS=Streptococcus dysgalactiae subsp. equisimilis (strain GGS_124) GN=rplU PE=3 SV=1; 50S ribosomal protein L21 OS=…	rplU	Cytoplasm	1	3	0	0.1972	0	1	1	1	1116.91	3348.72	3348.72	-1.64111	-0.00183188	0	0	17527.1	CID (Collision Induced Dissociation)	MS2			55.8602	9880	9880	-1	mcarrera_G1306_154.mzXML	0/0		2.8375	6041
High	Sequest HT	Sequest HT (A2)	A	2	LVLDNIR	LVLDNIR		0	36	F9PXR2; A0A089WWL6; A0A089X415; I2JA67; A0A1E8U0D6; A0A1Q8EBW0; A0A139PLM1; N0CBG8; F3UEE6; W1V5U6; I2J6U7; T0TMC1; C8CL83; A0A089WYJ1; F5U013; I2NL22; A0A0E2IRT9; A0A1F0B2F1; A0A0U0AAE9; A0A1V2SL68; W3XYR7; I0S6N9; A0A139NN03; G6A706; U5P148; E6J2T8; A0A089WWL1; U5UF71; A0A1S1H0X4; A0A0T8AX26; A0A089YQ49; A0A089X213; A0A116LGL2; A0A139NNL2; A0A0K2E3B3; A0A0E4CTT7	50S ribosomal protein L22 OS=Streptococcus infantis SK970 GN=rplV PE=3 SV=1; 50S ribosomal protein L22 (Fragment) OS=Streptococcus pneumoniae GN=rplV PE=3 SV=1; 50S ribosomal protein L22 (Fragment) OS=Streptococcus pneumoniae GN=rplV PE=3 SV=1; 50S ribosomal protein L22 OS=Streptococcus sp. SK643 GN=rplV PE=3 SV=1; 50S ribosomal protein L22 OS=Streptococcus sp. HMSC071D03 GN=rplV PE=3 SV=1; 50S r…	rplV	Cytoplasm	0	2	0		0.0047	2	2	2	421.75	842.493	842.509	-19.8275	-0.00835244	0	0	25926.3	CID (Collision Induced Dissociation)	MS2			22.267	4009	4009	-1	mcarrera_G1306_136.mzXML	0/0		2.10455	2725
High	Sequest HT	Sequest HT (A2)	A	2	TLNSAIANAENNFGLEK	TLNSAIANAENNFGLEK		0	17	Q5XED0; J3A5A3; A0A172QA81; B9DSV5; A0A1Y0LS40; Q1JE53; A0A0D1B8Z1; E7PWX3; W3Y312; G5JXR9; C2LU54; F3LBB9; V6YZ44; F1Z0X1; A0A0E1DUX9; G5K0U6; A0A139NHN5	50S ribosomal protein L22 OS=Streptococcus pyogenes serotype M6 (strain ATCC BAA-946 / MGAS10394) GN=rplV PE=3 SV=1; 50S ribosomal protein L22 OS=Streptococcus ratti FA-1 = DSM 20564 GN=rplV PE=3 SV=1; 50S ribosomal protein L22 OS=Streptococcus pantholopis GN=rplV PE=3 SV=1; 50S ribosomal protein L22 OS=Streptococcus uberis (strain ATCC BAA-854 / 0140J) GN=rplV PE=3 SV=1; 50S ribosomal protein L2…	rplV	Cytoplasm	0	2	0	0.3988	0	1	1	1	903.45	1805.89	1805.9	-5.58933	-0.00504689	0	0	29551.9	CID (Collision Induced Dissociation)	MS2			28.5913	5214	5214	-1	mcarrera_G1306_146.mzXML	0/0		3.36364	5673
High	Sequest HT	Sequest HT (A2)	A	2	HQKPNAENPQGAIVEKEAPIHVSNVQVLDK	HQKPNAENPQGAIVEKEAPIHVSNVQVLDK		0	1	B9DSW1	50S ribosomal protein L24 OS=Streptococcus uberis (strain ATCC BAA-854 / 0140J) GN=rplX PE=3 SV=1	rplX	Cytoplasm	1	3	0	0.1845	0	1	1	1	1097.26	3289.77	3289.73	11.1512	0.0122282	0	0	25317.9	CID (Collision Induced Dissociation)	MS2			63.0403	11119	11119	-1	mcarrera_G1306_154.mzXML	0/0		2.33457	3500
High	Sequest HT	Sequest HT (A2)	A	2	IYPGVNVGIGGDDTLFAK	IYPGVNVGIGGDDTLFAK		0	9	D8V1H2; A0A0V7YD78; A0A1Y3JWT5; I6T3N4; A0A0H1U5N4; A0A1S8KIJ2; A0A1S8KE95; A0A1Y3HEX1; A0A132ZFM0	50S ribosomal protein L27 OS=Enterococcus faecium GN=rpmA PE=3 SV=1; 50S ribosomal protein L27 OS=Enterococcus faecium GN=rpmA PE=3 SV=1; 50S ribosomal protein L27 (Fragment) OS=Enterococcus faecium GN=BU194_07365 PE=3 SV=1; 50S ribosomal protein L27 OS=Enterococcus hirae (strain ATCC 9790 / DSM 20160 / JCM 8729 / LMG 6399 / NBRC 3181 / NCIMB 6459 / NCDO 1258) GN=rpmA PE=3 SV=1; 50S ribosomal pro…	rpmA	Cytoplasm	0	2	0	0.5689	0	1	1	1	918.49	1835.97	1835.95	10.3125	0.00946662	0	0	239076	CID (Collision Induced Dissociation)	MS2			33.8212	6108	6108	-1	mcarrera_G1306_148.mzXML	0/0		3.40504	5891
High	Sequest HT	Sequest HT (A2)	A	2	RADGQTVTGGSILYR	RADGQTVTGGSILYR		0	10	D8V1H2; A0A0E8T9Y0; A0A0V7YD78; A0A1Y3JWT5; I6T3N4; A0A1S8KIJ2; A0A1A7UMB8; A0A1S8KE95; A0A1Y3HEX1; A0A132ZFM0	50S ribosomal protein L27 OS=Enterococcus faecium GN=rpmA PE=3 SV=1; 50S ribosomal protein L27 OS=Streptococcus pneumoniae GN=rpmA_2 PE=3 SV=1; 50S ribosomal protein L27 OS=Enterococcus faecium GN=rpmA PE=3 SV=1; 50S ribosomal protein L27 (Fragment) OS=Enterococcus faecium GN=BU194_07365 PE=3 SV=1; 50S ribosomal protein L27 OS=Enterococcus hirae (strain ATCC 9790 / DSM 20160 / JCM 8729 / LMG 6399…	rpmA	Cytoplasm	1	2	0	0.27	0	1	1	1	797.42	1593.83	1593.83	-1.01668	-0.00081021	0	0	163984	CID (Collision Induced Dissociation)	MS2			12.4067	2205	2205	-1	mcarrera_G1306_156.mzXML	0/0		2.36676	5917
High	Sequest HT	Sequest HT (A2)	A	2	GTHIYPGVNVGR	GTHIYPGVNVGR		0	34	A0A1X1G6H0; A0A1Y0LTR6; E1MAR5; E8JNX1; A0A139R4Q5; A0A0T9HLB2; T0UQY7; B4U3B8; F8DI23; A0A0T9GTX7; K4Q949; A0A1F1CE14; A0A060RL77; E8K0F6; A0A0G7FJA4; I0X1M4; F9P6M1; D3H8I0; A0A0E1DX62; B9DU56; J1GT20; A0A0T8C130; A0A1S1H019; A0A1X1FXR4; G5K6V8; P0DE28; E8JTG4; K1ALA9; J0V9A6; A0A0P6S0X9; M3HPA3; V8LYY6; F9PVI1; A0A1E9AAK2	50S ribosomal protein L27 OS=Streptococcus oralis subsp. tigurinus GN=rpmA PE=3 SV=1; 50S ribosomal protein L27 OS=Streptococcus pyogenes GN=rpmA PE=3 SV=1; 50S ribosomal protein L27 OS=Streptococcus infantis SK1302 GN=rpmA PE=3 SV=1; 50S ribosomal protein L27 OS=Streptococcus equinus ATCC 9812 GN=rpmA PE=3 SV=1; 50S ribosomal protein L27 OS=Weissella sp. DD23 GN=rpmA PE=3 SV=1; 50S ribosomal pro…	rpmA	Cytoplasm	0	2	0	0.5215	0	1	1	1	635.35	1269.69	1269.67	18.0193	0.0114393	0	0	857343	CID (Collision Induced Dissociation)	MS2			12.1826	2152	2152	-1	mcarrera_G1306_146.mzXML	0/0		2.09096	4016
High	Sequest HT	Sequest HT (A2)	A	2	FQLATGQLENTAR	FQLATGQLENTAR		0	6	A0A139R5Z0; A0A0H1TT85; A0A1A7TPU8; A0A0X9VER1; I6T5D9; A0A0T8PWE7	50S ribosomal protein L29 OS=Weissella sp. DD23 GN=rpmC PE=3 SV=1; 50S ribosomal protein L29 OS=Streptococcus agalactiae GN=rpmC PE=3 SV=1; 50S ribosomal protein L29 OS=Enterococcus faecium GN=rpmC_1 PE=3 SV=1; 50S ribosomal protein L29 OS=Streptococcus pneumoniae GN=rpmC_2 PE=3 SV=1; 50S ribosomal protein L29 OS=Enterococcus hirae (strain ATCC 9790 / DSM 20160 / JCM 8729 / LMG 6399 / NBRC 3181 /…	rpmC	Cytoplasm	0	2	0	0.3982	0	1	1	1	724.88	1448.75	1448.75	2.42009	0.00175305	0	0	44395.4	CID (Collision Induced Dissociation)	MS2			16.8135	3013	3013	-1	mcarrera_G1306_158.mzXML	0/0		3.29152	6237
High	Sequest HT	Sequest HT (A2)	A	2	GMINTVSHLVDVEEV	GmINTVSHLVDVEEV	M2(Oxidation)	0	2	A0A133N7A5; A0A0V7YL75	50S ribosomal protein L30 OS=Enterococcus faecium GN=rpmD PE=3 SV=1; 50S ribosomal protein L30 OS=Enterococcus faecium GN=rpmD PE=3 SV=1			0	2	0	0.1185	0	1	1	1	829.41	1657.81	1657.81	1.54454	0.00128028	0	0	42448.1	CID (Collision Induced Dissociation)	MS2			32.3918	5823	5823	-1	mcarrera_G1306_142.mzXML	0/0		2.10646	4611
High	Sequest HT	Sequest HT (A2)	A	2	GSSETVEWEDGNTYPLLR	GSSETVEWEDGNTYPLLR		0	2	A0A1X3ARF1; A0A0Y4EEH4	50S ribosomal protein L31 type B OS=Enterococcus faecalis GN=rpmE2 PE=3 SV=1; 50S ribosomal protein L31 type B OS=Streptococcus pneumoniae GN=rpmE_1 PE=3 SV=1	rpmE	Cytoplasm	0	2	0	0.6057	0	1	1	1	1026.98	2052.95	2052.95	0.893324	0.000916975	0	0	70996.9	CID (Collision Induced Dissociation)	MS2			28.1745	5069	5069	-1	mcarrera_G1306_152.mzXML	0/0		4.91785	3157
High	Sequest HT	Sequest HT (A2)	A	2	VMVICPANPK	VMVIcPANPK	C5(Carbamidomethyl)	0	5	A0A111W097; A0A0M1PGZ2; A0A1S9ZTV2; A0A0E3WFT7; A0A1A7TNT4	50S ribosomal protein L36 OS=Streptococcus pneumoniae GN=rpmJ_2 PE=3 SV=1; 50S ribosomal protein L36 OS=Enterococcus faecium GN=rpmJ PE=3 SV=1; 50S ribosomal protein L36 OS=Streptococcus pseudopneumoniae GN=rpmJ PE=3 SV=1; 50S ribosomal protein L36 OS=Streptococcus varani GN=rpmJ PE=3 SV=1; 50S ribosomal protein L36 OS=Enterococcus faecium GN=rpmJ PE=3 SV=1	rpmJ	Cytoplasm	0	2	0	0.4585	0	1	1	1	564.8	1128.59	1128.59	2.06069	0.00116284	0	0	158625	CID (Collision Induced Dissociation)	MS2			12.4445	2199	2199	-1	mcarrera_G1306_148.mzXML	0/0		2.05251	3775
High	Sequest HT	Sequest HT (A2)	A	2	VADGKLIAVDALDFAAPKTAEFAK	VADGKLIAVDALDFAAPKTAEFAK		0	1	A0A166UKR3	50S ribosomal protein L4 OS=Lactococcus lactis subsp. cremoris GN=rplD PE=3 SV=1			2	3	0		0.0382	2	2	2	821.13	2461.38	2461.33	16.9604	0.0139151	0	0	546003	CID (Collision Induced Dissociation)	MS2			39.6065	7067	7067	-1	mcarrera_G1306_154.mzXML	0/0		2.51985	2259
High	Sequest HT	Sequest HT (A2)	A	2	MAVPKVDKIVINMGVGDAVNNSK	mAVPKVDKIVINMGVGDAVNNSK	N-Term(Prot)(Acetyl)	0	1	A0A0B8QHH8	50S ribosomal protein L5 OS=Lactococcus lactis subsp. lactis GN=rplE PE=3 SV=1			2	3	0	0.16	0	1	1	1	814.42	2441.25	2441.29	-17.8716	-0.0145433	0	0	43433.4	CID (Collision Induced Dissociation)	MS2			33.9918	6100	6100	-1	mcarrera_G1306_136.mzXML	0/0		2.49937	6789
High	Sequest HT	Sequest HT (A2)	A	2	QIAEGLNKQYKVK	QIAEGLNKQYKVK		0	2	A0A0V7YAN0; I6T9L2	50S ribosomal protein L9 OS=Enterococcus faecium GN=rplI PE=3 SV=1; 50S ribosomal protein L9 OS=Enterococcus hirae (strain ATCC 9790 / DSM 20160 / JCM 8729 / LMG 6399 / NBRC 3181 / NCIMB 6459 / NCDO 1258) GN=rplI PE=3 SV=1			2	2	0		0.0216	2	2	2	759.95	1518.89	1518.86	19.0078	0.0144351	0	0	78717	CID (Collision Induced Dissociation)	MS2			31.0153	5563	5563	-1	mcarrera_G1306_154.mzXML	0/0		2.26482	1677
High	Sequest HT	Sequest HT (A2)	A	2	NFLIPQGKAVMATKANIEHFEAR	NFLIPQGKAVmATKANIEHFEAR	M11(Oxidation)	0	1	A0A0Y0A6X3	50S ribosomal protein L9 OS=Streptococcus pneumoniae GN=rplI_1 PE=3 SV=1	rplI	Cytoplasm	2	3	0	0.1423	0	1	1	1	867.8	2601.39	2601.36	9.55064	0.00828155	0	0	40817.3	CID (Collision Induced Dissociation)	MS2			32.1173	5768	5768	-1	mcarrera_G1306_136.mzXML	0/0		2.45958	4859
High	Sequest HT	Sequest HT (A2)	A	2	QTVLNQMKSLSEKEK	QTVLNQMKSLSEKEK		0	5	A0A0F2CC14; D0RS99; A0A1E9DQC7; A0A0F5MKC9; A0A0F3HUF4	5-formyltetrahydrofolate cyclo-ligase OS=Streptococcus gordonii GN=A6J85_03065 PE=3 SV=1; 5-formyltetrahydrofolate cyclo-ligase OS=Streptococcus sp. 2_1_36FAA GN=HMPREF0847_00170 PE=3 SV=1; 5-formyltetrahydrofolate cyclo-ligase OS=Streptococcus sp. HMSC062B01 GN=HMPREF2780_05345 PE=3 SV=1; 5-formyltetrahydrofolate cyclo-ligase OS=Streptococcus gordonii GN=RN86_02250 PE=3 SV=1; 5-formyltetrahydrof…	A6J85_03065	Cytoplasm	2	2	0	0.1292	0	1	1	1	881.96	1762.91	1762.94	-13.6343	-0.0120182	0	0	215685	CID (Collision Induced Dissociation)	MS2			11.8903	2094	2094	-1	mcarrera_G1306_156.mzXML	0/0		2.3962	6391
High	Sequest HT	Sequest HT (A2)	A	2	ILQEMKVLSQEQKQAMDLVLTER	ILQEmKVLSQEQKQAmDLVLTER	M5(Oxidation); M16(Oxidation)	0	1	A0A1X1GD12	5-formyltetrahydrofolate cyclo-ligase OS=Streptococcus oralis subsp. tigurinus GN=B7727_01180 PE=3 SV=1	A6J85_03065	Cytoplasm	2	3	0	0.284	0	1	1	1	921.47	2762.4	2762.44	-17.0973	-0.0157434	0	0	50649.1	CID (Collision Induced Dissociation)	MS2			59.3843	10487	10487	-1	mcarrera_G1306_154.mzXML	0/0		2.49652	6977
High	Sequest HT	Sequest HT (A2)	A	2	TNSLDDETRVLALLDQASRIIPK	TNSLDDETRVLALLDQASRIIPK		0	1	A0A139NLA1	5-methyltetrahydropteroyltriglutamate--homocysteine methyltransferase OS=Streptococcus sp. DD12 GN=STRDD12_00204 PE=4 SV=1	STRDD12_00204	Cytoplasm	2	3	0	0.1686	0	1	1	1	856.81	2568.42	2568.4	6.3431	0.00543054	0	0	13084.3	CID (Collision Induced Dissociation)	MS2			41.9027	7468	7468	-1	mcarrera_G1306_154.mzXML	0/0		2.54871	2959
High	Sequest HT	Sequest HT (A2)	A	2	DLVQSKADSISDTIKEMDK	DLVQSKADSISDTIKEmDK	M17(Oxidation)	0	1	G5JR11	5'-nucleotidase family protein OS=Streptococcus criceti HS-6 GN=STRCR_1894 PE=4 SV=1	STRCR_1894	Nucleus	2	3	0	0.2051	0	1	1	1	713.69	2139.06	2139.05	3.22194	0.00229729	0	0	14961.3	CID (Collision Induced Dissociation)	MS2			42.6005	7607	7607	-1	mcarrera_G1306_160.mzXML	0/0		2.33879	6124
High	Sequest HT	Sequest HT (A2)	A	2	EELEEVGATYIAQEVSDIAAFIG	EELEEVGATYIAQEVSDIAAFIG		0	1	N0C6P2	5'-nucleotidase OS=Streptococcus cristatus AS 1.3089 GN=I872_09615 PE=4 SV=1	STRCR_1894	Nucleus	0	3	0	0.1515	0	1	1	1	818.73	2454.18	2454.19	-6.84336	-0.00559831	0	0	13051.7	CID (Collision Induced Dissociation)	MS2			40.7968	7305	7305	-1	mcarrera_G1306_158.mzXML	0/0		2.31182	5209
High	Sequest HT	Sequest HT (A2)	A	2	EIKVAIVVARFNEFITSK	EIKVAIVVARFNEFITSK		0	1	A0A1G6CNU0	6,7-dimethyl-8-ribityllumazine synthase OS=Streptococcus henryi GN=ribH PE=3 SV=1	ribH	Cytoplasm	2	2	0	0.1561	0	1	1	1	1032.6	2064.19	2064.19	3.65103	0.0037682	0	0	14426.8	CID (Collision Induced Dissociation)	MS2			42.1197	7565	7565	-1	mcarrera_G1306_150.mzXML	0/0		2.0451	1202
High	Sequest HT	Sequest HT (A2)	A	2	AMLEDIAILTGGTVIAEDLGLELK	AmLEDIAILTGGTVIAEDLGLELK	M2(Oxidation)	0	1	A0A023WGA5	60 kDa chaperonin (Fragment) OS=Streptococcus sp. ChDC B348 GN=groEL PE=3 SV=1	groL	Cytoplasm	0	3	0	0.0066	0	1	1	1	834.46	2501.37	2501.34	9.42036	0.00785451	0	0	78870	CID (Collision Induced Dissociation)	MS2			11.2553	1953	1953	-1	mcarrera_G1306_154.mzXML	0/0		3.01502	3744
High	Sequest HT	Sequest HT (A2)	A	2	AMLEDIAILTGGAVITEDLGLELK	AmLEDIAILTGGAVITEDLGLELK	M2(Oxidation)	0	1	Q1JEL5	60 kDa chaperonin OS=Streptococcus pyogenes serotype M2 (strain MGAS10270) GN=groL PE=3 SV=1	groL	Cytoplasm	0	3	0		0.0066	3	3	3	834.46	2501.37	2501.34	9.42036	0.00785451	0	0	78870	CID (Collision Induced Dissociation)	MS2			11.2553	1953	1953	-1	mcarrera_G1306_154.mzXML	0/0		2.99721	3744
High	Sequest HT	Sequest HT (A2)	A	2	AMLEDIAILTGGTVITDDLGLELK	AMLEDIAILTGGTVITDDLGLELK		0	43	F0FVH3; A0A1C9H8X6; A0A1S1E9Z0; A0A0V7YG79; F3UEN7; Q6EJB8; I6SVJ8; Q6EH03; Q5QHP0; A0A1F0ATF1; A0A1C9H8X8; A0A132P4I1; A0A1Q8EF56; K8MUG9; C0SN88; Q6EH01; C0SN42; C3RS53; J4Q3Q2; Q6VB99; A0A0F3H633; A0A1Y3JYI5; F9M4U5; F3UPM6; A0A1Q8E6A5; F8DH20; Q6EH14; Q6EH04; A0A023WGE9; W1VFG8; C3RS72; Q5QHP2; A0A1G1SG15; F3V008; A0A0D5BU99; A0A1V2SM23; A0A132Z3A5; A0A1B4XQV3; Q8GBD0; C0SN46; Q6VB97; Q6EH07;…	60 kDa chaperonin OS=Streptococcus sanguinis SK678 GN=groL PE=3 SV=1; 60 kDa chaperonin (Fragment) OS=Streptococcus himalayensis GN=groEL PE=3 SV=1; 60 kDa chaperonin OS=Streptococcus sp. HMSC076C09 GN=groEL PE=3 SV=1; 60 kDa chaperonin OS=Enterococcus faecium GN=groEL PE=3 SV=1; 60 kDa chaperonin OS=Streptococcus sanguinis SK1056 GN=groL PE=3 SV=1; 60 kDa chaperonin (Fragment) OS=Enterococcus fa…	groL	Cytoplasm	0	3	0		0.0066	2	2	2	834.46	2501.37	2501.34	9.42052	0.00785465	0	0	78870	CID (Collision Induced Dissociation)	MS2			11.2553	1953	1953	-1	mcarrera_G1306_154.mzXML	0/0		3.00333	3744
High	Sequest HT	Sequest HT (A2)	A	2	GKPDFMQIQFEEVYESIK	GKPDFmQIQFEEVYESIK	M6(Oxidation)	0	1	A0A0T8PIJ7	6-carboxyhexanoate--CoA ligase OS=Streptococcus pneumoniae GN=bioW PE=3 SV=1	bioW	Cytoplasm	0	2	0	0.1324	0	1	1	1	1102.53	2204.05	2204.06	-2.39289	-0.00263703	0	0	9869.66	CID (Collision Induced Dissociation)	MS2			52.3425	9263	9263	-1	mcarrera_G1306_140.mzXML	0/0		2.18685	4564
High	Sequest HT	Sequest HT (A2)	A	2	EIPEVNTMTKTLPK	EIPEVNTMTKTLPK		0	1	A0A139P2Y2	6-phospho-beta-galactosidase OS=Streptococcus sp. DD11 GN=lacG PE=3 SV=1	lacG	Surface-associated	1	2	0	0.1194	0	1	1	1	800.92	1600.83	1600.86	-17.9568	-0.0143732	0	0	6305.11	CID (Collision Induced Dissociation)	MS2			20.0792	3558	3558	-1	mcarrera_G1306_138.mzXML	0/0		2.68489	5736
High	Sequest HT	Sequest HT (A2)	A	2	EKLDFALNDSDGLYPK	EKLDFALNDSDGLYPK		0	1	B9DS13	6-phospho-beta-glucosidase 4 OS=Streptococcus uberis (strain ATCC BAA-854 / 0140J) GN=SUB0837 PE=3 SV=1	SUB0837	Cytoplasm	1	2	0	0.0651	0	1	1	1	912.95	1824.89	1824.9	-4.76563	-0.0043484	0	0	15653.5	CID (Collision Induced Dissociation)	MS2			49.1902	8774	8774	-1	mcarrera_G1306_136.mzXML	0/0		2.14608	5309
High	Sequest HT	Sequest HT (A2)	A	2	MQAYPATCNPEDVMEEIKK	mQAYPATcNPEDVMEEIKK	M1(Oxidation); C8(Carbamidomethyl)	0	7	H2A667; E3CIV2; A0A1I7FS42; E0PDD7; F5X6A2; A0A1H9NQ29; A0A1S5WBV3	6-phospho-beta-glucosidase OS=Streptococcus macedonicus (strain ACA-DC 198) GN=SMA_0927 PE=3 SV=1; Glycosyl hydrolase, family 1 OS=Streptococcus downei F0415 GN=bglH PE=3 SV=1; 6-phospho-beta-glucosidase OS=Streptococcus gallolyticus GN=SAMN05660328_101563 PE=3 SV=1; Glycosyl hydrolase, family 1 OS=Streptococcus equinus ATCC 700338 GN=ascB PE=3 SV=1; 6-phospho-beta-glucosidase OS=Streptococcus pa…	SUB0837	Cytoplasm	1	3	0		0.0116	2	2	2	757.35	2270.04	2270.01	9.55075	0.00722678	0	0	35440.5	CID (Collision Induced Dissociation)	MS2			25.4303	4567	4567	-1	mcarrera_G1306_144.mzXML	0/0		2.54821	2595
High	Sequest HT	Sequest HT (A2)	A	2	IVWLMLPAGTPTNSTIAMLSEKLSAGDILIDGGNSNYK	IVWLmLPAGTPTNSTIAMLSEKLSAGDILIDGGNSNYK	M5(Oxidation)	0	1	A0A0V8D752	6-phosphogluconate dehydrogenase decarboxylating OS=Lactococcus lactis subsp. lactis GN=LMG8526_2457 PE=4 SV=1			1	3	0	0.0618	0	1	1	1	1336.37	4007.1	4007.05	11.2381	0.0150105	0	0	23626.8	CID (Collision Induced Dissociation)	MS2			66.8472	11897	11897	-1	mcarrera_G1306_144.mzXML	0/0		2.75275	4093
High	Sequest HT	Sequest HT (A2)	A	2	MFNSIGVIGLGVMGSNIALNMANK	mFNSIGVIGLGVMGSNIALNmANK	N-Term(Prot)(Acetyl); M21(Oxidation)	0	1	A0A0T8Q1N9	6-phosphogluconate dehydrogenase, decarboxylating OS=Streptococcus pneumoniae GN=yqjI_3 PE=3 SV=1	yqjI_3	Cytoplasm	0	3	0	0.2007	0	1	1	1	837.1	2509.29	2509.26	9.68374	0.00809968	0	0	49956.3	CID (Collision Induced Dissociation)	MS2			35.9553	6433	6433	-1	mcarrera_G1306_154.mzXML	0/0		2.69297	6571
High	Sequest HT	Sequest HT (A2)	A	2	LWEHIAQDDSWGNVRVLPQLHTLVYDNK	LWEHIAQDDSWGNVRVLPQLHTLVYDNK		0	2	A0A1W7R135; A0A1L7LJR9	7-carboxy-7-deazaguanine synthase OS=Streptococcus mutans GN=queE PE=3 SV=1; 7-carboxy-7-deazaguanine synthase OS=Streptococcus troglodytae GN=exsD PE=3 SV=1	queE	Cytoplasm	1	3	0	0.1417	0	1	1	1	1116.25	3346.74	3346.7	11.5675	0.0129043	0	0	9843.44	CID (Collision Induced Dissociation)	MS2			58.0228	10329	10329	-1	mcarrera_G1306_138.mzXML	0/0		2.40427	5484
High	Sequest HT	Sequest HT (A2)	A	2	YPDVPFFLQVGNDDTKTVDDAMLIKK	YPDVPFFLQVGNDDTKTVDDAmLIKK	M22(Oxidation)	0	1	A0A0U0FHI9	7-carboxy-7-deazaguanine synthase OS=Streptococcus pneumoniae GN=queE PE=3 SV=1	queE	Cytoplasm	2	3	0	0.1553	0	1	1	1	995.83	2985.48	2985.49	-5.34386	-0.00531802	0	0	26508.4	CID (Collision Induced Dissociation)	MS2			50.7898	9144	9144	-1	mcarrera_G1306_146.mzXML	0/0		2.63616	6390
High	Sequest HT	Sequest HT (A2)	A	2	LIDAAQTALQQFGTGSSGSR	LIDAAQTALQQFGTGSSGSR		0	1	A0A0T8PIL9	8-amino-7-ketopelargonate synthase OS=Streptococcus pneumoniae GN=pig-2_1 PE=3 SV=1	pig-2	Cytoplasm	0	3	0	0.1029	0	1	1	1	670.01	2008.02	2008.01	3.00764	0.00201312	0	0	26704.1	CID (Collision Induced Dissociation)	MS2			20.7832	3753	3753	-1	mcarrera_G1306_156.mzXML	0/0		2.43122	6771
High	Sequest HT	Sequest HT (A2)	A	2	TINGTLDLHIKLEETIAK	TINGTLDLHIKLEETIAK		0	2	A0A0U0F9G6; A0A0E8T5I5	8-amino-7-oxononanoate synthase OS=Streptococcus pneumoniae GN=pig-2_2 PE=3 SV=1; 8-amino-7-oxononanoate synthase OS=Streptococcus pneumoniae GN=pig-2_1 PE=3 SV=1	pig-2	Cytoplasm	1	3	0	0.161	0	1	1	1	670.37	2009.1	2009.13	-16.0691	-0.0107616	0	0	69528.6	CID (Collision Induced Dissociation)	MS2			67.932	12030	12030	-1	mcarrera_G1306_142.mzXML	0/0		2.35881	3967
High	Sequest HT	Sequest HT (A2)	A	2	MNMLELKDYGVEMWDPEK	mNMLELKDYGVEMWDPEK	N-Term(Prot)(Acetyl)	0	1	F1YX87	A/G-specific adenine glycosylase OS=Streptococcus parauberis NCFD 2020 GN=mutY PE=4 SV=1	mutY	Nucleus	1	3	0	0.0913	0	1	1	1	757.33	2269.98	2270.02	-18.6528	-0.014114	0	0	25134.9	CID (Collision Induced Dissociation)	MS2			24.0462	4333	4333	-1	mcarrera_G1306_142.mzXML	0/0		2.51664	667
High	Sequest HT	Sequest HT (A2)	A	2	ASNFDIDTLTGILESRIDKPTIITSNLKSK	ASNFDIDTLTGILESRIDKPTIITSNLKSK		0	1	A0A1Q1FV98	AAA family ATPase OS=Enterococcus faecalis GN=BZG32_10205 PE=4 SV=1			2	3	0	0.3201	0	1	1	1	1097.61	3290.82	3290.78	9.49178	0.0104118	0	0	47112.8	CID (Collision Induced Dissociation)	MS2			60.9518	10757	10757	-1	mcarrera_G1306_154.mzXML	0/0		3.02722	2156
High	Sequest HT	Sequest HT (A2)	A	2	YLLTMDTMQPTANYNGIEK	YLLTmDTmQPTANYNGIEK	M5(Oxidation); M8(Oxidation)	0	1	A0A1X1L785	AAA family ATPase OS=Streptococcus mitis GN=B7692_04380 PE=4 SV=1	B7692_04380	Cytoplasm	0	3	0	0.1064	0	1	1	1	745.67	2235	2235.03	-15.8163	-0.0117833	0	0	32899.8	CID (Collision Induced Dissociation)	MS2			33.0548	5942	5942	-1	mcarrera_G1306_142.mzXML	0/0		2.35364	1545
High	Sequest HT	Sequest HT (A2)	A	2	LTAMPTRPESIADHTYYKPTEEGHEARIK	LTAmPTRPESIADHTYYKPTEEGHEARIK	M4(Oxidation)	0	1	A0A1Q8RDD0	AAA family ATPase OS=Streptococcus sp. 'caviae' GN=BMI76_09585 PE=4 SV=1	B7692_04380	Cytoplasm	1	3	0	0.2025	0	1	1	1	1119.89	3357.66	3357.65	0.664851	0.000744113	0	0	55256.4	CID (Collision Induced Dissociation)	MS2			66.8408	11774	11774	-1	mcarrera_G1306_154.mzXML	0/0		2.41789	6234
High	Sequest HT	Sequest HT (A2)	A	2	NQGVLDPFSFLQDEAELTELATVLVGSVLDK	NQGVLDPFSFLQDEAELTELATVLVGSVLDK		0	4	I0Q0X3; A0A1F1EJG0; A0A133RZ77; A0A024DES8	AAA-like domain protein OS=Streptococcus oralis SK610 GN=HMPREF1115_0752 PE=4 SV=1; Conjugal transfer protein OS=Streptococcus sp. HMSC062H02 GN=HMPREF2885_03640 PE=4 SV=1; Uncharacterized protein (Fragment) OS=Streptococcus mitis GN=HMPREF3228_01007 PE=4 SV=1; Conjugal transfer protein OS=Streptococcus sp. VT 162 GN=V470_06025 PE=4 SV=1	HMPREF1115_0752	Cytoplasm	0	3	0	0.0991	0	1	1	1	1116.59	3347.76	3347.73	8.88763	0.00991778	0	0	24367.5	CID (Collision Induced Dissociation)	MS2			58.9773	10417	10417	-1	mcarrera_G1306_154.mzXML	0/0		3.3333	4874
High	Sequest HT	Sequest HT (A2)	A	2	TIYKNFMEIGTAILMSTGLAISLIVMSKGK	TIYKNFMEIGTAILMSTGLAISLIVMSKGK		0	27	F0FG49; E8JVT8; D0RXV5; F3V066; A0A139P4Q9; F3SKI1; F0IPE6; A8AZJ3; F0HYL3; F2CAY9; A0A139MGF5; A0A0M3SMA1; A0A0F2CLA4; F9HJL7; A0A139MZS4; A0A1E9DW64; A3CK94; J4Q3T2; F0I9Y2; A0A0A0DH15; E8KSA0; N0CAE5; F0FUM8; A0A0F3HTG0; F3UEH2; F3UPD4; A0A0F2CTY3	ABC 3 transport family protein OS=Streptococcus sanguinis SK353 GN=adcB PE=3 SV=1; ABC 3 transport family protein OS=Streptococcus cristatus ATCC 51100 GN=adcB PE=3 SV=1; Uncharacterized protein OS=Streptococcus sp. 2_1_36FAA GN=HMPREF0847_02126 PE=3 SV=1; Zinc ABC superfamily ATP binding cassette transporter, membrane protein OS=Streptococcus sanguinis SK49 GN=adcB PE=3 SV=1; Zinc ABC transporte…	adcB	Surface-associated	2	3	0	0.1089	0	1	1	1	1077.6	3230.79	3230.76	7.84211	0.00844532	0	0	49878.3	CID (Collision Induced Dissociation)	MS2			67.4067	11933	11933	-1	mcarrera_G1306_160.mzXML	0/0		2.48308	2001
High	Sequest HT	Sequest HT (A2)	A	2	MEEILQQTGLKALQGK	mEEILQQTGLKALQGK	M1(Oxidation)	0	15	F3U9P8; F3SGR4; A0A139NUL9; A0A1F2GHB9; F2CBF1; A0A0F3HRB3; E8KNE2; F0IVQ4; F0FCQ2; J4XE21; F0ILP1; A0A0F5MHR1; F3UX08; A8AXY1; A0A0F2CLT7	ABC superfamily ATP binding cassette transporter ATP binding/permease OS=Streptococcus sanguinis SK1056 GN=HMPREF9393_0351 PE=4 SV=1; ABC superfamily ATP binding cassette transporter ATP binding/permease OS=Streptococcus sanguinis SK1087 GN=HMPREF9397_0382 PE=4 SV=1; ABC superfamily ATP binding cassette transporter ATP binding/permease OS=Streptococcus sp. DD11 GN=STRDD11_02248 PE=4 SV=1; ABC tra…	HMPREF9393_0351	Surface-associated	1	3	0	0.1254	0	1	1	1	601.67	1803	1802.97	15.1896	0.00912879	0	0	62033.1	CID (Collision Induced Dissociation)	MS2			51.4047	9197	9197	-1	mcarrera_G1306_148.mzXML	0/0		2.79247	4383
High	Sequest HT	Sequest HT (A2)	A	2	QTLPVLHISQSSRAMQPK	QTLPVLHISQSSRAMQPK		0	2	J3AIF6; A0A1Q8RHF2	ABC superfamily ATP binding cassette transporter, binding protein OS=Streptococcus ratti FA-1 = DSM 20564 GN=D822_00525 PE=4 SV=1; TIGR03943 family protein OS=Streptococcus sp. 'caviae' GN=BMI76_05535 PE=4 SV=1	D822_00525	Surface-associated	1	3	0	0.0868	0	1	1	1	674.36	2021.07	2021.1	-15.1441	-0.0102026	0	0	22834.5	CID (Collision Induced Dissociation)	MS2			21.4882	3874	3874	-1	mcarrera_G1306_142.mzXML	0/0		2.64588	6039
High	Sequest HT	Sequest HT (A2)	A	2	DMLISLGAEELIGRQYHGLSQGENK	DmLISLGAEELIGRQYHGLSQGENK	M2(Oxidation)	0	1	T0UPI1	ABC transporter ATP binding protein OS=Streptococcus sp. HSISS2 GN=HSISS2_1987 PE=4 SV=1	HSISS2_1987	Surface-associated	1	3	0	0.0992	0	1	1	1	925.48	2774.43	2774.38	17.1853	0.0158929	0	0	30043.7	CID (Collision Induced Dissociation)	MS2			59.216	10458	10458	-1	mcarrera_G1306_154.mzXML	0/0		2.52249	6429
High	Sequest HT	Sequest HT (A2)	A	2	LSTIQSANSILVLDKGRIVER	LSTIQSANSILVLDKGRIVER		0	1	I7WES9	ABC transporter ATP-binding membrane protein OS=Streptococcus canis FSL Z3-227 GN=SCAZ3_05165 PE=4 SV=1	SCAZ3_05165	Surface-associated	2	3	0	0.0944	0	1	1	1	771.44	2312.31	2312.33	-10.4537	-0.00805748	0	0	12681.7	CID (Collision Induced Dissociation)	MS2			34.1867	6099	6099	-1	mcarrera_G1306_140.mzXML	0/0		2.33417	2104
High	Sequest HT	Sequest HT (A2)	A	2	STLGKTMLNLGAITDGTIIIDGQDVSAFKNR	STLGKTMLNLGAITDGTIIIDGQDVSAFKNR		0	1	A0A1A7T4Y8	ABC transporter ATP-binding protein OS=Enterococcus faecium GN=DTPHA_1403977 PE=3 SV=1			2	3	0	0.0187	0	1	1	1	1083.92	3249.75	3249.71	9.44548	0.0102317	0	0	13488.2	CID (Collision Induced Dissociation)	MS2			63.4558	11183	11183	-1	mcarrera_G1306_134.mzXML	0/0		2.6785	3518
High	Sequest HT	Sequest HT (A2)	A	2	DIIAEGIDVNNLAK	DIIAEGIDVNNLAK		0	1	A0A1A7T887	ABC transporter ATP-binding protein OS=Enterococcus faecium GN=DTPHA_1406271 PE=4 SV=1			0	2	0	0.1762	0	1	1	1	742.9	1484.79	1484.8	-1.86917	-0.00138766	0	0	18979	CID (Collision Induced Dissociation)	MS2			33.8035	6069	6069	-1	mcarrera_G1306_156.mzXML	0/0		2.27007	5072
High	Sequest HT	Sequest HT (A2)	A	2	RQDDLESMFASFAK	RQDDLESmFASFAK	M8(Oxidation)	0	3	A0A1J7WUF5; A0A0G2Z0S8; E7S538	ABC transporter ATP-binding protein OS=Streptococcus agalactiae serogroup III GN=A9249_04020 PE=4 SV=1; ABC transporter, ATP-binding protein OS=Streptococcus agalactiae GN=RDF_0742 PE=4 SV=1; ABC transporter, ATP-binding protein OS=Streptococcus agalactiae (strain ATCC 13813 / DSM 2134 / JCM 5671 / NCIMB 701348 / NCTC 8181) GN=HMPREF9171_1384 PE=4 SV=1	cydD	Surface-associated	1	2	0	0.3805	0	1	1	1	830.88	1660.75	1660.76	-6.51726	-0.00541181	0	0	25179.7	CID (Collision Induced Dissociation)	MS2			21.162	3788	3788	-1	mcarrera_G1306_140.mzXML	0/0		2.05339	1778
High	Sequest HT	Sequest HT (A2)	A	2	AISLLKDLDLDAEERFK	AISLLKDLDLDAEERFK		0	1	A0A072EN26	ABC transporter ATP-binding protein OS=Streptococcus equi subsp. ruminatorum CECT 5772 GN=CECT5772_00496 PE=4 SV=1	cydD	Surface-associated	2	3	0	0.0815	0	1	1	1	659.35	1976.04	1976.07	-17.4263	-0.0114786	0	0	301374	CID (Collision Induced Dissociation)	MS2			17.1193	3072	3072	-1	mcarrera_G1306_152.mzXML	0/0		2.33187	6464
High	Sequest HT	Sequest HT (A2)	A	2	LGIAQTLINDPTILILDEPTVGLDPK	LGIAQTLINDPTILILDEPTVGLDPK		0	1	A0A0W7V6Q2	ABC transporter ATP-binding protein OS=Streptococcus gallolyticus GN=AU078_01460 PE=4 SV=1	cydD	Surface-associated	0	3	0	0.1224	0	1	1	1	920.51	2759.52	2759.54	-10.379	-0.00954707	0	0	10743.2	CID (Collision Induced Dissociation)	MS2			41.0107	7293	7293	-1	mcarrera_G1306_140.mzXML	0/0		2.36761	2998
High	Sequest HT	Sequest HT (A2)	A	2	DYINLVGLSGFEKAYPHNLSGGMQQRVNIAR	DYINLVGLSGFEKAYPHNLSGGMQQRVNIAR		0	3	A0A1W7R0F7; J3AKB9; Q8DV56	ABC transporter ATP-binding protein OS=Streptococcus mutans GN=A6J86_07740 PE=4 SV=1; Putative ABC transporter ATP-binding protein OS=Streptococcus ratti FA-1 = DSM 20564 GN=D822_02789 PE=4 SV=1; Putative ABC transporter, ATP-binding protein possible nitrate transport system OS=Streptococcus mutans serotype c (strain ATCC 700610 / UA159) GN=SMU_652c PE=4 SV=1	cydD	Surface-associated	2	3	0	0.204	0	1	1	1	1149.92	3447.75	3447.76	-3.93582	-0.00452325	0	0	30790.2	CID (Collision Induced Dissociation)	MS2			43.4918	7813	7813	-1	mcarrera_G1306_148.mzXML	0/0		2.49998	6288
High	Sequest HT	Sequest HT (A2)	A	2	GEKVAFVGPSGSGKTTVINLLLK	GEKVAFVGPSGSGKTTVINLLLK		0	2	A0A1W9FQ04; A0A1L7LLU6	ABC transporter ATP-binding protein OS=Streptococcus mutans GN=A6J86_10055 PE=4 SV=1; ABC transporter transmembrane region OS=Streptococcus troglodytae GN=SRT_19340 PE=4 SV=1	cydD	Surface-associated	2	3	0	0.0478	0	1	1	1	772.46	2315.37	2315.33	13.881	0.010713	0	0	27904.3	CID (Collision Induced Dissociation)	MS2			27.6167	4964	4964	-1	mcarrera_G1306_144.mzXML	0/0		2.30005	658
High	Sequest HT	Sequest HT (A2)	A	2	LFKMSLRDNLLIGNPDATNEEIDNALINSGSK	LFKmSLRDNLLIGNPDATNEEIDNALINSGSK	M4(Oxidation)	0	1	A0A1X1HID2	ABC transporter ATP-binding protein OS=Streptococcus oralis subsp. oralis GN=B7718_07415 PE=4 SV=1	cydD	Surface-associated	2	3	0	0.1673	0	1	1	1	1173.62	3518.85	3518.78	18.7309	0.0219699	0	0	9572.65	CID (Collision Induced Dissociation)	MS2			46.823	8307	8307	-1	mcarrera_G1306_140.mzXML	0/0		2.50859	4601
High	Sequest HT	Sequest HT (A2)	A	2	DNSANFAGSESILDWLR	DNSANFAGSESILDWLR		0	1	A0A0F2CVF6	ABC transporter ATP-binding protein OS=Streptococcus oralis subsp. oralis GN=TZ87_01227 PE=4 SV=1	cydD	Surface-associated	0	3	0	0.0898	0	1	1	1	632.31	1894.92	1894.89	11.8561	0.00748867	0	0	397878	CID (Collision Induced Dissociation)	MS2			47.6702	8467	8467	-1	mcarrera_G1306_154.mzXML	0/0		2.56404	4860
High	Sequest HT	Sequest HT (A2)	A	2	MKTISFDLVPGQSHLVSHYEGFSDMIIDR	mKTISFDLVPGQSHLVSHYEGFSDMIIDR	M1(Oxidation)	0	1	A0A0F2E265	ABC transporter ATP-binding protein OS=Streptococcus oralis subsp. tigurinus GN=TZ95_01224 PE=4 SV=1	cydD	Surface-associated	1	3	0	0.1275	0	1	1	1	1113.54	3338.61	3338.62	-3.88248	-0.00432071	0	0	36241.5	CID (Collision Induced Dissociation)	MS2			64.035	11377	11377	-1	mcarrera_G1306_158.mzXML	0/0		2.5054	5390
High	Sequest HT	Sequest HT (A2)	A	2	QVNMHSLVEGLHQGYQTPMLETGQRFSGGER	QVNmHSLVEGLHQGYQTPmLETGQRFSGGER	M4(Oxidation); M19(Oxidation)	0	1	A0A0T8FEM1	ABC transporter ATP-binding protein OS=Streptococcus pneumoniae GN=cydD PE=4 SV=1	cydD	Surface-associated	1	3	0	0.0207	0	1	1	1	1173.57	3518.7	3518.65	11.7906	0.013829	0	0	13545.6	CID (Collision Induced Dissociation)	MS2			54.4453	9674	9674	-1	mcarrera_G1306_160.mzXML	0/0		2.41897	5338
High	Sequest HT	Sequest HT (A2)	A	2	DITFSIFKGQKIAFVGPSGSGK	DITFSIFKGQKIAFVGPSGSGK		0	7	A0A0T7YF82; V8III6; A0A0E2PKN0; A0A0U0A2A1; A0A139QDS5; A0A0T8EFC2; A0A0T8UFZ0	ABC transporter ATP-binding protein OS=Streptococcus pneumoniae GN=lmrA_1 PE=4 SV=1; ABC transporter ATP-binding protein OS=Streptococcus pseudopneumoniae 5247 GN=U753_06785 PE=4 SV=1; ABC transporter ATP-binding protein OS=Streptococcus pseudopneumoniae 22725 GN=U751_09520 PE=4 SV=1; ABC transporter ATP-binding protein OS=Streptococcus pneumoniae GN=lmrA PE=4 SV=1; Lipid A export ATP-binding/per…	cydD	Surface-associated	2	3	0	0.1931	0	1	1	1	762.07	2284.2	2284.23	-16.7001	-0.0127156	0	0	22545	CID (Collision Induced Dissociation)	MS2			37.7255	6758	6758	-1	mcarrera_G1306_156.mzXML	0/0		2.33284	6025
High	Sequest HT	Sequest HT (A2)	A	2	LGMSYFDKTPAGSIISR	LGmSYFDKTPAGSIISR	M3(Oxidation)	0	1	A0A0T8BCN0	ABC transporter ATP-binding protein OS=Streptococcus pneumoniae GN=yheH PE=4 SV=1	cydD	Surface-associated	1	2	0		0.0243	2	2	2	929.96	1858.91	1858.94	-12.9305	-0.0120184	0	0	11507	CID (Collision Induced Dissociation)	MS2			51.279	9149	9149	-1	mcarrera_G1306_152.mzXML	0/0		2.00674	5013
High	Sequest HT	Sequest HT (A2)	A	2	LGIAQAIMENPSILLLDEPMNALDK	LGIAQAIMENPSILLLDEPmNALDK	M20(Oxidation)	0	23	A0A064C4P3; A0A0U0K8A8; A0A0T8YJX5; A0A1X1L937; A0A0T8AC69; A0A1W7GZE2; A0A081PVY2; A0A158LNH8; A0A0E8ITA8; A0A0T8E5S0; A0A0T8BJS0; A0A0T8QFW6; A0A0T7KFP8; A5M9F3; A0A0H2ZPM4; A0A0U0LF72; A0A100FED0; A0A1X1KX68; D3H9Y2; M3I8Z1; A0A081QZC7; A0A0U0EVW7; A0A0U0LEZ3	ABC transporter ATP-binding protein OS=Streptococcus pneumoniae GN=yxlF_1 PE=4 SV=1; ABC transporter ATP-binding protein OS=Streptococcus pneumoniae GN=cysA PE=4 SV=1; ABC transporter ATP-binding protein OS=Streptococcus pneumoniae GN=cysA_2 PE=4 SV=1; Peptide ABC transporter ATP-binding protein OS=Streptococcus mitis GN=B7692_01925 PE=4 SV=1; ABC transporter ATP-binding protein OS=Streptococcus …	cydD	Surface-associated	0	3	0	0.1565	0	1	1	1	909.14	2725.41	2725.42	-3.52905	-0.00320604	0	0	20980.5	CID (Collision Induced Dissociation)	MS2			22.2152	4009	4009	-1	mcarrera_G1306_156.mzXML	0/0		2.3016	6286
High	Sequest HT	Sequest HT (A2)	A	2	GMMKAHAASGHTVLFSTHVLSVAEQLCDR	GMMKAHAASGHTVLFSTHVLSVAEQLcDR	C27(Carbamidomethyl)	0	1	Q1J5F3	ABC transporter ATP-binding protein OS=Streptococcus pyogenes serotype M4 (strain MGAS10750) GN=MGAS10750_Spy1483 PE=4 SV=1	cydD	Surface-associated	1	3	0	0.0213	0	1	1	1	1051.85	3153.54	3153.54	-1.14361	-0.00120214	0	0	13497.4	CID (Collision Induced Dissociation)	MS2			55.0133	9829	9829	-1	mcarrera_G1306_148.mzXML	0/0		2.3476	6215
High	Sequest HT	Sequest HT (A2)	A	2	SQFFSGIMMPLMQFIGNFGYVMVCIVGAR	SQFFSGImmPLmQFIGNFGYVMVcIVGAR	M8(Oxidation); M9(Oxidation); M12(Oxidation); C24(Carbamidomethyl)	0	2	J3JP81; A0A1Q8RHS4	ABC transporter ATP-binding protein OS=Streptococcus ratti FA-1 = DSM 20564 GN=D822_03364 PE=4 SV=1; ABC transporter OS=Streptococcus sp. 'caviae' GN=BMI76_04130 PE=4 SV=1	cydD	Surface-associated	0	3	0	0.2273	0	1	1	1	1116.85	3348.54	3348.57	-11.7034	-0.0130633	0	0	13112.9	CID (Collision Induced Dissociation)	MS2			37.1703	6669	6669	-1	mcarrera_G1306_152.mzXML	0/0		2.41839	2776
High	Sequest HT	Sequest HT (A2)	A	2	LNNFPAQLSGGGQERGSIAR	LNNFPAQLSGGGQERGSIAR		0	1	M7EIK4	ABC transporter ATP-binding protein OS=Streptococcus ratti FA-1 = DSM 20564 GN=D822_06968 PE=4 SV=1	cydD	Surface-associated	1	3	0	0.1392	0	1	1	1	691.37	2072.1	2072.06	15.575	0.0107575	0	0	34440.9	CID (Collision Induced Dissociation)	MS2			16.4624	2945	2945	-1	mcarrera_G1306_140.mzXML	0/0		2.36817	5700
High	Sequest HT	Sequest HT (A2)	A	2	KRLIHLLSDLTK	KRLIHLLSDLTK		0	6	A0A1S1FC15; A0A1S1H9M8; J5HA80; A0A1F1ED19; A0A1F0RG57; A0A1S1F9R5	ABC transporter ATP-binding protein OS=Streptococcus sp. HMSC034B03 GN=HMPREF2634_03115 PE=4 SV=1; ABC transporter ATP-binding protein OS=Streptococcus sp. HMSC36C04 GN=HMPREF3249_06880 PE=4 SV=1; ABC transporter, ATP-binding protein OS=Streptococcus anginosus SK1138 GN=HMPREF1126_1254 PE=4 SV=1; ABC transporter ATP-binding protein OS=Streptococcus sp. HMSC071H03 GN=HMPREF2887_07000 PE=4 SV=1; AB…	cydD	Surface-associated	2	2	0	0.0392	0	1	1	1	718.94	1436.87	1436.89	-15.3358	-0.011018	0	0	17571	CID (Collision Induced Dissociation)	MS2			42.0113	7504	7504	-1	mcarrera_G1306_160.mzXML	0/0		2.04025	731
High	Sequest HT	Sequest HT (A2)	A	2	MILKNVTLTAKK	MILKNVTLTAKK		0	1	A0A0T8FKP9	ABC transporter ATP-binding protein/permease OS=Streptococcus pneumoniae GN=ERS020831_02801 PE=4 SV=1	ERS020831_02801	Surface-associated	2	2	0	0.1707	0	1	1	1	680.43	1359.85	1359.84	9.93134	0.00675251	0	0	20837.2	CID (Collision Induced Dissociation)	MS2			42.9717	7674	7674	-1	mcarrera_G1306_156.mzXML	0/0		2.04567	331
High	Sequest HT	Sequest HT (A2)	A	2	TGAKEELQKIQSHLASLNFSYPEMQHQIR	TGAKEELQKIQSHLASLNFSYPEmQHQIR	M24(Oxidation)	0	1	A0A081Q371	ABC transporter family protein OS=Streptococcus mitis GN=SK667_1174 PE=4 SV=1	SK667_1174	Surface-associated	2	3	0	0.1558	0	1	1	1	1133.9	3399.69	3399.71	-7.63337	-0.00865041	0	0	39742.2	CID (Collision Induced Dissociation)	MS2			66.9337	11924	11924	-1	mcarrera_G1306_148.mzXML	0/0		2.76392	6250
High	Sequest HT	Sequest HT (A2)	A	2	IVFLDEPTVSMDTSTRQR	IVFLDEPTVSmDTSTRQR	M11(Oxidation)	0	1	G6JD94	ABC transporter family protein OS=Streptococcus pneumoniae GA47502 GN=SPAR98_2177 PE=4 SV=1	SK667_1174	Surface-associated	1	3	0	0.026	0	1	1	1	704.35	2111.04	2111.04	-3.93057	-0.00276587	0	0	19146.5	CID (Collision Induced Dissociation)	MS2			55.1863	9803	9803	-1	mcarrera_G1306_160.mzXML	0/0		2.31137	5866
High	Sequest HT	Sequest HT (A2)	A	2	DASLAPMFVAGAIYLIMIGLVTLISKQVEK	DASLAPMFVAGAIYLImIGLVTLISKQVEK	M17(Oxidation)	0	1	A0A139NRM5	ABC transporter membrane-spanning permease-glutamine transport OS=Streptococcus sp. DD13 GN=STRDD13_00556 PE=3 SV=1	STRDD13_00556	Surface-associated	1	3	0	0.4549	0	1	1	1	1069.95	3207.84	3207.78	18.1762	0.0194351	0	0	66908.8	CID (Collision Induced Dissociation)	MS2			20.8472	3753	3753	-1	mcarrera_G1306_136.mzXML	0/0		2.65705	1007
High	Sequest HT	Sequest HT (A2)	A	2	VIFMDKGLIAEEGKPEDLFTNPKEER	VIFMDKGLIAEEGKPEDLFTNPKEER		0	1	A0A1X1JDM9	ABC transporter OS=Streptococcus oralis subsp. dentisani GN=B7705_01930 PE=4 SV=1	B7705_01930	Surface-associated	2	3	0	0.0675	0	1	2	2	1002.51	3005.52	3005.53	-4.45904	-0.00446726	0	0	10882.1	CID (Collision Induced Dissociation)	MS2			44.4878	7954	7954	-1	mcarrera_G1306_152.mzXML	0/0		2.3719	6814
High	Sequest HT	Sequest HT (A2)	A	2	VSVWKQCKPYMAVLQLPLLIAVVAAIISSIITVYGPTKIK	VSVWKQcKPYmAVLQLPLLIAVVAAIISSIITVYGPTKIK	C7(Carbamidomethyl); M11(Oxidation)	0	1	A0A1X1JCM4	ABC transporter OS=Streptococcus oralis subsp. dentisani GN=B7706_03265 PE=4 SV=1	B7705_01930	Surface-associated	2	3	0	0.458	0	1	1	1	1476.51	4427.52	4427.56	-9.52978	-0.0140645	0	0	101887	CID (Collision Induced Dissociation)	MS2			66.7362	11932	11932	-1	mcarrera_G1306_146.mzXML	0/0		2.61882	533
High	Sequest HT	Sequest HT (A2)	A	2	DNALTILKKLDLR	DNALTILKKLDLR		0	2	A0A1W5ZG22; A0A1F1NDM1	ABC transporter OS=Streptococcus salivarius GN=V471_09485 PE=4 SV=1; ABC transporter OS=Streptococcus sp. HMSC072D03 GN=HMPREF2877_00115 PE=4 SV=1	B7705_01930	Surface-associated	2	2	0	0.0644	0	1	1	1	756.97	1512.93	1512.91	14.4887	0.0109601	0	0	33591.3	CID (Collision Induced Dissociation)	MS2			12.4778	2192	2192	-1	mcarrera_G1306_138.mzXML	0/0		2.01731	613
High	Sequest HT	Sequest HT (A2)	A	2	YKDIGFILQSSNLIPFLTIEK	YKDIGFILQSSNLIPFLTIEK		0	1	A0A0E4H3Q7	ABC transporter OS=Streptococcus varani GN=BN1356_00064 PE=4 SV=1	B7705_01930	Surface-associated	1	3	0	0.1739	0	1	1	1	813.8	2439.39	2439.35	13.1479	0.0106908	0	0	21463.6	CID (Collision Induced Dissociation)	MS2			31.8563	5740	5740	-1	mcarrera_G1306_150.mzXML	0/0		2.53473	1673
High	Sequest HT	Sequest HT (A2)	A	2	EKGLQAVVRGLTSLVLVVELVVGLITFQEK	EKGLQAVVRGLTSLVLVVELVVGLITFQEK		0	17	A0A0F2DW68; A0A1X1JQI1; E1LHR6; A0A1X1KZ17; A0A1X1JS45; F9HD93; A0A1X1L5H2; E1M1N1; A0A0F2DAT9; A0A1X1K3K0; A0A1X1KAX1; A0A150NNZ3; F9HLZ8; A0A0M4K2H1; R0LGL6; A0A081PTL2; A0A081R039	ABC transporter permease OS=Streptococcus mitis GN=TZ93_00657 PE=4 SV=1; Multidrug ABC transporter permease OS=Streptococcus mitis GN=B7703_02250 PE=4 SV=1; Protein ecsB OS=Streptococcus mitis SK321 GN=SMSK321_1151 PE=4 SV=1; Multidrug ABC transporter permease OS=Streptococcus mitis GN=B7693_01120 PE=4 SV=1; Multidrug ABC transporter permease OS=Streptococcus mitis GN=B7701_04475 PE=4 SV=1; Bacte…	TZ93_00657	Surface-associated	2	3	0	0.3162	0	1	1	1	1079.99	3237.96	3237.92	11.4228	0.0123287	0	0	19614.8	CID (Collision Induced Dissociation)	MS2			38.4788	6882	6882	-1	mcarrera_G1306_160.mzXML	0/0		2.33907	229
High	Sequest HT	Sequest HT (A2)	A	2	VMPAYYRDAFYLSNENKAK	VmPAYYRDAFYLSNENKAK	M2(Oxidation)	0	1	I7WGK6	ABC transporter permease protein OS=Streptococcus canis FSL Z3-227 GN=SCAZ3_08985 PE=4 SV=1	SCAZ3_08985	Surface-associated	2	3	0	0.0905	0	1	1	1	766.03	2296.08	2296.11	-13.6022	-0.0104107	0	0	14445.4	CID (Collision Induced Dissociation)	MS2			45.448	8154	8154	-1	mcarrera_G1306_148.mzXML	0/0		2.42775	3842
High	Sequest HT	Sequest HT (A2)	A	2	KIQGAKDEQSLTLFVTTGK	KIQGAKDEQSLTLFVTTGK		0	1	A0A139QJN4	ABC transporter permease protein OS=Streptococcus constellatus GN=SCODD09_00187 PE=4 SV=1	SCAZ3_08985	Surface-associated	2	2	0	0.1857	0	1	1	1	1032.55	2064.09	2064.13	-19.7768	-0.0204109	0	0	25148.9	CID (Collision Induced Dissociation)	MS2			30.5695	5483	5483	-1	mcarrera_G1306_154.mzXML	0/0		2.0986	5582
High	Sequest HT	Sequest HT (A2)	A	2	DGVVITAKLAQLAGVKVGQSLEIEGK	DGVVITAKLAQLAGVKVGQSLEIEGK		0	2	E1M141; A0A1X1KQR6	ABC transporter permease protein OS=Streptococcus mitis NCTC 12261 GN=SM12261_0348 PE=4 SV=1; Peptide ABC transporter permease OS=Streptococcus mitis GN=B7694_10420 PE=4 SV=1	SCAZ3_08985	Surface-associated	2	3	0	0.3218	0	1	1	1	875.17	2623.5	2623.5	-2.83788	-0.00248173	0	0	15562.3	CID (Collision Induced Dissociation)	MS2			41.9595	7495	7495	-1	mcarrera_G1306_160.mzXML	0/0		2.60631	1293
High	Sequest HT	Sequest HT (A2)	A	2	TVLGFGCFVVQLVVIILVAYANGYVMK	TVLGFGcFVVQLVVIILVAYANGYVMK	C7(Carbamidomethyl)	0	3	T0TY37; I2NLW9; F8DF85	ABC transporter permease protein OS=Streptococcus sp. HSISM1 GN=HSISM1_1007 PE=4 SV=1; Efflux ABC transporter, permease protein OS=Streptococcus parasanguinis F0449 GN=HMPREF9971_1094 PE=4 SV=1; Uncharacterized protein OS=Streptococcus parasanguinis (strain ATCC 15912 / DSM 6778 / CIP 104372 / LMG 14537) GN=HMPREF0833_10129 PE=4 SV=1	SCAZ3_08985	Surface-associated	0	3	0		0.0324	3	3	3	991.9	2973.69	2973.63	17.1528	0.0170021	0	0	19703.1	CID (Collision Induced Dissociation)	MS2			45.3782	8142	8142	-1	mcarrera_G1306_148.mzXML	0/0		2.39149	1492
High	Sequest HT	Sequest HT (A2)	A	2	MVLVISHRLVNVK	MVLVISHRLVNVK		0	1	C8W9B5	ABC transporter related OS=Atopobium parvulum (strain ATCC 33793 / DSM 20469 / JCM 10300 / VPI 0546) GN=Apar_0272 PE=4 SV=1			1	2	0	0.3564	0	1	1	1	754.46	1507.91	1507.91	-0.922612	-0.00069561	0	0	16684.8	CID (Collision Induced Dissociation)	MS2			35.371	6334	6334	-1	mcarrera_G1306_160.mzXML	0/0		2.02399	691
High	Sequest HT	Sequest HT (A2)	A	2	DVIKAIEEAKEK	DVIKAIEEAKEK		0	4	A0A072EMS4; A0A0D0ZTQ1; A0A0G6TW00; B4U2S7	ABC transporter substrate-binding lipoprotein OS=Streptococcus equi subsp. ruminatorum CECT 5772 GN=CECT5772_00206 PE=4 SV=1; Contig000088, whole genome shotgun sequence OS=Streptococcus equi subsp. zooepidemicus SzAM60 GN=AT48_01693 PE=4 SV=1; Lipoprotein OS=Streptococcus equi subsp. equi GN=tmpC PE=4 SV=1; ABC transporter substrate-binding lipoprotein OS=Streptococcus equi subsp. zooepidemicus …	CECT5772_00206	Surface-associated	2	3	0		0.0279	2	2	2	458.26	1372.77	1372.77	-2.0212	-0.00092488	0	0	34735.5	CID (Collision Induced Dissociation)	MS2			17.5912	3187	3187	-1	mcarrera_G1306_148.mzXML	0/0		2.44311	5013
High	Sequest HT	Sequest HT (A2)	A	2	KVAAQLGITIPEDILK	KVAAQLGITIPEDILK		0	1	A0A0E2ISZ6	ABC transporter substrate-binding protein OS=Streptococcus intermedius ATCC 27335 GN=HMPREF1654_00952 PE=4 SV=1	HMPREF1654_00952	Surface-associated	1	2	0	0.0954	0	1	1	1	855.03	1709.05	1709.02	18.71	0.0159879	0	0	67557.3	CID (Collision Induced Dissociation)	MS2			50.7727	9087	9087	-1	mcarrera_G1306_148.mzXML	0/0		2.41113	369
High	Sequest HT	Sequest HT (A2)	A	2	ENVFRIGISQYITHKSLDATR	ENVFRIGISQYITHKSLDATR		0	1	A0A1F0B416	ABC transporter substrate-binding protein OS=Streptococcus sp. HMSC057G03 GN=HMPREF2686_03980 PE=4 SV=1	HMPREF1654_00952	Surface-associated	2	3	0	0.0388	0	1	1	1	816.78	2448.33	2448.3	10.6462	0.00868836	0	0	19812.9	CID (Collision Induced Dissociation)	MS2			38.4392	6924	6924	-1	mcarrera_G1306_148.mzXML	0/0		2.32223	4189
High	Sequest HT	Sequest HT (A2)	A	2	GDYHVALYGYSMAVAGYLSCNYIQMILDWK	GDYHVALYGYSmAVAGYLScNYIQMILDWK	M12(Oxidation); C20(Carbamidomethyl)	0	1	A0A081Q025	ABC transporter transmembrane region family protein OS=Streptococcus mitis GN=SK629_0693 PE=4 SV=1	SK629_0693	Surface-associated	0	3	0	0.0717	0	1	1	1	1173.2	3517.59	3517.63	-11.6795	-0.0136948	0	0	15524.5	CID (Collision Induced Dissociation)	MS2			40.3572	7227	7227	-1	mcarrera_G1306_152.mzXML	0/0		2.37113	1722
High	Sequest HT	Sequest HT (A2)	A	2	ELRQNIGLVLQEPFLYHGSVKSNIK	ELRQNIGLVLQEPFLYHGSVKSNIK		0	1	G5JWQ1	ABC transporter transmembrane region OS=Streptococcus macacae NCTC 11558 GN=STRMA_1187 PE=4 SV=1	STRMA_1187	Surface-associated	2	3	0	0.28	0	1	1	1	961.54	2882.61	2882.59	5.81406	0.00558652	0	0	137306	CID (Collision Induced Dissociation)	MS2			12.1328	2139	2139	-1	mcarrera_G1306_158.mzXML	0/0		2.75473	2275
High	Sequest HT	Sequest HT (A2)	A	2	EHLETVAMAYDIATDEVMARAQK	EHLETVAmAYDIATDEVmARAQK	M8(Oxidation); M18(Oxidation)	0	3	A0A0G2Z3W6; A0A1J7XB64; Q8E6Z9	ABC transporter, ATP-binding protein EcsA OS=Streptococcus agalactiae GN=ecsA PE=4 SV=1; Multidrug ABC transporter ATP-binding protein OS=Streptococcus agalactiae serogroup III GN=A9249_08965 PE=4 SV=1; Uncharacterized protein OS=Streptococcus agalactiae serotype III (strain NEM316) GN=gbs0359 PE=4 SV=1	ecsA	Surface-associated	1	3	0	0.1	0	1	1	1	875.4	2624.19	2624.23	-18.1506	-0.0158771	0	0	25197.5	CID (Collision Induced Dissociation)	MS2			50.2925	8919	8919	-1	mcarrera_G1306_154.mzXML	0/0		2.50253	2074
High	Sequest HT	Sequest HT (A2)	A	2	QYCDSVMILDHQTIVDTVVPVK	QYcDSVmILDHQTIVDTVVPVK	C3(Carbamidomethyl); M7(Oxidation)	0	1	E7S4Z4	ABC transporter, ATP-binding protein OS=Streptococcus agalactiae (strain ATCC 13813 / DSM 2134 / JCM 5671 / NCIMB 701348 / NCTC 8181) GN=HMPREF9171_1340 PE=4 SV=1	ecsA	Surface-associated	0	3	0		0.0229	2	2	2	859.43	2576.28	2576.27	0.760921	0.000653447	0	0	55809.7	CID (Collision Induced Dissociation)	MS2			66.9222	11788	11788	-1	mcarrera_G1306_154.mzXML	0/0		2.56278	6481
High	Sequest HT	Sequest HT (A2)	A	2	KNVQMIFQDPQASLNAR	KNVQMIFQDPQASLNAR		0	5	B1SBK0; H6P846; A0A0W7UZG2; A0A0U3DJ29; S5RJB3	ABC transporter, ATP-binding protein OS=Streptococcus infantarius subsp. infantarius ATCC BAA-102 GN=STRINF_00016 PE=3 SV=1; Oligopeptide ABC transporter, ATP-binding protein OS=Streptococcus infantarius (strain CJ18) GN=Sinf_0309 PE=3 SV=1; Peptide ABC transporter substrate-binding protein OS=Streptococcus equinus GN=AU080_07475 PE=3 SV=1; Peptide ABC transporter substrate-binding protein OS=Str…	ecsA	Surface-associated	1	3	0	0.0285	0	1	1	1	654.01	1960.02	1960.01	4.35798	0.00284722	0	0	20562.6	CID (Collision Induced Dissociation)	MS2			42.5878	7620	7620	-1	mcarrera_G1306_152.mzXML	0/0		2.45787	6497
High	Sequest HT	Sequest HT (A2)	A	2	GSILMVCHEPDFYEGWMDQIWDFNDLA	GSILMVcHEPDFYEGWmDQIWDFNDLA	C7(Carbamidomethyl); M17(Oxidation)	0	1	E8K0W9	ABC transporter, ATP-binding protein OS=Streptococcus infantis ATCC 700779 GN=HMPREF9423_1132 PE=4 SV=1	ecsA	Surface-associated	0	3	0	0.2145	0	1	1	1	1102.12	3304.35	3304.41	-18.3351	-0.0201955	0	0	84112.2	CID (Collision Induced Dissociation)	MS2			33.9248	6127	6127	-1	mcarrera_G1306_148.mzXML	0/0		2.893	93
High	Sequest HT	Sequest HT (A2)	A	2	ESALRGNRIVYIK	ESALRGNRIVYIK		0	1	G5JX06	ABC transporter, ATP-binding protein OS=Streptococcus macacae NCTC 11558 GN=STRMA_1549 PE=4 SV=1	ecsA	Surface-associated	2	2	0		0.039	3	3	3	759.95	1518.89	1518.88	11.6118	0.00881845	0	0	78717	CID (Collision Induced Dissociation)	MS2			31.0153	5563	5563	-1	mcarrera_G1306_154.mzXML	0/0		2.22422	1677
High	Sequest HT	Sequest HT (A2)	A	2	TTTINILTGQLPPDEGEVKILGK	TTTINILTGQLPPDEGEVKILGK		0	1	E8K865	ABC transporter, ATP-binding protein OS=Streptococcus parasanguinis ATCC 903 GN=HMPREF8577_1750 PE=4 SV=1	ecsA	Surface-associated	1	3	0	0.1277	0	1	1	1	813.11	2437.32	2437.35	-16.1585	-0.013128	0	0	20171.5	CID (Collision Induced Dissociation)	MS2			28.473	5119	5119	-1	mcarrera_G1306_136.mzXML	0/0		2.351	4338
High	Sequest HT	Sequest HT (A2)	A	2	SVEYPEKIATLLVNAGYPPK	SVEYPEKIATLLVNAGYPPK		0	3	F0FBY0; A3CPP5; F0FT91	ABC transporter, ATP-binding protein OS=Streptococcus sanguinis SK353 GN=bcrA PE=4 SV=1; Bacitracin ABC transporter, ATP-binding protein, putative OS=Streptococcus sanguinis (strain SK36) GN=SSA_1767 PE=4 SV=1; ABC transporter, ATP-binding protein OS=Streptococcus sanguinis SK678 GN=bcrA PE=4 SV=1	ecsA	Surface-associated	1	3	0	0.15	0	1	1	1	730.4	2189.19	2189.19	0.0914861	6.676e-05	0	0	48052.3	CID (Collision Induced Dissociation)	MS2			16.1977	2915	2915	-1	mcarrera_G1306_154.mzXML	0/0		2.40061	4642
High	Sequest HT	Sequest HT (A2)	A	2	LETNERQLAKNLTLEVCGQEK	LETNERQLAKNLTLEVcGQEK	C17(Carbamidomethyl)	0	4	F0FBR8; F2C5V3; F9HGR1; A0A0F2CNJ2	ABC transporter, ATP-binding protein OS=Streptococcus sanguinis SK353 GN=HMPREF9388_0523 PE=4 SV=1; ABC superfamily ATP binding cassette transporter ABC protein OS=Streptococcus sanguinis SK330 GN=HMPREF9386_0456 PE=4 SV=1; ABC transporter, ATP-binding protein OS=Streptococcus sp. oral taxon 056 str. F0418 GN=HMPREF9182_0410 PE=4 SV=1; ABC transporter ATP-binding protein OS=Streptococcus cristatu…	ecsA	Surface-associated	2	3	0	0.0122	0	1	1	1	825.09	2473.26	2473.27	-6.49561	-0.00535514	0	0	92246.8	CID (Collision Induced Dissociation)	MS2			42.6235	7660	7660	-1	mcarrera_G1306_148.mzXML	0/0		2.45247	6615
High	Sequest HT	Sequest HT (A2)	A	2	IMTEVVEAGGAIFFSTHVLEVAEKICNKIAVLK	IMTEVVEAGGAIFFSTHVLEVAEKIcNKIAVLK	C26(Carbamidomethyl)	0	1	U2J3B6	ABC transporter, ATP-binding protein OS=Streptococcus sobrinus W1703 GN=HMPREF1557_01762 PE=4 SV=1	ecsA	Surface-associated	2	3	0	0.1728	0	1	1	1	1206.31	3616.92	3616.95	-9.03411	-0.010892	0	0	18537.9	CID (Collision Induced Dissociation)	MS2			45.2962	8057	8057	-1	mcarrera_G1306_154.mzXML	0/0		2.42612	3789
High	Sequest HT	Sequest HT (A2)	A	2	VMLIAAFLLDSDIYVMDEPLSGLDK	VmLIAAFLLDSDIYVMDEPLSGLDK	M2(Oxidation)	0	1	A0A139NAF5	ABC transporter, ATP-binding protein OS=Streptococcus sp. DD10 GN=STRDD10_01644 PE=4 SV=1	ecsA	Surface-associated	0	3	0	0.0342	0	1	1	1	928.82	2784.45	2784.41	13.2395	0.0122881	0	0	50137.6	CID (Collision Induced Dissociation)	MS2			36.5363	6550	6550	-1	mcarrera_G1306_156.mzXML	0/0		2.33774	5963
High	Sequest HT	Sequest HT (A2)	A	2	EIQMNMRADLFDKLIIK	EIQmNmRADLFDKLIIK	M4(Oxidation); M6(Oxidation)	0	1	E9FKE0	ABC transporter, ATP-binding protein OS=Streptococcus sp. M334 GN=HMPREF0851_00748 PE=4 SV=1	ecsA	Surface-associated	2	3	0	0.1323	0	1	1	1	704.03	2110.08	2110.1	-13.2987	-0.00935386	0	0	14973.8	CID (Collision Induced Dissociation)	MS2			48.424	8647	8647	-1	mcarrera_G1306_152.mzXML	0/0		2.57094	6590
High	Sequest HT	Sequest HT (A2)	A	2	VIFMDKGIIAEEGKPEDLFTNPKEER	VIFMDKGIIAEEGKPEDLFTNPKEER		0	4	G6C7W6; A0A1X0WZA0; S9RFJ6; A0A139P225	ABC transporter, ATP-binding protein OS=Streptococcus sp. oral taxon 058 str. F0407 GN=HMPREF9184_00390 PE=4 SV=1; ABC transporter OS=Streptococcus oralis subsp. tigurinus GN=ATE37_02135 PE=4 SV=1; ABC transporter OS=Streptococcus oralis subsp. tigurinus 2426 GN=L698_02030 PE=4 SV=1; Amino acid transport ATP-binding protein OS=Streptococcus oralis GN=SORDD14_00857 PE=4 SV=1	ecsA	Surface-associated	2	3	0	0.0675	0	1	1	1	1002.51	3005.52	3005.53	-4.45904	-0.00446726	0	0	10882.1	CID (Collision Induced Dissociation)	MS2			44.4878	7954	7954	-1	mcarrera_G1306_152.mzXML	0/0		2.3719	6814
High	Sequest HT	Sequest HT (A2)	A	2	DVSDEELVGSLSFENVTFTYPMDKEPMLK	DVSDEELVGSLSFENVTFTYPMDKEPMLK		0	1	D3H6G3	ABC transporter, ATP-binding/permease protein OS=Streptococcus mitis (strain B6) GN=smi_0153 PE=4 SV=1	smi_0153	Surface-associated	1	3	0		0.049	2	2	2	1107.53	3320.58	3320.56	4.98691	0.00551978	0	0	21638.4	CID (Collision Induced Dissociation)	MS2			25.449	4552	4552	-1	mcarrera_G1306_140.mzXML	0/0		2.3325	4632
High	Sequest HT	Sequest HT (A2)	A	2	LSTIQNADIILVMVDGNIVEHGNHQELMAAR	LSTIQNADIILVMVDGNIVEHGNHQELmAAR	M28(Oxidation)	0	6	A0A0A0DBY7; N0CB54; D0RVB6; A0A0F2CNA6; F3UAF3; A0A1E9E126	ABC transporter, ATP-binding/permease protein OS=Streptococcus sinensis GN=SSIN_2042 PE=4 SV=1; Multidrug ABC transporter permease/ATPase OS=Streptococcus cristatus AS 1.3089 GN=I872_02150 PE=4 SV=1; Uncharacterized protein OS=Streptococcus sp. 2_1_36FAA GN=HMPREF0847_01237 PE=4 SV=1; ABC transporter ATP-binding protein/permease OS=Streptococcus cristatus GN=TW70_01302 PE=4 SV=1; Sugar ABC superf…	smi_0153	Surface-associated	0	3	0	0.1355	0	1	1	1	1139.93	3417.78	3417.73	14.6628	0.0167044	0	0	25752.8	CID (Collision Induced Dissociation)	MS2			46.7572	8352	8352	-1	mcarrera_G1306_152.mzXML	0/0		2.50696	5298
High	Sequest HT	Sequest HT (A2)	A	2	QAQTGFMKVDIPK	QAQTGFMKVDIPK		0	66	C1CBK8; A0A0T7ZN32; A0A0Z6MND5; A0A0U0H1E2; A0A0U0KWH6; M5MWH7; A0A0T7K914; A0A0T8Y6P8; A0A0U0IJZ3; V8IHM9; A0A0U0F3Q5; A0A0U0J0E9; A0A0T8TPW2; A0A0T8U935; A0A158LHZ7; A0A0Y9H0S2; A0A0U0G0W0; A0A0T8BFT8; A0A0U0AMA4; A0A0T7SY03; M5K366; A0A0T8KES4; F9HC40; A0A0T9GQS5; R0NB87; A0A0T8XS76; A0A0U0MDV1; A0A0T8EBA2; A0A0T8M0S1; A5M8V9; A0A0T9ACT4; A0A1X1JK68; A0A178K486; A0A0T8RWC3; A0A1X1L1Q9; A0A124B…	ABC transporter, permease component OS=Streptococcus pneumoniae (strain 70585) GN=SP70585_2358 PE=4 SV=1; ABC transporter permease component OS=Streptococcus pneumoniae GN=ERS019499_01151 PE=4 SV=1; ABC transporter permease component OS=Streptococcus pneumoniae GN=ERS455152_00750 PE=4 SV=1; ABC transporter permease component OS=Streptococcus pneumoniae GN=ERS020527_01551 PE=4 SV=1; ABC transporte…	SP70585_2358	Surface-associated	1	2	0	0.018	0	1	1	1	731.9	1462.79	1462.77	13.9888	0.0102312	0	0	14883.5	CID (Collision Induced Dissociation)	MS2			32.1672	5743	5743	-1	mcarrera_G1306_140.mzXML	0/0		2.22075	5729
High	Sequest HT	Sequest HT (A2)	A	2	MINGFNDALVILVMGLLVVAIIGITFLCMR	MINGFNDALVILVMGLLVVAIIGITFLcMR	C28(Carbamidomethyl)	0	9	A3CLJ3; E8KR10; F0I962; J4X9P8; F0ITT8; F2C7X5; F0IP08; F0HZX5; F9E265	ABC transporter, permease component, putative OS=Streptococcus sanguinis (strain SK36) GN=SSA_0607 PE=4 SV=1; Efflux ABC transporter, permease protein OS=Streptococcus sanguinis VMC66 GN=HMPREF9398_1803 PE=4 SV=1; ABC superfamily ATP binding cassette transporter, permease protein OS=Streptococcus sanguinis SK115 GN=HMPREF9382_1201 PE=4 SV=1; MacB-like periplasmic core domain protein OS=Streptococ…	SSA_0607	Surface-associated	0	3	0	0.2287	0	1	1	1	1102.95	3306.84	3306.82	4.28663	0.00472504	0	0	8774.26	CID (Collision Induced Dissociation)	MS2			61.8718	10915	10915	-1	mcarrera_G1306_140.mzXML	0/0		2.57765	1912
High	Sequest HT	Sequest HT (A2)	A	2	NDLKENKVSMLVIGLFLLLTLTLSFAATR	NDLKENKVSMLVIGLFLLLTLTLSFAATR		0	17	A3CLJ3; A0A0B7GJF7; F2CE76; E8KR10; F3SJ72; F0I962; J4X9P8; F0ITT8; F3UVM5; F0FEA6; F3UC84; F2C7X5; F0FRV3; F2BU37; F0IP08; F0HZX5; F9E265	ABC transporter, permease component, putative OS=Streptococcus sanguinis (strain SK36) GN=SSA_0607 PE=4 SV=1; Putative ABC transporter permease OS=Streptococcus sanguinis GN=SSV_0498 PE=4 SV=1; ABC superfamily ATP binding cassette transporter, permease protein OS=Streptococcus sanguinis SK408 GN=HMPREF9391_1253 PE=4 SV=1; Efflux ABC transporter, permease protein OS=Streptococcus sanguinis VMC66 G…	SSA_0607	Surface-associated	2	3	0	0.3519	0	1	1	1	1074.3	3220.89	3220.84	14.8034	0.0158931	0	0	33400.8	CID (Collision Induced Dissociation)	MS2			21.4372	3853	3853	-1	mcarrera_G1306_158.mzXML	0/0		2.3279	540
High	Sequest HT	Sequest HT (A2)	A	2	VSFDSPEFYMLDTSHFQQAINKIQR	VSFDSPEFYmLDTSHFQQAINKIQR	M10(Oxidation)	0	1	A0A0P0NAG0	ABC transporter, permease protein OS=Streptococcus anginosus GN=SanJ4211_1920 PE=4 SV=1	SanJ4211_1920	Surface-associated	1	3	0		0.0407	3	3	3	1006.48	3017.43	3017.45	-6.87178	-0.00691174	0	0	9025.74	CID (Collision Induced Dissociation)	MS2			51.7595	9259	9259	-1	mcarrera_G1306_148.mzXML	0/0		2.35977	4462
High	Sequest HT	Sequest HT (A2)	A	2	LMLILVQTFFLAFLSALLATIIGTFGSIFIYEIK	LMLILVQTFFLAFLSALLATIIGTFGSIFIYEIK		0	1	E3CRE4	ABC transporter, permease protein OS=Streptococcus vestibularis F0396 GN=HMPREF9192_0864 PE=3 SV=1	HMPREF9192_0864	Surface-associated	0	3	0	0.313	0	1	1	1	1269.71	3807.12	3807.18	-17.6025	-0.0223386	0	0	37624.9	CID (Collision Induced Dissociation)	MS2			67.803	12034	12034	-1	mcarrera_G1306_158.mzXML	0/0		2.30179	1494
High	Sequest HT	Sequest HT (A2)	A	2	AKLRTIVAAFAVMVLGLGASYAPSMIPSK	AKLRTIVAAFAVmVLGLGASYAPSmIPSK	M13(Oxidation); M25(Oxidation)	0	1	F5VY47	ABC transporter, quaternary amine uptake transporter family, substrate-binding protein OS=Streptococcus infantis SK1076 GN=HMPREF9967_0603 PE=3 SV=1	HMPREF9967_0603	Surface-associated	2	3	0	0.2634	0	1	1	1	998.89	2994.66	2994.65	1.19041	0.00118829	0	0	13969.5	CID (Collision Induced Dissociation)	MS2			39.1278	7004	7004	-1	mcarrera_G1306_156.mzXML	0/0		2.61606	2369
High	Sequest HT	Sequest HT (A2)	A	2	LAINDKNGVKALEYIK	LAINDKNGVKALEYIK		0	3	F1YY36; M3IXA3; A0A0E2UEL8	ABC transporter, solute-binding protein OS=Streptococcus parauberis NCFD 2020 GN=SPB_1437 PE=4 SV=1; ABC transporter, predicted N-acetylneuraminate-binding protein OS=Streptococcus parauberis KRS-02083 GN=SPJ1_1505 PE=4 SV=1; Extracellular solute-binding lipoprotein OS=Streptococcus parauberis GN=SS13_contig00003-0057 PE=4 SV=1	SPB_1437	Surface-associated	2	2	0	0.128	0	1	1	1	895.02	1789.03	1789.02	6.10011	0.00545662	0	0	30199.7	CID (Collision Induced Dissociation)	MS2			30.5713	5570	5570	-1	mcarrera_G1306_146.mzXML	0/0		2.11442	1655
High	Sequest HT	Sequest HT (A2)	A	2	KLLGLLLVLVIIGGGLYYGLSNK	KLLGLLLVLVIIGGGLYYGLSNK		0	1	E3CLY5	ABC transporter, substrate-binding protein, family 3 OS=Streptococcus downei F0415 GN=HMPREF9176_0117 PE=4 SV=1	pebA	Surface-associated	1	3	0	0.3391	0	1	1	1	806.16	2416.47	2416.49	-11.8844	-0.00957288	0	0	19175.2	CID (Collision Induced Dissociation)	MS2			31.4107	5634	5634	-1	mcarrera_G1306_160.mzXML	0/0		2.33356	276
High	Sequest HT	Sequest HT (A2)	A	2	ISAFSVDKSILTGYVSK	ISAFSVDKSILTGYVSK		0	15	A0A0E1XPJ0; A0A1H9SHY8; H6PAC0; A0A1G9KME0; A0A0U3ESF1; F5WVV4; A0A135Z1C4; B1SGU3; A0A1S5WDT6; A0A0U3EKB8; A0A139R5H2; A0A0W7V0U5; H2A7W9; E0PF15; A0A060RLM9	ABC transporter, substrate-binding protein, family 3 OS=Streptococcus gallolyticus subsp. gallolyticus TX20005 GN=pebA PE=4 SV=1; Amino acid ABC transporter substrate-binding protein, PAAT family OS=Streptococcus gallolyticus GN=SAMN04487840_11042 PE=4 SV=1; ABC transporter, amino acid binding protein OS=Streptococcus infantarius (strain CJ18) GN=Sinf_1406 PE=4 SV=1; Amino acid ABC transporter su…	pebA	Surface-associated	1	3	0	0.2082	0	1	1	1	605.67	1815	1814.99	3.08842	0.00186849	0	0	21769.3	CID (Collision Induced Dissociation)	MS2			30.2423	5392	5392	-1	mcarrera_G1306_134.mzXML	0/0		2.68924	4774
High	Sequest HT	Sequest HT (A2)	A	2	ELVEIGKEELTSEAVRGAIR	ELVEIGKEELTSEAVRGAIR		0	1	U2ZT12	ABC-type multidrug transport system, ATPase/permease components OS=Streptococcus anginosus T5 GN=ANG6_0163 PE=4 SV=1	ANG6_0163	Surface-associated	2	3	0		0.0129	2	2	2	733.75	2199.24	2199.2	17.0564	0.0125035	0	0	20278.6	CID (Collision Induced Dissociation)	MS2			42.6835	7587	7587	-1	mcarrera_G1306_140.mzXML	0/0		3.06854	2342
High	Sequest HT	Sequest HT (A2)	A	2	MGNKWRVLLIVLVLALGGVLAGCK	mGNKWRVLLIVLVLALGGVLAGcK	N-Term(Prot)(Acetyl); C23(Carbamidomethyl)	0	1	A0A0T8PIL7	ABC-type sugar transport system, periplasmic component OS=Streptococcus pneumoniae GN=lipO_1 PE=4 SV=1	lipO	Surface-associated	2	3	0	0.3219	0	1	1	1	874.84	2622.51	2622.54	-11.2696	-0.00985166	0	0	24285.2	CID (Collision Induced Dissociation)	MS2			28.5305	5129	5129	-1	mcarrera_G1306_136.mzXML	0/0		2.32911	1172
High	Sequest HT	Sequest HT (A2)	A	2	NNVKTYLLKIK	NNVKTYLLKIK		0	1	A0A116KLE7	Accessory pilus subunit OS=Streptococcus suis GN=nagH PE=4 SV=1	nagH	Surface-associated	2	2	0	0.2836	0	1	1	1	667.42	1333.83	1333.82	9.391	0.00626295	0	0	25436.9	CID (Collision Induced Dissociation)	MS2			24.1725	4344	4344	-1	mcarrera_G1306_160.mzXML	0/0		2.01067	365
High	Sequest HT	Sequest HT (A2)	A	2	HQSKRYSFVNMQDESELIK	HQSKRYSFVNMQDESELIK		0	4	A0A1X1HH50; A0A139QQX2; A0A1X1GXD5; A0A1X1HXN3	Accessory Sec system protein Asp1 OS=Streptococcus oralis subsp. oralis GN=B7718_05540 PE=4 SV=1; Accessory secretory protein Asp1 OS=Streptococcus oralis GN=SORDD24_01000 PE=4 SV=1; Accessory Sec system protein Asp1 OS=Streptococcus oralis subsp. oralis GN=B7722_09815 PE=4 SV=1; Accessory Sec system protein Asp1 OS=Streptococcus oralis subsp. oralis GN=B7715_04130 PE=4 SV=1	asp1	Surface-associated	2	3	0	0.0595	0	1	1	1	780.39	2339.16	2339.14	4.52808	0.00353061	0	0	20911	CID (Collision Induced Dissociation)	MS2			25.5188	4624	4624	-1	mcarrera_G1306_148.mzXML	0/0		2.51811	6363
High	Sequest HT	Sequest HT (A2)	A	2	TYIISEEEMRKEAIVLDEDR	TYIISEEEMRKEAIVLDEDR		0	1	E3CRU1	Accessory Sec system protein Asp2 OS=Streptococcus vestibularis F0396 GN=asp2 PE=4 SV=1	asp2	Surface-associated	2	3	0		0.0354	2	2	2	813.73	2439.18	2439.21	-13.0098	-0.0105778	0	0	20429.6	CID (Collision Induced Dissociation)	MS2			26.7568	4819	4819	-1	mcarrera_G1306_142.mzXML	0/0		2.44592	5404
High	Sequest HT	Sequest HT (A2)	A	2	GPELEEALVKEIQEK	GPELEEALVKEIQEK		0	3	A0A0V8BG35; A0A0V8BVH9; A0A0V8DKD3	Accessory secretory protein Asp2 OS=Lactococcus lactis subsp. lactis GN=LKF67_2538 PE=4 SV=1; Accessory secretory protein Asp2 OS=Lactococcus lactis subsp. lactis GN=LKF24_1651 PE=4 SV=1; Accessory secretory protein Asp2 OS=Lactococcus lactis subsp. lactis GN=LMG8520_0370 PE=4 SV=1			1	2	0		0.0378	2	2	2	856.45	1711.89	1711.91	-10.8261	-0.00926662	0	0	16970.7	CID (Collision Induced Dissociation)	MS2			39.344	7042	7042	-1	mcarrera_G1306_156.mzXML	0/0		2.28564	5279
High	Sequest HT	Sequest HT (A2)	A	2	DLASIQETRDLLR	DLASIQETRDLLR		0	1	J3AJ16	Acetaldehyde dehydrogenase OS=Streptococcus ratti FA-1 = DSM 20564 GN=D822_03629 PE=4 SV=1	D822_03629	Cytoplasm	1	3	0	0.027	0	1	1	1	510.62	1529.85	1529.83	11.2764	0.00575032	0	0	34525.4	CID (Collision Induced Dissociation)	MS2			18.479	3330	3330	-1	mcarrera_G1306_154.mzXML	0/0		2.59	5236
High	Sequest HT	Sequest HT (A2)	A	2	IRSGAFGLGGVLTPTGIGTLVAEGK	IRSGAFGLGGVLTPTGIGTLVAEGK		0	1	B9DV52	Acetate CoA-transferase alpha subunit 2 OS=Streptococcus uberis (strain ATCC BAA-854 / 0140J) GN=atoD2 PE=4 SV=1	atoD2	Cytoplasm	1	2	0	0.2838	0	1	1	1	1186.17	2371.33	2371.33	-0.694474	-0.000823415	0	0	14460	CID (Collision Induced Dissociation)	MS2			47.2363	8467	8467	-1	mcarrera_G1306_148.mzXML	0/0		3.02517	2282
High	Sequest HT	Sequest HT (A2)	A	2	ARVKTMVIPTDEELVIAR	ARVKTmVIPTDEELVIAR	M6(Oxidation)	0	2	A0A0W7V2M2; A0A135YRM4	Acetate kinase OS=Streptococcus gallolyticus GN=ackA PE=3 SV=1; Acetate kinase OS=Streptococcus pasteurianus GN=ackA PE=3 SV=1	ackA	Cytoplasm	2	3	0	0.0936	0	1	1	1	686.39	2057.16	2057.14	6.37316	0.00437017	0	0	61145.7	CID (Collision Induced Dissociation)	MS2			14.1105	2525	2525	-1	mcarrera_G1306_160.mzXML	0/0		2.35185	2679
High	Sequest HT	Sequest HT (A2)	A	2	EMVIEGISWFGCDVDPEK	EMVIEGISWFGcDVDPEK	C12(Carbamidomethyl)	0	1	A0A1X1J4X6	Acetate kinase OS=Streptococcus oralis subsp. dentisani GN=ackA PE=3 SV=1	ackA	Cytoplasm	0	3	0	0.0669	0	1	1	1	704.33	2110.98	2110.95	13.9476	0.00981421	0	0	16939	CID (Collision Induced Dissociation)	MS2			47.9445	8592	8592	-1	mcarrera_G1306_148.mzXML	0/0		2.39033	2902
High	Sequest HT	Sequest HT (A2)	A	2	QDVIAGMSWFGMELDTEKNVFGYR	QDVIAGMSWFGmELDTEKNVFGYR	M12(Oxidation)	0	2	F1Z0F0; A0A0E2UAV9	Acetate kinase OS=Streptococcus parauberis NCFD 2020 GN=ackA PE=3 SV=1; Acetate kinase OS=Streptococcus parauberis GN=ackA PE=3 SV=1	ackA	Cytoplasm	1	3	0	0.2129	0	1	1	1	937.1	2809.29	2809.3	-3.76096	-0.00352188	0	0	250998	CID (Collision Induced Dissociation)	MS2			11.7049	2044	2044	-1	mcarrera_G1306_144.mzXML	0/0		2.62748	2691
High	Sequest HT	Sequest HT (A2)	A	2	VVAGGEDFKESTLIGDK	VVAGGEDFKESTLIGDK		0	1	G5KES9	Acetate kinase OS=Streptococcus urinalis 2285-97 GN=ackA_2 PE=3 SV=1	ackA	Cytoplasm	1	2	0	0.0979	0	1	1	1	882.97	1764.93	1764.9	17.7365	0.0156516	0	0	10314.6	CID (Collision Induced Dissociation)	MS2			53.6977	9548	9548	-1	mcarrera_G1306_142.mzXML	0/0		2.35224	5984
High	Sequest HT	Sequest HT (A2)	A	2	HRWNVSAAARELGVSRPTMYR	HRWNVSAAARELGVSRPTMYR		0	1	A0A0T8LGB2	Acetoin catabolism regulatory protein OS=Streptococcus pneumoniae GN=acoR_2 PE=4 SV=1	acoR	Nucleus	2	3	0	0.0426	0	1	1	1	819.75	2457.24	2457.27	-13.2635	-0.010864	0	0	176060	CID (Collision Induced Dissociation)	MS2			12.8375	2288	2288	-1	mcarrera_G1306_142.mzXML	0/0		2.58418	6616
High	Sequest HT	Sequest HT (A2)	A	2	NAKSLNVPQVMNK	NAKSLNVPQVMNK		0	2	A0A0U0J228; A0A0U0PEW1	Acetoin dehydrogenase E2 subunit dihydrolipoyllysine-residue acetyltransferase OS=Streptococcus pneumoniae GN=ERS020827_04840 PE=4 SV=1; Bacitracin synthetase OS=Streptococcus pneumoniae GN=ERS021189_03886 PE=4 SV=1	ERS020827_04840	Cytoplasm	1	3	0	0.176	0	1	1	1	481.6	1442.79	1442.78	4.87795	0.00234593	0	0	35817	CID (Collision Induced Dissociation)	MS2			15.8374	2849	2849	-1	mcarrera_G1306_154.mzXML	0/0		2.49615	5101
High	Sequest HT	Sequest HT (A2)	A	2	DLEAILEDVPMFIEVDISR	DLEAILEDVPMFIEVDISR		0	7	A0A1X1IZ96; A0A1X1IH87; A0A139M984; A0A1X1H7U3; F9P1Z4; A0A1X1JDM3; A0A1X1J065	Acetolactate synthase OS=Streptococcus oralis subsp. dentisani GN=B7708_04525 PE=3 SV=1; Acetolactate synthase OS=Streptococcus oralis subsp. oralis GN=B7710_05030 PE=3 SV=1; Acetolactate synthase OS=Streptococcus oralis GN=SORDD05_01113 PE=3 SV=1; Acetolactate synthase OS=Streptococcus oralis subsp. oralis GN=B7720_03935 PE=3 SV=1; Acetolactate synthase OS=Streptococcus mitis bv. 2 str. F0392 GN…	ilvB	Surface-associated	0	3	0	0.1411	0	1	1	1	735.38	2204.13	2204.12	4.50742	0.00331162	0	0	16343	CID (Collision Induced Dissociation)	MS2			30.7415	5560	5560	-1	mcarrera_G1306_148.mzXML	0/0		2.40692	6649
High	Sequest HT	Sequest HT (A2)	A	2	VILEDKPMLIEIHISNR	VILEDKPmLIEIHISNR	M8(Oxidation)	0	1	A0A0Z8VAA3	Acetolactate synthase OS=Streptococcus suis GN=ilvB PE=3 SV=1	ilvB	Surface-associated	0	3	0	0.2862	0	1	1	1	679.39	2036.16	2036.12	16.9804	0.0115247	0	0	13930.1	CID (Collision Induced Dissociation)	MS2			36.9532	6623	6623	-1	mcarrera_G1306_156.mzXML	0/0		2.69362	1952
High	Sequest HT	Sequest HT (A2)	A	2	YHKEFSHADKAGILGK	YHKEFSHADKAGILGK		0	1	Q1JI25	Acetyl-CoA acetyltransferase OS=Streptococcus pyogenes serotype M2 (strain MGAS10270) GN=MGAS10270_Spy0433 PE=3 SV=1	atoB	Cytoplasm	2	2	0	0.1232	0	1	1	1	900.98	1800.95	1800.94	7.54062	0.0067901	0	0	17793	CID (Collision Induced Dissociation)	MS2			56.1948	9979	9979	-1	mcarrera_G1306_160.mzXML	0/0		2.02811	5802
High	Sequest HT	Sequest HT (A2)	A	2	RAVAAIESGHFKEEIVPVVIPQR	RAVAAIESGHFKEEIVPVVIPQR		0	2	D4FQA6; A0A081R3Z4	Acetyl-CoA C-acetyltransferase OS=Streptococcus oralis ATCC 35037 GN=atoB PE=3 SV=1; Acetyl-CoA acetyltransferase OS=Streptococcus oralis GN=thlA PE=3 SV=1	atoB	Cytoplasm	2	3	0	0.1144	0	1	1	1	849.13	2545.38	2545.42	-19.4348	-0.0164899	0	0	103111	CID (Collision Induced Dissociation)	MS2			12.4857	2218	2218	-1	mcarrera_G1306_160.mzXML	0/0		2.35739	4301
High	Sequest HT	Sequest HT (A2)	A	2	LAQAREKTGLDEAVLTGLADIK	LAQAREKTGLDEAVLTGLADIK		0	1	V6Z526	Acetyl-coenzyme A carboxylase carboxyl transferase subunit beta OS=Streptococcus agalactiae LMG 14747 GN=accD PE=3 SV=1	accD	Cytoplasm	2	3	0	0.0086	0	1	1	1	771.43	2312.28	2312.28	-2.83422	-0.0021845	0	0	17894.5	CID (Collision Induced Dissociation)	MS2			20.6165	3705	3705	-1	mcarrera_G1306_160.mzXML	0/0		2.32091	3267
High	Sequest HT	Sequest HT (A2)	A	2	VEILSDIVSIKTVNSNELEVAQYFER	VEILSDIVSIKTVNSNELEVAQYFER		0	1	A0A111CIN2	Acetylornithine deacetylase OS=Streptococcus pneumoniae GN=dapE_3 PE=4 SV=1	dapE	Surface-associated	1	3	0	0.037	0	1	1	1	999.2	2995.59	2995.56	7.74134	0.00772989	0	0	19837	CID (Collision Induced Dissociation)	MS2			45.6057	8132	8132	-1	mcarrera_G1306_156.mzXML	0/0		2.42784	4829
High	Sequest HT	Sequest HT (A2)	A	2	EGINLTCHDYLIGYYEKHDFVNEGK	EGINLTcHDYLIGYYEKHDFVNEGK	C7(Carbamidomethyl)	0	1	A0A0F3HBU5	Acetyltransferase (GNAT) family protein OS=Streptococcus infantis GN=TZ96_01868 PE=4 SV=1	TZ96_01868	Cytoplasm	1	3	0	0.0661	0	1	1	1	1005.48	3014.43	3014.4	8.80753	0.00884981	0	0	13336.3	CID (Collision Induced Dissociation)	MS2			58.6353	10404	10404	-1	mcarrera_G1306_160.mzXML	0/0		2.57243	4387
High	Sequest HT	Sequest HT (A2)	A	2	FISSHAGSFSEISWQAPSDTLLEEELTEPQR	FISSHAGSFSEISWQAPSDTLLEEELTEPQR		0	3	A0A0V8C0R1; A0A0V8DZT0; A0A0V8E438	Acetyltransferase OS=Lactococcus lactis subsp. lactis GN=LKF24_1040 PE=4 SV=1; Acetyltransferase OS=Lactococcus lactis subsp. lactis GN=LMG9449_1242 PE=4 SV=1; Acetyltransferase OS=Lactococcus lactis subsp. lactis GN=M20_1454 PE=4 SV=1			0	3	0		0.042	3	3	3	1164.57	3491.7	3491.66	10.1138	0.0117713	0	0	40440.6	CID (Collision Induced Dissociation)	MS2			66.3935	11789	11789	-1	mcarrera_G1306_158.mzXML	0/0		2.50881	5775
High	Sequest HT	Sequest HT (A2)	A	2	MHKNLGLHFTTQR	mHKNLGLHFTTQR	M1(Oxidation)	0	1	A0A0G7HFD1	Acetyltransferase OS=Streptococcus equi subsp. equi GN=ERS044360_01264 PE=4 SV=1			1	2	0	0.21	0	1	1	1	799.91	1598.81	1598.82	-5.80558	-0.00464104	0	0	26331.9	CID (Collision Induced Dissociation)	MS2			31.1422	5672	5672	-1	mcarrera_G1306_146.mzXML	0/0		1.9955	5350
High	Sequest HT	Sequest HT (A2)	A	2	WFALAGLALLLLMVGR	WFALAGLALLLLMVGR		0	2	A0A0E2UGC1; F1Z0Y2	Acetyltransferase OS=Streptococcus parauberis GN=BI362_12195 PE=4 SV=1; Acyltransferase OS=Streptococcus parauberis NCFD 2020 GN=SPB_1991 PE=4 SV=1	ERS044360_01264	Cytoplasm	0	2	0	0.257	0	1	1	1	872.52	1744.03	1744.03	-0.863687	-0.00075315	0	0	19004	CID (Collision Induced Dissociation)	MS2			58.4152	10428	10428	-1	mcarrera_G1306_148.mzXML	0/0		2.83955	1187
High	Sequest HT	Sequest HT (A2)	A	2	SGMRFSHAEPYACMYQHEK	SGmRFSHAEPYAcmYQHEK	M3(Oxidation); C13(Carbamidomethyl); M14(Oxidation)	0	1	A0A0U0G324	Acetyltransferase OS=Streptococcus pneumoniae GN=ydaF_5 PE=4 SV=1	ERS044360_01264	Cytoplasm	1	3	0	0.0346	0	1	1	1	787.67	2361	2360.98	4.6228	0.00363812	0	0	15083.6	CID (Collision Induced Dissociation)	MS2			34.4525	6168	6168	-1	mcarrera_G1306_154.mzXML	0/0		2.31214	422
High	Sequest HT	Sequest HT (A2)	A	2	SQSSFLDICLLLRVGEQLVGLLNIAADVNK	SQSSFLDIcLLLRVGEQLVGLLNIAADVNK	C9(Carbamidomethyl)	0	1	G5K052	Acetyltransferase, GNAT family OS=Streptococcus ictaluri 707-05 GN=STRIC_0917 PE=4 SV=1	yjaB	Cytoplasm	1	3	0	0.2271	0	1	1	1	1095.93	3285.78	3285.79	-3.6753	-0.00402542	0	0	218115	CID (Collision Induced Dissociation)	MS2			12.0145	2117	2117	-1	mcarrera_G1306_142.mzXML	0/0		3.16736	3245
High	Sequest HT	Sequest HT (A2)	A	2	MTVIIKSMETPEEIEGKSLVHWQTWR	mTVIIKSMETPEEIEGKSLVHWQTWR	M1(Oxidation)	0	29	A0A0U0BMQ4; B1IC33; A0A0U0K6Z5; A0A0I6HCH2; Q8DPK9; A0A1F0BJT6; F9LXV4; A5LMT9; A0A1C0UT03; A0A0T8U765; A0A0T8C4Z2; A5M7I7; C1C7L5; A0A0T8B2B4; A0A158LK65; A0A139PUM0; A0A0Y3HM09; A0A0T8BLE8; A0A100D2N7; A0A1X1J1X5; A0A1X1IUC5; A0A0X9P1H9; A0A0T8M1D3; A0A0U0AER5; G0I9R4; A0A0U0A7T1; A0A0T8BP33; A0A1X1KE07; A0A0U0MGL8	Acetyltransferase, gnat family OS=Streptococcus pneumoniae GN=yjaB PE=4 SV=1; Acetyltransferase, gnat family OS=Streptococcus pneumoniae (strain Hungary19A-6) GN=SPH_1351 PE=4 SV=1; Acetyltransferase, gnat family OS=Streptococcus pneumoniae GN=yjaB_2 PE=4 SV=1; Acetyltransferase, gnat family OS=Streptococcus pneumoniae GN=yjaB PE=4 SV=1; Uncharacterized protein OS=Streptococcus pneumoniae (strain…	yjaB	Cytoplasm	2	3	0	0.0217	0	1	2	2	1048.86	3144.57	3144.59	-6.4255	-0.00673518	0	0	15547.6	CID (Collision Induced Dissociation)	MS2			34.1482	6115	6115	-1	mcarrera_G1306_154.mzXML	0/0		2.30017	6276
High	Sequest HT	Sequest HT (A2)	A	2	DCLETWLRPENFDK	DcLETWLRPENFDK	C2(Carbamidomethyl)	0	1	A0A0T8U425	Acetyltransferase, GNAT family protein OS=Streptococcus pneumoniae GN=ydaF_2 PE=4 SV=1	yjaB	Cytoplasm	0	2	0	0.0775	0	1	1	1	911.92	1822.83	1822.84	-5.56079	-0.00506822	0	0	39722.3	CID (Collision Induced Dissociation)	MS2			15.5893	2803	2803	-1	mcarrera_G1306_154.mzXML	0/0		2.58225	2207
High	Sequest HT	Sequest HT (A2)	A	2	ETTNVTMLFGDNLLDFADFSKKSQEDR	ETTNVTmLFGDNLLDFADFSKKSQEDR	M7(Oxidation)	0	4	Q48RF8; A0A0E1EL25; Q99Y38; Q1JK31	Acid phosphatase OS=Streptococcus pyogenes serotype M28 (strain MGAS6180) GN=lppC PE=4 SV=1; 5'-nucleotidase OS=Streptococcus pyogenes STAB902 GN=STAB902_01480 PE=4 SV=1; Putative acid phosphatase OS=Streptococcus pyogenes serotype M1 GN=lppC PE=4 SV=1; Acid phosphatase OS=Streptococcus pyogenes serotype M12 (strain MGAS9429) GN=lppC PE=4 SV=1	lppC	Surface-associated	2	3	0	0.2008	0	1	1	1	1046.5	3137.49	3137.47	3.90835	0.00408745	0	0	14515.3	CID (Collision Induced Dissociation)	MS2			57.595	10179	10179	-1	mcarrera_G1306_154.mzXML	0/0		2.43911	4618
High	Sequest HT	Sequest HT (A2)	A	2	DWAAKGSNLLGVK	DWAAKGSNLLGVK		0	28	A0A091BSG9; A0A0E4CSR0; F5X5J9; A0A1C3SNS2; A0A081JIM7; A0A0U3DX37; A0A1H9S6R6; A0A1H0M0Q0; A0A1H0XSG4; A0A1H7USY7; A0A0W7UYQ1; A0A139N0G7; E8JMC4; A0A0U2LZA8; B1SFH3; A0A060RI13; A0A1G9J1L9; T0UIR1; A0A1H8ZRY8; H2A5G1; F5WZW4; S5RH95; A0A1I7F5D0; H6P9J0; A0A0E1XSD6; A0A135YWC4; A0A1S5WBW0; E0PCH9	Aconitate hydratase OS=Streptococcus equinus JB1 GN=H702_08160 PE=3 SV=1; Aconitate hydratase OS=Streptococcus varani GN=acnA PE=3 SV=1; Aconitate hydratase OS=Streptococcus pasteurianus (strain ATCC 43144 / JCM 5346 / CDC 1723-81) GN=citB PE=3 SV=1; Aconitate hydratase OS=Streptococcus macedonicus GN=SMA679_0628 PE=3 SV=1; Aconitate hydratase OS=Streptococcus macedonicus GN=FD61_03385 PE=3 SV=1;…	SRT_14540	Cytoplasm	1	2	0	0.0421	0	1	1	1	679.88	1358.75	1358.74	7.39505	0.00502398	0	0	21661.5	CID (Collision Induced Dissociation)	MS2			33.2578	5973	5973	-1	mcarrera_G1306_156.mzXML	0/0		2.14443	5498
High	Sequest HT	Sequest HT (A2)	A	2	YEGEILPIYEAAMNYKKNDVSTIVIAGK	YEGEILPIYEAAMNYKKNDVSTIVIAGK		0	1	A0A1L7LKG1	Aconitate hydratase OS=Streptococcus troglodytae GN=SRT_14540 PE=3 SV=1	SRT_14540	Cytoplasm	2	3	0	0.0325	0	1	1	1	1043.88	3129.63	3129.62	2.48697	0.00259442	0	0	15150	CID (Collision Induced Dissociation)	MS2			40.9997	7310	7310	-1	mcarrera_G1306_154.mzXML	0/0		2.45871	5760
High	Sequest HT	Sequest HT (A2)	A	2	EMGETGLLGATIPEAYGGSGLNYVCYGLIAR	EMGETGLLGATIPEAYGGSGLNYVcYGLIAR	C25(Carbamidomethyl)	0	1	A0A0T8KTR5	Acyl-CoA dehydrogenase OS=Streptococcus pneumoniae GN=ERS022045_00769 PE=3 SV=1	ERS022045_00769	Cytoplasm	0	3	0	0.1277	0	1	1	1	1078.19	3232.56	3232.57	-3.0514	-0.00328795	0	0	9209.88	CID (Collision Induced Dissociation)	MS2			49.1557	8804	8804	-1	mcarrera_G1306_148.mzXML	0/0		2.34881	5416
High	Sequest HT	Sequest HT (A2)	A	2	FDVETRMIGLDERAVWFEQR	FDVETRmIGLDERAVWFEQR	M7(Oxidation)	0	1	A0A0X9J2Z0	Acyl-CoA thioester hydrolase, YbgC/YbaW family OS=Streptococcus pneumoniae GN=ERS367886_01283 PE=4 SV=1	ERS367886_01283	Cytoplasm	2	3	0	0.1293	0	1	1	1	838.4	2513.19	2513.22	-15.4071	-0.0129072	0	0	11805.1	CID (Collision Induced Dissociation)	MS2			38.0508	6820	6820	-1	mcarrera_G1306_142.mzXML	0/0		2.32343	4315
High	Sequest HT	Sequest HT (A2)	A	2	VEMYLTDYYCINAPMLLAHNVLWK	VEMYLTDYYcINAPmLLAHNVLWK	C10(Carbamidomethyl); M15(Oxidation)	0	1	A0A1S1E9M1	Acyl-CoA thioesterase OS=Streptococcus sp. HMSC076C09 GN=HMPREF2704_04725 PE=4 SV=1	HMPREF2704_04725	Cytoplasm	0	3	0	0.1498	0	1	1	1	991.8	2973.39	2973.43	-16.5829	-0.016436	0	0	10292.6	CID (Collision Induced Dissociation)	MS2			44.5225	7960	7960	-1	mcarrera_G1306_158.mzXML	0/0		2.46866	3464
High	Sequest HT	Sequest HT (A2)	A	2	IISMFMIVITHVLGKDGLR	IISMFmIVITHVLGKDGLR	M6(Oxidation)	0	2	G5K044; A0A1J7WFM9	Acyltransferase OS=Streptococcus ictaluri 707-05 GN=STRIC_0909 PE=4 SV=1; Uncharacterized protein OS=Streptococcus agalactiae serogroup III GN=A9249_08890 PE=4 SV=1	STRIC_0909	Surface-associated	1	3	0	0.0456	0	1	1	1	720.4	2159.19	2159.21	-10.4051	-0.0074889	0	0	141521	CID (Collision Induced Dissociation)	MS2			11.9404	2105	2105	-1	mcarrera_G1306_160.mzXML	0/0		2.41268	3816
High	Sequest HT	Sequest HT (A2)	A	2	GHHMVLVTPYEGDKAK	GHHmVLVTPYEGDKAK	M4(Oxidation)	0	3	A0A178K851; A0A081PT76; A0A1F0BMJ3	Acyltransferase OS=Streptococcus sp. CCUG 49591 GN=A3Q39_02530 PE=4 SV=1; Acyltransferase family protein OS=Streptococcus mitis GN=SK1126_0223 PE=4 SV=1; Acyltransferase OS=Streptococcus sp. HMSC070B10 GN=HMPREF2613_09570 PE=4 SV=1	oatA	Surface-associated	1	2	0	0.0244	0	1	1	1	899.46	1797.91	1797.9	9.73	0.00874676	0	0	11580	CID (Collision Induced Dissociation)	MS2			29.9768	5345	5345	-1	mcarrera_G1306_134.mzXML	0/0		2.46326	5742
High	Sequest HT	Sequest HT (A2)	A	2	WLLSSFACLTIVGLGICLFAPK	WLLSSFAcLTIVGLGIcLFAPK	C8(Carbamidomethyl); C17(Carbamidomethyl)	0	5	A0A0Z8GB43; A0A0Z8HS59; A0A0Z8JVY2; A0A0N0DLS4; A0A0Z8I9E1	Acyltransferase OS=Streptococcus suis GN=oatA PE=4 SV=1; Acyltransferase OS=Streptococcus suis GN=oatA PE=4 SV=1; Acyltransferase OS=Streptococcus suis GN=oatA PE=4 SV=1; Acyltransferase OS=Streptococcus suis GN=XK26_08950 PE=4 SV=1; Acyltransferase OS=Streptococcus suis GN=oatA PE=4 SV=1	oatA	Surface-associated	0	3	0	0.0984	0	1	1	1	822.77	2466.3	2466.33	-13.506	-0.0111034	0	0	15300.7	CID (Collision Induced Dissociation)	MS2			33.4672	5995	5995	-1	mcarrera_G1306_154.mzXML	0/0		2.43625	5943
High	Sequest HT	Sequest HT (A2)	A	2	DLVAKGLSQAQTK	DLVAKGLSQAQTK		0	6	A0A0E2PZ44; Q5M2B0; F8LTZ1; A0A0P6UPQ2; R6AA08; A0A0E2RAF2	Acyltransferase OS=Streptococcus thermophilus M17PTZA496 GN=X841_10805 PE=4 SV=1; Conserved hypothetical, predicted membrane protein (TMS12) OS=Streptococcus thermophilus (strain ATCC BAA-250 / LMG 18311) GN=stu1937 PE=4 SV=1; Acyltransferase OS=Streptococcus thermophilus JIM 8232 GN=STH8232_2237 PE=4 SV=1; Acyltransferase family OS=Streptococcus thermophilus GN=ADU38_701 PE=4 SV=1; Transferase t…	oatA	Surface-associated	1	2	0	0.0096	0	1	1	1	679.89	1358.77	1358.76	6.5638	0.00445933	0	0	37801.8	CID (Collision Induced Dissociation)	MS2			27.2153	4903	4903	-1	mcarrera_G1306_150.mzXML	0/0		2.08506	4181
High	Sequest HT	Sequest HT (A2)	A	2	DNKQNQDQNER	DNKQNQDQNER		0	1	A0A0G7HAB2	Adapter protein MecA OS=Streptococcus equi subsp. equi GN=mecA_1 PE=3 SV=1	mecA	Cytoplasm	1	2	0	0.2353	0	1	1	1	694.82	1388.63	1388.61	12.8292	0.0089074	0	0	18912.4	CID (Collision Induced Dissociation)	MS2			29.1705	5249	5249	-1	mcarrera_G1306_156.mzXML	0/0		2.03874	1791
High	Sequest HT	Sequest HT (A2)	A	2	VFKENNLNTAQALNLFLKNVAETGQLNLK	VFKENNLNTAQALNLFLKNVAETGQLNLK		0	1	A0A139R5B7	Addiction module antitoxin, RelB/DinJ family OS=Streptococcus gallolyticus GN=SAMN05660328_102283 PE=4 SV=1	SAMN05660328_102283	Cytoplasm	2	3	0	0.0571	0	1	1	1	1082.24	3244.71	3244.77	-19.5359	-0.0211298	0	0	59072.7	CID (Collision Induced Dissociation)	MS2			67.2577	11907	11907	-1	mcarrera_G1306_160.mzXML	0/0		2.44965	4943
High	Sequest HT	Sequest HT (A2)	A	2	GANKQVEGNIQALK	GANKQVEGNIQALK		0	1	A0A0E2UAX9	Adenine methyltransferase OS=Streptococcus parauberis GN=BI362_10730 PE=4 SV=1	BI362_10730	Nucleus	1	2	0		0.0404	2	2	2	735.4	1469.79	1469.81	-9.75849	-0.00717155	0	0	167153	CID (Collision Induced Dissociation)	MS2			11.7177	2042	2042	-1	mcarrera_G1306_150.mzXML	0/0		2.14458	4605
High	Sequest HT	Sequest HT (A2)	A	2	FGNIVKHLTVFPENMKR	FGNIVKHLTVFPENMKR		0	1	A0A0Z8IFN1	Adenylosuccinate lyase OS=Streptococcus suis GN=purB PE=3 SV=1	purB	Cytoplasm	2	3	0	0.05	0	1	1	1	677.38	2030.13	2030.1	12.332	0.00834506	0	0	17928.8	CID (Collision Induced Dissociation)	MS2			31.1097	5593	5593	-1	mcarrera_G1306_156.mzXML	0/0		2.39547	3495
High	Sequest HT	Sequest HT (A2)	A	2	VSGITNLSLNSIDVLTGLDTVK	VSGITNLSLNSIDVLTGLDTVK		0	13	T1ZCY1; A0A0W3F0Z5; I0SEK8; A0A1L7MSM4; A0A0E2J702; X8H933; A0A1S1FH44; U2YEW6; A0A139QF51; K8YPK3; A0A139PB14; F9P9M7; G6A6M7	Adenylosuccinate synthetase OS=Streptococcus intermedius B196 GN=purA PE=3 SV=1; Adenylosuccinate synthetase OS=Streptococcus sp. FDAARGOS_146 GN=purA PE=3 SV=1; Adenylosuccinate synthetase OS=Streptococcus constellatus subsp. constellatus SK53 GN=purA PE=3 SV=1; Adenylosuccinate synthetase OS=Streptococcus intermedius GN=purA PE=3 SV=1; Adenylosuccinate synthetase OS=Streptococcus intermedius AT…	purA	Cytoplasm	0	3	0	0.1107	0	1	1	1	753.76	2259.27	2259.24	9.3965	0.00707633	0	0	47643.8	CID (Collision Induced Dissociation)	MS2			15.4385	2773	2773	-1	mcarrera_G1306_136.mzXML	0/0		2.44362	2624
High	Sequest HT	Sequest HT (A2)	A	2	RTILQFTDGRASVDLNK	RTILQFTDGRASVDLNK		0	4	A0A1S1DCM4; I0Q9L5; A0A1X1IAA9; A0A1B1IGC3	Adhesin OS=Streptococcus sp. HMSC066F01 GN=HMPREF2655_08860 PE=4 SV=1; von Willebrand factor type A domain protein OS=Streptococcus oralis SK100 GN=HMPREF1114_1493 PE=4 SV=1; Adhesin OS=Streptococcus oralis subsp. oralis GN=B7711_09475 PE=4 SV=1; Adhesin OS=Streptococcus sp. oral taxon 064 GN=AXF18_07755 PE=4 SV=1	N597_08630	Surface-associated	2	3	0		0.0484	3	3	3	645.36	1934.07	1934.05	10.3657	0.00668257	0	0	18226.7	CID (Collision Induced Dissociation)	MS2			50.6735	8984	8984	-1	mcarrera_G1306_154.mzXML	0/0		2.36132	3824
High	Sequest HT	Sequest HT (A2)	A	2	WLLKYNNITPFAQKNLVFYDEQVDSR	WLLKYNNITPFAQKNLVFYDEQVDSR		0	1	U5P673	Adhesin OS=Streptococcus sp. I-P16 GN=N597_08630 PE=4 SV=1	N597_08630	Surface-associated	2	3	0	0.0609	0	1	1	1	1067.87	3201.6	3201.64	-12.9036	-0.0137709	0	0	13585.4	CID (Collision Induced Dissociation)	MS2			53.8207	9584	9584	-1	mcarrera_G1306_138.mzXML	0/0		2.30067	6602
High	Sequest HT	Sequest HT (A2)	A	2	QADRRTEVR	QADRRTEVR		0	1	A0A0T8LGL4	ADP,ATP carrier protein OS=Streptococcus pneumoniae GN=ERS022045_03708 PE=3 SV=1	ERS022045_03708	Surface-associated	2	2	0	0.1295	0	1	1	1	565.81	1130.61	1130.6	9.04807	0.00511489	0	0	112760	CID (Collision Induced Dissociation)	MS2			14.4562	2607	2607	-1	mcarrera_G1306_156.mzXML	0/0		2.23595	5813
High	Sequest HT	Sequest HT (A2)	A	2	QVSLYQCVTAATYVHSAIADGLK	QVSLYQcVTAATYVHSAIADGLK	C7(Carbamidomethyl)	0	1	A0A139NT96	ADP-dependent (S)-NAD(P)H-hydrate dehydratase OS=Streptococcus sp. DD13 GN=nnrD PE=3 SV=1	nnrD	Nucleus	0	3	0	0.0549	0	1	1	1	832.41	2495.22	2495.26	-17.809	-0.0148127	0	0	10276.6	CID (Collision Induced Dissociation)	MS2			45.9922	8154	8154	-1	mcarrera_G1306_134.mzXML	0/0		2.37136	5844
High	Sequest HT	Sequest HT (A2)	A	2	AGVILVGPGLKEAR	AGVILVGPGLKEAR		0	4	A0A1S1EC20; A0A1F0YEK2; A0A1E8UKY2; T0TYE3	ADP-dependent (S)-NAD(P)H-hydrate dehydratase OS=Streptococcus sp. HMSC076C09 GN=nnrD PE=3 SV=1; ADP-dependent (S)-NAD(P)H-hydrate dehydratase OS=Streptococcus sp. HMSC078D09 GN=nnrD PE=3 SV=1; ADP-dependent (S)-NAD(P)H-hydrate dehydratase OS=Streptococcus sp. HMSC073D05 GN=nnrD PE=3 SV=1; ADP-dependent (S)-NAD(P)H-hydrate dehydratase OS=Streptococcus sp. HSISM1 GN=nnrD PE=3 SV=1	nnrD	Nucleus	1	2	0	0.0506	0	1	1	1	690.41	1379.81	1379.84	-17.5287	-0.0120934	0	0	48461.8	CID (Collision Induced Dissociation)	MS2			39.7872	7112	7112	-1	mcarrera_G1306_160.mzXML	0/0		2.36548	1442
High	Sequest HT	Sequest HT (A2)	A	2	MDLSKIWIVINLIPR	MDLSKIWIVINLIPR		0	1	D5AHD7	ADP-dependent (S)-NAD(P)H-hydrate dehydratase OS=Streptococcus suis (strain GZ1) GN=nnrD PE=3 SV=1	nnrD	Nucleus	1	3	0	0.1639	0	1	1	1	604.35	1811.04	1811.06	-14.2049	-0.00857529	0	0	31615.4	CID (Collision Induced Dissociation)	MS2			25.192	4538	4538	-1	mcarrera_G1306_142.mzXML	0/0		2.4373	2312
High	Sequest HT	Sequest HT (A2)	A	2	DKVQLPEGKGTAYR	DKVQLPEGKGTAYR		0	1	A0A139QGY3	ADP-ribose pyrophosphatase OS=Streptococcus constellatus GN=SCODD09_00984 PE=4 SV=1	SCODD09_00984	Cytoplasm	2	2	0	0.0148	0	1	1	1	781.42	1561.83	1561.83	-0.357157	-0.00027891	0	0	15787.1	CID (Collision Induced Dissociation)	MS2			44.9957	8077	8077	-1	mcarrera_G1306_150.mzXML	0/0		2.02524	6218
High	Sequest HT	Sequest HT (A2)	A	2	TTSLMFEDYLPAGYLFDLEKTLAENGDYEVTFDASK	TTSLMFEDYLPAGYLFDLEKTLAENGDYEVTFDASK		0	1	I7QX47	Agglutinin receptor OS=Streptococcus canis FSL Z3-227 GN=SCAZ3_05915 PE=4 SV=1	sspB	Surface-associated	1	3	0	0.1777	0	1	1	1	1365.3	4093.89	4093.92	-7.23991	-0.00987986	0	0	10320.8	CID (Collision Induced Dissociation)	MS2			50.0885	8925	8925	-1	mcarrera_G1306_142.mzXML	0/0		2.42113	2655
High	Sequest HT	Sequest HT (A2)	A	2	VESAVSLAKEAGLTVK	VESAVSLAKEAGLTVK		0	1	I0T5X5	Agglutinin receptor OS=Streptococcus mitis SK579 GN=sspB PE=4 SV=1	sspB	Surface-associated	1	3	0	0.0346	0	1	1	1	534.64	1601.91	1601.91	-3.38097	-0.00180534	0	0	56602	CID (Collision Induced Dissociation)	MS2			22.0978	3972	3972	-1	mcarrera_G1306_160.mzXML	0/0		2.31246	3844
High	Sequest HT	Sequest HT (A2)	A	2	TIDPSVHQYGQQELDALVK	TIDPSVHQYGQQELDALVK		0	3	A0A1X1FZN7; X8KCE2; X8KDZ7	Agglutinin receptor OS=Streptococcus oralis subsp. tigurinus GN=B7728_05980 PE=4 SV=1; Glucan-binding protein C (Fragment) OS=Streptococcus sp. CM6 GN=HMPREF1516_0117 PE=4 SV=1; Putative cross-wall-targeting lipoprotein signal (Fragment) OS=Streptococcus sp. SR1 GN=HMPREF1518_0378 PE=4 SV=1	sspB	Surface-associated	0	3	0	0.2308	0	1	1	1	714.37	2141.1	2141.09	3.79407	0.00270781	0	0	26502.6	CID (Collision Induced Dissociation)	MS2			21.1452	3785	3785	-1	mcarrera_G1306_140.mzXML	0/0		2.33863	6412
High	Sequest HT	Sequest HT (A2)	A	2	TVETIQSTNEQAVADYLTKKTK	TVETIQSTNEQAVADYLTKKTK		0	12	A0A116LR29; A0A1X9I1K2; S8P3M6; A0A0Z8HHK3; A0A1X9I1Y2; A0A0Z8G7A2; A0A0Z8RKT9; A0A0Z8DUG0; S9B3U5; A0A0Z8JH99; A0A116R2N3; A0A116MRI7	Agglutinin receptor OS=Streptococcus suis GN=ssp5 PE=4 SV=1; Agglutinin receptor OS=Streptococcus suis PE=4 SV=1; Glucan-binding protein OS=Streptococcus agalactiae MRI Z1-216 GN=SAG0164_08460 PE=4 SV=1; Agglutinin receptor OS=Streptococcus suis GN=ssp5 PE=4 SV=1; Agglutinin receptor OS=Streptococcus suis PE=4 SV=1; Agglutinin receptor OS=Streptococcus suis GN=ssp5 PE=4 SV=1; Agglutinin receptor …	sspB	Surface-associated	2	3	0	0.0381	0	1	1	1	823.43	2468.28	2468.29	-5.03451	-0.00414221	0	0	13986.9	CID (Collision Induced Dissociation)	MS2			40.1748	7197	7197	-1	mcarrera_G1306_144.mzXML	0/0		2.3601	6316
High	Sequest HT	Sequest HT (A2)	A	2	NENGYVAKPVNKTLIFDREATK	NENGYVAKPVNKTLIFDREATK		0	3	A0A1Q1FYX1; A0A1X3AI88; E3WD61	Aggregation substance OS=Enterococcus faecalis GN=BZG32_16255 PE=4 SV=1; Aggregation substance OS=Enterococcus faecalis GN=ELS84_2043 PE=4 SV=1; Aggregation substance OS=Enterococcus faecalis GN=asa1 PE=4 SV=1			2	3	0	0.044	0	1	1	1	836.45	2507.34	2507.33	4.06199	0.00339491	0	0	31341.3	CID (Collision Induced Dissociation)	MS2			29.3637	5314	5314	-1	mcarrera_G1306_148.mzXML	0/0		2.50048	4876
High	Sequest HT	Sequest HT (A2)	A	2	NVEGDFENTAVQLTNDGETVTNTVINHVPR	NVEGDFENTAVQLTNDGETVTNTVINHVPR		0	1	B6ZHR7	Aggregation substance OS=Enterococcus faecalis GN=prgB PE=4 SV=1			0	3	0	0.2407	0	1	1	1	1095.22	3283.65	3283.58	19.1545	0.0209651	0	0	12846	CID (Collision Induced Dissociation)	MS2			48.1888	8585	8585	-1	mcarrera_G1306_160.mzXML	0/0		2.69885	6470
High	Sequest HT	Sequest HT (A2)	A	2	ADYEAKLAKYQADLAK	ADYEAKLAKYQADLAK		0	53	J9V4Z4; A8R5G9; A0A0A0R5F1; J9UHA5; P23504; A0A0A0R8H3; A8R5E9; A0A0E2EGJ6; A8R5G0; A0A0A0R886; A0A0A0R8H6; J9V761; A0A0A0R881; A8R5D1; J9V2E6; D4AHF3; A8R5D9; J9UH75; A0A0A0RAL7; A0A0A0RAT7; J9UX73; J9UHB3; A0A0A0RAT8; R4WLP3; J9V0U4; A8R5F6; A8R5F8; A8R5F4; A8R5C9; A8R5H1; P11657; J9V515; A8R5D4; A0A1W9FNS8; J9V0T9; A8R5G7; A0A0A0R5F5; A8R5D6; J9V0R8; J9V290; J9V0S3; A0A0A0RAL5; Q07270; J9V282;…	AgI/II OS=Streptococcus mutans GN=spaP PE=4 SV=1; PA OS=Streptococcus mutans GN=pa PE=4 SV=1; PA OS=Streptococcus mutans PE=4 SV=1; AgI/II OS=Streptococcus mutans GN=spaP PE=4 SV=1; Cell surface antigen I/II OS=Streptococcus mutans serotype c (strain ATCC 700610 / UA159) GN=spaP PE=1 SV=2; PA OS=Streptococcus mutans PE=4 SV=1; PA OS=Streptococcus mutans GN=pa PE=4 SV=1; Cell surface antigen (Frag…	spaP	Surface-associated	2	2	0		0.0244	2	2	2	899.46	1797.91	1797.94	-14.1366	-0.0127083	0	0	11580	CID (Collision Induced Dissociation)	MS2			29.9768	5345	5345	-1	mcarrera_G1306_134.mzXML	0/0		2.39617	5742
High	Sequest HT	Sequest HT (A2)	A	2	GNVVIVGGGNVGVNAAQMAVGLGANVTILDINPK	GNVVIVGGGNVGVNAAQmAVGLGANVTILDINPK	M18(Oxidation)	0	1	A0A1G6DF70	Alanine dehydrogenase OS=Streptococcus henryi GN=SAMN02910293_02168 PE=3 SV=1	SAMN02910293_02168	Cytoplasm	0	3	0	0.125	0	1	1	1	1083.27	3247.8	3247.75	15.003	0.0162419	0	0	31369	CID (Collision Induced Dissociation)	MS2			68.448	12044	12044	-1	mcarrera_G1306_134.mzXML	0/0		2.39571	2105
High	Sequest HT	Sequest HT (A2)	A	2	AIFIFMIAIGANLK	AIFIFmIAIGANLK	M6(Oxidation)	0	2	A0A0T8M6U0; A0A0T8MM56	Alanine or glycine:cation symporter OS=Streptococcus pneumoniae GN=ERS020827_05518 PE=3 SV=1; Alanine or glycine:cation symporter OS=Streptococcus pneumoniae GN=ERS022199_03210 PE=3 SV=1	ERS020827_05518	Surface-associated	0	2	0		0.0317	3	3	3	769.44	1537.87	1537.88	-5.43616	-0.00418008	0	0	25962.7	CID (Collision Induced Dissociation)	MS2			59.6995	10703	10703	-1	mcarrera_G1306_146.mzXML	0/0		2.13685	2288
High	Sequest HT	Sequest HT (A2)	A	2	GINHPLSLHLKVDTGMGRIGFTTPK	GINHPLSLHLKVDTGMGRIGFTTPK		0	1	A0A0V7YJH6	Alanine racemase OS=Enterococcus faecium GN=AOY33_05925 PE=3 SV=1			2	3	0	0.122	0	1	1	1	897.17	2689.5	2689.46	12.9382	0.0115989	0	0	14072.7	CID (Collision Induced Dissociation)	MS2			58.0247	10253	10253	-1	mcarrera_G1306_154.mzXML	0/0		2.53944	2273
High	Sequest HT	Sequest HT (A2)	A	2	VILLDNHVDTDQSVEALAK	VILLDNHVDTDQSVEALAK		0	2	A0A0U0EVV1; A0A0U0Q712	Alanine racemase OS=Streptococcus pneumoniae GN=alr_2 PE=3 SV=1; Alanine racemase OS=Streptococcus pneumoniae GN=alr_3 PE=4 SV=1	alr_2	Cytoplasm	0	3	0	0.0297	0	1	1	1	694.03	2080.08	2080.09	-7.99368	-0.00554253	0	0	13966.4	CID (Collision Induced Dissociation)	MS2			57.8648	10310	10310	-1	mcarrera_G1306_152.mzXML	0/0		2.36386	6482
High	Sequest HT	Sequest HT (A2)	A	2	HQVILMVDWKDGREGVLTYDVVK	HQVILmVDWKDGREGVLTYDVVK	M6(Oxidation)	0	1	A0A0U0EUH0	Alanine racemase OS=Streptococcus pneumoniae GN=ERS020507_01970 PE=4 SV=1	alr_2	Cytoplasm	2	3	0	0.2149	0	1	1	1	906.14	2716.41	2716.41	-2.66911	-0.0024168	0	0	16424.2	CID (Collision Induced Dissociation)	MS2			57.955	10312	10312	-1	mcarrera_G1306_136.mzXML	0/0		2.42429	6273
High	Sequest HT	Sequest HT (A2)	A	2	QKDYSDLLVLVAAIGEK	QKDYSDLLVLVAAIGEK		0	1	A0A1V2SQF8	Alanine--tRNA ligase OS=Streptococcus azizii GN=alaS PE=3 SV=1	alaS	Cytoplasm	1	2	0	0.048	0	1	1	1	931.53	1862.05	1862.03	13.8389	0.0128842	0	0	51856.1	CID (Collision Induced Dissociation)	MS2			14.0601	2534	2534	-1	mcarrera_G1306_156.mzXML	0/0		2.70789	2538
High	Sequest HT	Sequest HT (A2)	A	2	QKDYSEVLVLVAAIGEK	QKDYSEVLVLVAAIGEK		0	5	M4YY01; A0A1C2CUI5; K4Q9Q0; A0A1B8VKB7; F5U6A3	Alanine--tRNA ligase OS=Streptococcus dysgalactiae subsp. equisimilis RE378 GN=alaS PE=3 SV=1; Alanine--tRNA ligase OS=Streptococcus dysgalactiae subsp. equisimilis GN=alaS PE=3 SV=1; Alanine--tRNA ligase OS=Streptococcus dysgalactiae subsp. equisimilis AC-2713 GN=alaS PE=3 SV=1; Alanine--tRNA ligase OS=Streptococcus dysgalactiae subsp. equisimilis GN=alaS PE=3 SV=1; Alanine--tRNA ligase OS=Strep…	alaS	Cytoplasm	1	2	0		0.048	2	2	2	931.53	1862.05	1862.03	13.8389	0.0128842	0	0	51856.1	CID (Collision Induced Dissociation)	MS2			14.0601	2534	2534	-1	mcarrera_G1306_156.mzXML	0/0		2.58289	2538
High	Sequest HT	Sequest HT (A2)	A	2	ASAVKGGSMGMQNETLQNITVK	ASAVKGGSMGmQNETLQNITVK	M11(Oxidation)	0	2	A0A1X1IRN0; A0A139P8Q0	Alanine--tRNA ligase OS=Streptococcus oralis subsp. dentisani GN=alaS PE=3 SV=1; Alanine--tRNA ligase OS=Streptococcus oralis GN=alaS PE=3 SV=1	alaS	Cytoplasm	1	3	0	0.0576	0	1	1	1	760.71	2280.12	2280.13	-7.36578	-0.00559832	0	0	85979.9	CID (Collision Induced Dissociation)	MS2			13.8393	2465	2465	-1	mcarrera_G1306_140.mzXML	0/0		2.4265	5923
High	Sequest HT	Sequest HT (A2)	A	2	VVTIGDYSIELCGGTHVDNTSEIGLFK	VVTIGDYSIELcGGTHVDNTSEIGLFK	C12(Carbamidomethyl)	0	4	A0A0T8TN21; A0A0Z6HAJ6; Q97Q48; Q8DPC7	Alanine--tRNA ligase OS=Streptococcus pneumoniae GN=alaS_1 PE=3 SV=1; Alanine--tRNA ligase OS=Streptococcus pneumoniae GN=alaS PE=3 SV=1; Alanine--tRNA ligase OS=Streptococcus pneumoniae serotype 4 (strain ATCC BAA-334 / TIGR4) GN=alaS PE=3 SV=1; Alanine--tRNA ligase OS=Streptococcus pneumoniae (strain ATCC BAA-255 / R6) GN=alaS PE=3 SV=1	alaS	Cytoplasm	0	3	0	0.1917	0	1	1	1	975.5	2924.49	2924.43	17.382	0.0169442	0	0	14234.4	CID (Collision Induced Dissociation)	MS2			58.0457	10254	10254	-1	mcarrera_G1306_140.mzXML	0/0		2.39642	6579
High	Sequest HT	Sequest HT (A2)	A	2	IEEEVNQQIWNAITVKTIETDVDTAKSMGAMALFGEK	IEEEVNQQIWNAITVKTIETDVDTAKSMGAMALFGEK		0	1	F3L8H1	Alanine--tRNA ligase OS=Streptococcus porcinus str. Jelinkova 176 GN=alaS PE=3 SV=1	alaS	Cytoplasm	2	3	0	0.1017	0	1	1	1	1370.68	4110.03	4110.04	-3.77747	-0.00517519	0	0	59552.4	CID (Collision Induced Dissociation)	MS2			67.8777	12015	12015	-1	mcarrera_G1306_160.mzXML	0/0		2.36198	5346
High	Sequest HT	Sequest HT (A2)	A	2	GGGKPDMAMAGGSNQTKIQELLDAVAGKL	GGGKPDMAmAGGSNQTKIQELLDAVAGKL	M9(Oxidation)	0	1	G6C980	Alanine--tRNA ligase OS=Streptococcus sp. oral taxon 058 str. F0407 GN=alaS PE=3 SV=1	alaS	Cytoplasm	2	3	0	0.1169	0	1	1	1	958.5	2873.49	2873.45	12.4916	0.0119647	0	0	15508	CID (Collision Induced Dissociation)	MS2			11.5629	2025	2025	-1	mcarrera_G1306_138.mzXML	0/0		2.30765	6257
High	Sequest HT	Sequest HT (A2)	A	2	SGNPSMGVGAGNGAIYVDATAHIDRAVEDLLLSK	SGNPSmGVGAGNGAIYVDATAHIDRAVEDLLLSK	M6(Oxidation)	0	7	A0A1C3SMT0; A0A0W7V3C7; F5WYP8; A0A1H9SVA9; H2A4C2; A0A135YXR6; A0A060RHK0	Alcohol dehydrogenase Acetaldehyde dehydrogenase OS=Streptococcus macedonicus GN=SMA679_0258 PE=4 SV=1; Aldehyde-alcohol dehydrogenase OS=Streptococcus gallolyticus GN=AU078_07120 PE=3 SV=1; Aldehyde-alcohol dehydrogenase OS=Streptococcus gallolyticus (strain ATCC 43143 / F-1867) GN=adhE PE=3 SV=1; Aldehyde-alcohol dehydrogenase OS=Streptococcus gallolyticus GN=SAMN04487840_11141 PE=3 SV=1; Alcoh…	SMA679_0258	Cytoplasm	1	3	0	0.1013	0	1	1	1	1138.9	3414.69	3414.7	-3.03414	-0.00345356	0	0	39948.4	CID (Collision Induced Dissociation)	MS2			60.5667	10744	10744	-1	mcarrera_G1306_160.mzXML	0/0		2.37252	6257
High	Sequest HT	Sequest HT (A2)	A	2	EMADKGLDSVLIMTGR	EmADKGLDSVLImTGR	M2(Oxidation); M13(Oxidation)	0	1	A0A095XXA2	Alcohol dehydrogenase OS=Peptostreptococcus sp. MV1 GN=HMPREF1639_02645 PE=4 SV=1	adhP	Cytoplasm	1	2	0		0.0306	2	2	2	884.42	1767.83	1767.86	-16.3041	-0.0144117	0	0	15044	CID (Collision Induced Dissociation)	MS2			48.4567	8682	8682	-1	mcarrera_G1306_148.mzXML	0/0		2.22426	79617
High	Sequest HT	Sequest HT (A2)	A	2	VVVIGDGAVGQCAVIVAKMR	VVVIGDGAVGQcAVIVAKMR	C12(Carbamidomethyl)	0	2	A0A139NCW8; M3JJN9	Alcohol dehydrogenase OS=Streptococcus gallolyticus GN=SGADD02_00044 PE=4 SV=1; Alcohol dehydrogenase OS=Streptococcus oralis subsp. tigurinus AZ_3a GN=H354_02463 PE=3 SV=1	adhP	Cytoplasm	1	3	0		0.0467	2	2	2	681.38	2042.13	2042.12	0.261845	0.00017824	0	0	21884	CID (Collision Induced Dissociation)	MS2			34.0243	6093	6093	-1	mcarrera_G1306_154.mzXML	0/0		2.44975	3809
High	Sequest HT	Sequest HT (A2)	A	2	FGASAYYATSDESTFK	FGASAYYATSDESTFK		0	1	A0A0Y2ALZ6	Alcohol dehydrogenase OS=Streptococcus pneumoniae GN=adhP PE=3 SV=1	adhP	Cytoplasm	0	2	0	0.2537	0	1	1	1	872.9	1744.79	1744.77	12.9826	0.0113258	0	0	26838.2	CID (Collision Induced Dissociation)	MS2			53.6293	9562	9562	-1	mcarrera_G1306_152.mzXML	0/0		2.05118	2087
High	Sequest HT	Sequest HT (A2)	A	2	MTLTAQEAMDRLDPQAWTKVSLEER	mTLTAQEAMDRLDPQAWTKVSLEER	N-Term(Prot)(Acetyl)	0	1	A0A1L7LK00	Aldehyde dehydrogenase (NAD) domain protein OS=Streptococcus troglodytae GN=SRT_12250 PE=4 SV=1	SRT_12250	Surface-associated	2	3	0	0.3659	0	1	1	1	987.81	2961.42	2961.44	-9.79947	-0.00967353	0	0	21533.6	CID (Collision Induced Dissociation)	MS2			31.8987	5732	5732	-1	mcarrera_G1306_156.mzXML	0/0		2.75918	5139
High	Sequest HT	Sequest HT (A2)	A	2	VLVNQPDSVGGIGDVYTDALK	VLVNQPDSVGGIGDVYTDALK		0	14	A0A1H1AUF2; A0A1G9MFT4; E8JR11; A0A1H0R5I1; A0A0W7V3C7; B1SDR4; Q75XX0; T0TBB2; H6PD85; F5WYP8; A0A1H9SVA9; A0A135YXR6; A0A060RHK0; A0A1H9DWK5	Aldehyde-alcohol dehydrogenase OS=Streptococcus equinus GN=SAMN05216392_1694 PE=3 SV=1; Aldehyde-alcohol dehydrogenase OS=Streptococcus equinus GN=SAMN05216400_1502 PE=3 SV=1; Aldehyde-alcohol dehydrogenase OS=Streptococcus equinus ATCC 9812 GN=HMPREF0819_1434 PE=3 SV=1; Aldehyde-alcohol dehydrogenase OS=Streptococcus equinus GN=SAMN05216347_11016 PE=3 SV=1; Aldehyde-alcohol dehydrogenase OS=Stre…	adhE	Surface-associated	0	3	0	0.1525	0	1	1	1	720.71	2160.12	2160.12	-1.31581	-0.000947437	0	0	32354.8	CID (Collision Induced Dissociation)	MS2			39.4675	7070	7070	-1	mcarrera_G1306_158.mzXML	0/0		2.36377	6524
High	Sequest HT	Sequest HT (A2)	A	2	NSIQYLQTCEGIERIMIVTDKSIEK	NSIQYLQTcEGIERImIVTDKSIEK	C9(Carbamidomethyl); M16(Oxidation)	0	1	U2Y420	Aldehyde-alcohol dehydrogenase OS=Streptococcus intermedius SK54 GN=ANG3_1520 PE=3 SV=1	adhE	Surface-associated	2	3	0		0.0041	2	2	2	995.52	2984.55	2984.51	12.9714	0.0129044	0	0	17489.5	CID (Collision Induced Dissociation)	MS2			37.3485	6675	6675	-1	mcarrera_G1306_154.mzXML	0/0		2.43186	6034
High	Sequest HT	Sequest HT (A2)	A	2	ETKTEALTAEEAAK	ETKTEALTAEEAAK		0	4	A0A1L7LGY7; A0A1W7QZ95; Q8DWB9; A0A0E2ERK6	Aldehyde-alcohol dehydrogenase OS=Streptococcus troglodytae GN=adhE PE=3 SV=1; Aldehyde-alcohol dehydrogenase OS=Streptococcus mutans GN=adhE PE=3 SV=1; Aldehyde-alcohol dehydrogenase OS=Streptococcus mutans serotype c (strain ATCC 700610 / UA159) GN=adhE PE=3 SV=1; Aldehyde-alcohol dehydrogenase OS=Streptococcus mutans SM6 GN=SMU82_03676 PE=3 SV=1	adhE	Surface-associated	1	2	0	0.3516	0	1	1	1	746.37	1491.73	1491.75	-14.0573	-0.010485	0	0	23157.1	CID (Collision Induced Dissociation)	MS2			25.028	4514	4514	-1	mcarrera_G1306_156.mzXML	0/0		2.18788	4543
High	Sequest HT	Sequest HT (A2)	A	2	HVDTAQIYGNEVSVGRAIADSGLSR	HVDTAQIYGNEVSVGRAIADSGLSR		0	1	A0A1G6B5C4	Aldo/keto reductase OS=Streptococcus henryi GN=SAMN02910293_00799 PE=4 SV=1	iolS_3	Cytoplasm	1	3	0	0.2331	0	1	1	1	872.46	2615.37	2615.32	18.4415	0.0160768	0	0	32718.9	CID (Collision Induced Dissociation)	MS2			24.019	4320	4320	-1	mcarrera_G1306_158.mzXML	0/0		2.36001	6035
High	Sequest HT	Sequest HT (A2)	A	2	IHPIAALQSEYSLWSREAEEHVLPACR	IHPIAALQSEYSLWSREAEEHVLPAcR	C26(Carbamidomethyl)	0	1	A0A0U0D2S7	Aldo/keto reductase OS=Streptococcus pneumoniae GN=iolS_3 PE=4 SV=1	iolS_3	Cytoplasm	1	3	0	0.2025	0	1	1	1	1054.86	3162.57	3162.58	-4.26253	-0.00449353	0	0	10341	CID (Collision Induced Dissociation)	MS2			57.9485	10364	10364	-1	mcarrera_G1306_150.mzXML	0/0		2.42002	6499
High	Sequest HT	Sequest HT (A2)	A	2	FVPLKDQTEIVRGDIIDIK	FVPLKDQTEIVRGDIIDIK		0	1	A0A0V8B3W4	Aldose 1-epimerase OS=Lactococcus lactis subsp. lactis GN=LK337_1243 PE=3 SV=1			2	3	0	0.0302	0	1	1	1	733.74	2199.21	2199.24	-14.9588	-0.010966	0	0	14817.8	CID (Collision Induced Dissociation)	MS2			45.1862	8060	8060	-1	mcarrera_G1306_160.mzXML	0/0		2.65351	3763
High	Sequest HT	Sequest HT (A2)	A	2	SGGTLAQGFDSDFAQNVLVK	SGGTLAQGFDSDFAQNVLVK		0	1	A0A0Z8NR99	Aldose 1-epimerase OS=Streptococcus suis GN=galM PE=3 SV=1	galM	Cytoplasm	0	3	0	0.2381	0	1	1	1	685.35	2054.04	2054.02	8.0512	0.00551244	0	0	22180.7	CID (Collision Induced Dissociation)	MS2			44.5537	7957	7957	-1	mcarrera_G1306_136.mzXML	0/0		2.72659	6345
High	Sequest HT	Sequest HT (A2)	A	2	ATEDGSIAVDVYTVLSYGTKISEVSKNIQER	ATEDGSIAVDVYTVLSYGTKISEVSKNIQER		0	4	A0A0Y3JM71; A0A139RCX6; I0T8E1; A0A1X1JCH7	Alkaline shock protein OS=Streptococcus pneumoniae GN=asp PE=4 SV=1; Putative alkaline-shock protein OS=Streptococcus infantis GN=SINDD18_01399 PE=4 SV=1; Asp23 family protein OS=Streptococcus mitis SK579 GN=HMPREF1110_1304 PE=4 SV=1; Uncharacterized protein OS=Streptococcus oralis subsp. dentisani GN=B7706_03240 PE=4 SV=1	asp	Cytoplasm	2	3	0		0.0074	2	2	2	1124.93	3372.78	3372.72	17.3531	0.0195091	0	0	12569.8	CID (Collision Induced Dissociation)	MS2			47.2733	8444	8444	-1	mcarrera_G1306_152.mzXML	0/0		2.68196	4604
High	Sequest HT	Sequest HT (A2)	A	2	DIESFYKVKPSHLHFDIK	DIESFYKVKPSHLHFDIK		0	2	A0A0T8JK63; A0A0T8E772	Alpha/beta hydrolase family OS=Streptococcus pneumoniae GN=ERS021629_03610 PE=4 SV=1; Alpha/beta hydrolase family OS=Streptococcus pneumoniae GN=ERS021354_01751 PE=4 SV=1	ERS021629_03610	Cytoplasm	1	3	0	0.2738	0	1	1	1	735.05	2203.14	2203.15	-8.70041	-0.00638945	0	0	14873	CID (Collision Induced Dissociation)	MS2			25.1995	4530	4530	-1	mcarrera_G1306_154.mzXML	0/0		2.62524	6639
High	Sequest HT	Sequest HT (A2)	A	2	YQHFCDWLMKEWELK	YQHFcDWLMKEWELK	C5(Carbamidomethyl)	0	2	A0A1F0NCE6; A0A139RE03	Alpha/beta hydrolase OS=Streptococcus sp. HMSC067H01 GN=HMPREF2987_04835 PE=4 SV=1; Putative esterase of alpha/beta hydrolase superfamily OS=Streptococcus infantis GN=SINDD18_01216 PE=4 SV=1	ERS021629_03610	Cytoplasm	1	2	0	0.2451	0	1	1	1	1056.97	2112.93	2112.97	-16.2289	-0.0171455	0	0	39650.6	CID (Collision Induced Dissociation)	MS2			66.738	11907	11907	-1	mcarrera_G1306_150.mzXML	0/0		2.52761	1324
High	Sequest HT	Sequest HT (A2)	A	2	DYYEADAAIKEAVDFIISEDLMSFGNGDR	DYYEADAAIKEAVDFIISEDLMSFGNGDR		0	1	A0A0N8FXC4	Alpha-1,4 glucan phosphorylase OS=Streptococcus phocae GN=AKK44_03590 PE=3 SV=1	glgP	Cytoplasm	1	3	0	0.1906	0	1	1	1	1085.48	3254.43	3254.48	-17.8116	-0.0193225	0	0	11031.5	CID (Collision Induced Dissociation)	MS2			62.2627	11039	11039	-1	mcarrera_G1306_160.mzXML	0/0		2.78048	930
High	Sequest HT	Sequest HT (A2)	A	2	DMVPRVFIFGAKAAPGYHFAK	DMVPRVFIFGAKAAPGYHFAK		0	82	F0FEH2; F9P5A2; A0A0F2CVH1; A0A1V0H9K8; A0A1F2GJK7; A0A172Q806; D0RW26; A0A0C1HW54; U2YFX1; A0A1F0BLN5; A0A074ITS4; F9HHL0; E9DK93; F2BTQ5; A0A139P3U1; A0A1F1HIT9; A0A0W3F288; G5JMP6; U2J3U2; I0QGU8; J4J0N1; A0A139NKC8; I0SBS6; F3UR74; A0A1F0NJM6; G5JWJ6; E8JSF1; A0A0Y1UJU4; F0ITU7; A0A139MZ98; E3CLU8; A0A1V0GLD4; A0A0A0DJ84; F3UBR4; A0A1G6AVS8; X8H8L4; A0A1C7CFC7; A0A0F3HTY8; A0A134D7L3; A0A0A1E…	Alpha-1,4 glucan phosphorylase OS=Streptococcus sanguinis SK353 GN=glgP PE=3 SV=1; Alpha-1,4 glucan phosphorylase OS=Streptococcus constellatus subsp. pharyngis SK1060 = CCUG 46377 GN=glgP_1 PE=3 SV=1; Alpha-1,4 glucan phosphorylase OS=Streptococcus cristatus GN=glgP PE=3 SV=1; Alpha-1,4 glucan phosphorylase OS=Streptococcus salivarius GN=A6J87_08270 PE=3 SV=1; Alpha-1,4 glucan phosphorylase OS=S…	glgP	Cytoplasm	2	3	0	0.0784	0	1	1	1	774.75	2322.24	2322.22	5.96734	0.00461916	0	0	16091	CID (Collision Induced Dissociation)	MS2			49.8637	8832	8832	-1	mcarrera_G1306_134.mzXML	0/0		2.5487	5305
High	Sequest HT	Sequest HT (A2)	A	2	MLEFVKEAAAPKPKNDSK	MLEFVKEAAAPKPKNDSK		0	1	T0TVB7	Alpha-1,4 glucan phosphorylase OS=Streptococcus sp. HSISS3 GN=HSISS3_1508 PE=3 SV=1	glgP	Cytoplasm	2	3	0	0.2395	0	1	1	1	668.37	2003.1	2003.06	16.1871	0.0108079	0	0	19646	CID (Collision Induced Dissociation)	MS2			22.2067	3995	3995	-1	mcarrera_G1306_154.mzXML	0/0		2.38263	4453
High	Sequest HT	Sequest HT (A2)	A	2	KDLVLITNVEQNKFYEK	KDLVLITNVEQNKFYEK		0	4	A0A139QFB4; A0A0C1HJJ7; A0A0W3F096; X8H5A9	Alpha-D-GlcNAc alpha-1,2-L-rhamnosyltransferase OS=Streptococcus constellatus GN=SCODD09_01819 PE=4 SV=1; Glycosyl transferase OS=Streptococcus constellatus GN=RN79_09355 PE=4 SV=1; Glycosyl transferase OS=Streptococcus sp. FDAARGOS_146 GN=AL506_04910 PE=4 SV=1; PF09314 domain protein OS=Streptococcus sp. AS20 GN=HMPREF1514_1305 PE=4 SV=1	SSIN_1892	Cytoplasm	2	3	0		0.0126	2	2	2	694.38	2081.13	2081.13	-1.0979	-0.000761627	0	0	87633.1	CID (Collision Induced Dissociation)	MS2			27.088	4880	4880	-1	mcarrera_G1306_150.mzXML	0/0		2.36233	4352
High	Sequest HT	Sequest HT (A2)	A	2	DINIQYYVACMR	DINIQYYVAcmR	C10(Carbamidomethyl); M11(Oxidation)	0	1	A0A0A0DHC0	Alpha-D-GlcNAc alpha-1,2-L-rhamnosyltransferase OS=Streptococcus sinensis GN=SSIN_1892 PE=4 SV=1	SSIN_1892	Cytoplasm	0	2	0	0.2619	0	1	1	1	781.37	1561.73	1561.71	12.1424	0.00948146	0	0	23790.9	CID (Collision Induced Dissociation)	MS2			45.26	8072	8072	-1	mcarrera_G1306_156.mzXML	0/0		2.0964	2841
High	Sequest HT	Sequest HT (A2)	A	2	LTLYYTAYEDQATITSFSK	LTLYYTAYEDQATITSFSK		0	2	T0TV19; A0A1F0Y599	Alpha-galactosidase OS=Streptococcus sp. HSISM1 GN=HSISM1_1586 PE=4 SV=1; Alpha-galactosidase OS=Streptococcus sp. HMSC078D09 GN=HMPREF2926_07940 PE=3 SV=1	HSISM1_1586	Cytoplasm	0	3	0	0.3783	0	1	1	1	739.04	2215.11	2215.08	11.2593	0.00831339	0	0	33738.3	CID (Collision Induced Dissociation)	MS2			31.7378	5667	5667	-1	mcarrera_G1306_140.mzXML	0/0		2.30307	6524
High	Sequest HT	Sequest HT (A2)	A	2	EAVINYMAAKLGWSKEDQMK	EAVINYmAAKLGWSKEDQMK	M7(Oxidation)	0	2	A0A0T8XVQ2; A0A0T8YCM4	Alpha-glycerophosphate oxidase OS=Streptococcus pneumoniae GN=glpD PE=4 SV=1; Alpha-glycerophosphate oxidase OS=Streptococcus pneumoniae GN=glpD PE=4 SV=1	glpD	Surface-associated	2	3	0	0.0515	0	1	1	1	776.73	2328.18	2328.14	16.8299	0.0130608	0	0	97223.4	CID (Collision Induced Dissociation)	MS2			31.879	5717	5717	-1	mcarrera_G1306_160.mzXML	0/0		2.90993	6661
High	Sequest HT	Sequest HT (A2)	A	2	QDVLTLEWNYDGQK	QDVLTLEWNYDGQK		0	1	A0A1L8Q6X1	Alpha-glycosidase OS=Streptococcus oralis GN=BBP19_01450 PE=3 SV=1	BBP19_01450	Cytoplasm	0	2	0	0.3097	0	1	1	1	854.9	1708.79	1708.82	-14.6108	-0.0124836	0	0	33651.5	CID (Collision Induced Dissociation)	MS2			18.0667	3245	3245	-1	mcarrera_G1306_160.mzXML	0/0		2.25569	2735
High	Sequest HT	Sequest HT (A2)	A	2	AVQRQGNQTLVSLKGLDENLHAVTLQLDPDR	AVQRQGNQTLVSLKGLDENLHAVTLQLDPDR		0	3	W3XWX7; I0SMT8; A0A1X1IN43	Alpha-L-fucosidase OS=Streptococcus sp. BS29a GN=HMPREF1513_1813 PE=4 SV=1; Alpha-L-fucosidase OS=Streptococcus oralis SK1074 GN=HMPREF1047_1317 PE=4 SV=1; Alpha-L-fucosidase OS=Streptococcus oralis subsp. oralis GN=B7710_01200 PE=4 SV=1	HMPREF1513_1813	Surface-associated	2	3	0		0.04	5	5	5	1143.61	3428.82	3428.82	-2.62675	-0.00300222	0	0	371282	CID (Collision Induced Dissociation)	MS2			47.0138	8397	8397	-1	mcarrera_G1306_152.mzXML	0/0		2.40228	4280
High	Sequest HT	Sequest HT (A2)	A	2	KNHLYQASHLTDGKDDTNWALANDAK	KNHLYQASHLTDGKDDTNWALANDAK		0	1	A0A1F0TG24	Alpha-L-fucosidase OS=Streptococcus sp. HMSC062D07 GN=HMPREF2957_08060 PE=4 SV=1	HMPREF1513_1813	Surface-associated	2	3	0	0.0726	0	1	1	1	976.15	2926.44	2926.41	9.43975	0.00920818	0	0	131679	CID (Collision Induced Dissociation)	MS2			12.6134	2249	2249	-1	mcarrera_G1306_156.mzXML	0/0		2.34035	6152
High	Sequest HT	Sequest HT (A2)	A	2	VYITGNLGRDVIPMLK	VYITGNLGRDVIPmLK	M14(Oxidation)	0	3	A0A1F0NR32; A0A1S1FEL5; W1TYQ2	Alpha-L-Rha alpha-1,3-L-rhamnosyltransferase OS=Streptococcus sp. HMSC066E07 GN=HMPREF2984_00050 PE=4 SV=1; Alpha-L-Rha alpha-1,3-L-rhamnosyltransferase OS=Streptococcus sp. HMSC034F03 GN=HMPREF2783_09180 PE=4 SV=1; Uncharacterized protein OS=Streptococcus anginosus DORA_7 GN=Q615_SPAC00113G0149 PE=4 SV=1	HMPREF2984_00050	Cytoplasm	1	2	0	0.0788	0	1	1	1	903.01	1805.01	1805	7.62146	0.00687837	0	0	21884.5	CID (Collision Induced Dissociation)	MS2			48.7723	8737	8737	-1	mcarrera_G1306_148.mzXML	0/0		2.02665	3136
High	Sequest HT	Sequest HT (A2)	A	2	LEITKDNGKTVILNLLEEPTK	LEITKDNGKTVILNLLEEPTK		0	3	A0A132P4U9; A0A132Z3E2; A0A1Y3HTI1	Alpha-mannosidase OS=Enterococcus faecium GN=AWT83_02115 PE=4 SV=1; Alpha-mannosidase OS=Enterococcus faecium GN=AS238_01515 PE=4 SV=1; Alpha-mannosidase (Fragment) OS=Enterococcus faecium GN=BU183_15090 PE=4 SV=1			2	3	0	0.0707	0	1	1	1	790.11	2368.32	2368.33	-7.56665	-0.00597345	0	0	22938.3	CID (Collision Induced Dissociation)	MS2			46.7513	8388	8388	-1	mcarrera_G1306_150.mzXML	0/0		2.97324	2762
High	Sequest HT	Sequest HT (A2)	A	2	DFPMDSQLFVLFNTSGHSKTSVAELSLTWKK	DFPmDSQLFVLFNTSGHSKTSVAELSLTWKK	M4(Oxidation)	0	1	A0A0H3BY40	Alpha-mannosidase OS=Streptococcus pyogenes serotype M49 (strain NZ131) GN=Spy49_1239 PE=4 SV=1	Spy49_1239	Cytoplasm	2	3	0		0	2	2	2	1177.28	3529.83	3529.77	16.5068	0.0194218	0	0	16313.2	CID (Collision Induced Dissociation)	MS2			70.4348	12450	12450	-1	mcarrera_G1306_156.mzXML	0/0		2.4554	5285
High	Sequest HT	Sequest HT (A2)	A	2	RSNGQESPFGIK	RSNGQESPFGIK		0	3	A0A132P4A9; A0A132ZAQ4; A0A1Y3JX36	Alpha-N-arabinofuranosidase OS=Enterococcus faecium GN=AWT83_01040 PE=4 SV=1; Alpha-N-arabinofuranosidase OS=Enterococcus faecium GN=AS238_04870 PE=4 SV=1; Alpha-N-arabinofuranosidase 1 domain protein (Fragment) OS=Enterococcus faecium GN=BU183_02375 PE=4 SV=1			1	2	0	0.1801	0	1	1	1	660.35	1319.69	1319.67	17.0381	0.0112423	0	0	91639.6	CID (Collision Induced Dissociation)	MS2			15.0444	2737	2737	-1	mcarrera_G1306_146.mzXML	0/0		2.10713	5696
High	Sequest HT	Sequest HT (A2)	A	2	AGDEIGEVSESSGQEVYYKKLK	AGDEIGEVSESSGQEVYYKKLK		0	1	A0A126UPH3	Amidase OS=Streptococcus suis GN=APQ97_06485 PE=4 SV=1	APQ97_06485	Surface-associated	2	3	0	0.0714	0	1	1	1	806.07	2416.2	2416.19	3.15444	0.00254058	0	0	15234	CID (Collision Induced Dissociation)	MS2			29.5252	5274	5274	-1	mcarrera_G1306_140.mzXML	0/0		2.51942	6356
High	Sequest HT	Sequest HT (A2)	A	2	IVLPQAFRIALPNLTTALLNLMR	IVLPQAFRIALPNLTTALLNLmR	M22(Oxidation)	0	8	F3UDH8; E8KLL4; F3UZR7; F2C966; F3UN74; J4Q0Q8; F0IJW0; F0FGX7	Amino acid ABC superfamily ATP binding cassette transporter, membrane protein OS=Streptococcus sanguinis SK1056 GN=HMPREF9393_1585 PE=3 SV=1; ABC transporter, permease protein OS=Streptococcus sanguinis VMC66 GN=HMPREF9398_0257 PE=3 SV=1; Amino acid ABC superfamily ATP binding cassette transporter, membrane protein OS=Streptococcus sanguinis SK49 GN=HMPREF9380_2007 PE=3 SV=1; Amino acid ABC super…	HMPREF9393_1585	Surface-associated	1	3	0	0.2881	0	1	1	1	865.5	2594.49	2594.52	-13.8804	-0.0120044	0	0	48065.9	CID (Collision Induced Dissociation)	MS2			17.932	3220	3220	-1	mcarrera_G1306_150.mzXML	0/0		2.43174	1253
High	Sequest HT	Sequest HT (A2)	A	2	CINGLEMITSGKLLINDIDLHDK	cINGLEMITSGKLLINDIDLHDK	C1(Carbamidomethyl)	0	1	A0A0V7YAI8	Amino acid ABC transporter ATP-binding protein OS=Enterococcus faecium GN=AOY33_10365 PE=4 SV=1			1	3	0	0.056	0	1	1	1	871.45	2612.34	2612.34	-2.59824	-0.0022625	0	0	11567.4	CID (Collision Induced Dissociation)	MS2			25.5425	4559	4559	-1	mcarrera_G1306_134.mzXML	0/0		2.50041	6755
High	Sequest HT	Sequest HT (A2)	A	2	TIDLSQPITTETLLWVR	TIDLSQPITTETLLWVR		0	1	A0A0U0IM48	Amino acid ABC transporter ATP-binding protein OS=Streptococcus pneumoniae GN=artM_3 PE=4 SV=1	artM_3	Surface-associated	0	3	0	0.0492	0	1	1	1	662.7	1986.09	1986.09	-2.60367	-0.00172371	0	0	144083	CID (Collision Induced Dissociation)	MS2			32.6562	5852	5852	-1	mcarrera_G1306_154.mzXML	0/0		2.44093	4439
High	Sequest HT	Sequest HT (A2)	A	2	IIEAGTPQEVFYAPK	IIEAGTPQEVFYAPK		0	3	A0A1V0NMF6; A0A166VQA3; A0A0H1RUA7	Amino acid ABC transporter ATP-binding protein PAAT family OS=Lactococcus lactis subsp. lactis GN=LLUC11_0898 PE=4 SV=1; Cystine transport ATP-binding protein OS=Lactococcus lactis subsp. cremoris GN=P7266_0162 PE=4 SV=1; Ectoine/hydroxyectoine ABC transporter, ATP-binding protein EhuA, ehuA OS=Lactococcus lactis subsp. lactis GN=VN91_1402 PE=4 SV=1			0	2	0	0.1903	0	1	1	1	831.94	1662.87	1662.87	-0.616782	-0.000512815	0	0	16827.3	CID (Collision Induced Dissociation)	MS2			36.8035	6619	6619	-1	mcarrera_G1306_150.mzXML	0/0		2.4655	5939
High	Sequest HT	Sequest HT (A2)	A	2	NLLLAPVKVQKR	NLLLAPVKVQKR		0	7	A0A1G9N0L6; S5RLD3; B1SCI5; H6P916; A0A091BQ93; A0A1H9C6B6; A0A1H0YI29	Amino acid ABC transporter ATP-binding protein, PAAT family OS=Streptococcus equinus GN=SAMN05216400_1660 PE=4 SV=1; Putative glutamine transport system ATP-binding protein OS=Streptococcus lutetiensis 033 GN=KE3_1162 PE=4 SV=1; ABC transporter, ATP-binding protein OS=Streptococcus infantarius subsp. infantarius ATCC BAA-102 GN=STRINF_00341 PE=4 SV=1; Amino acid ABC transporter, ATP-binding prote…	SAMN05216400_1660	Surface-associated	2	2	0	0.3438	0	1	1	1	689.95	1378.89	1378.89	2.49715	0.00172165	0	0	10251.9	CID (Collision Induced Dissociation)	MS2			48.1617	8590	8590	-1	mcarrera_G1306_142.mzXML	0/0		2.55864	98
High	Sequest HT	Sequest HT (A2)	A	2	QVLFTKPYMANKQVLVTKK	QVLFTKPYmANKQVLVTKK	M9(Oxidation)	0	1	A0A1E8GEA3	Amino acid ABC transporter substrate-binding protein OS=Streptococcus sp. HibF3 GN=BG262_05230 PE=4 SV=1	BG262_05230	Surface-associated	2	3	0	0.2203	0	1	1	1	751.44	2252.31	2252.28	9.73483	0.00730853	0	0	32539.1	CID (Collision Induced Dissociation)	MS2			15.3412	2758	2758	-1	mcarrera_G1306_154.mzXML	0/0		2.36484	1104
High	Sequest HT	Sequest HT (A2)	A	2	MVDGKNQVVGADIGMAQAIADELGVK	MVDGKNQVVGADIGmAQAIADELGVK	M15(Oxidation)	0	1	A0A139P9F9	Amino acid ABC transporter, amino acid-binding/permease protein OS=Streptococcus oralis GN=SORDD14_00027 PE=4 SV=1	SORDD14_00027	Surface-associated	1	3	0	0.083	0	1	1	1	882.44	2645.31	2645.33	-8.26581	-0.00728859	0	0	66756.2	CID (Collision Induced Dissociation)	MS2			13.3305	2374	2374	-1	mcarrera_G1306_152.mzXML	0/0		2.41383	6504
High	Sequest HT	Sequest HT (A2)	A	2	MNTNQNDENIEK	MNTNQNDENIEK		0	4	A0A165FVF7; A0A166JHU1; A0A1V0PK19; A0A1V0NSN3	Amino acid permease OS=Lactococcus lactis subsp. cremoris GN=LLJM3_0386 PE=4 SV=1; Amino acid permease OS=Lactococcus lactis subsp. cremoris GN=AB996_1451 PE=4 SV=1; Amino acid/polyamine/organocation transporter APC superfamily OS=Lactococcus lactis subsp. cremoris GN=LLJM1_1980 PE=4 SV=1; Amino acid permease OS=Lactococcus lactis subsp. cremoris GN=LLJM4_0354 PE=4 SV=1			0	2	0	0.2431	0	1	1	1	725.33	1449.65	1449.63	17.4364	0.0126381	0	0	40656.2	CID (Collision Induced Dissociation)	MS2			15.4153	2764	2764	-1	mcarrera_G1306_160.mzXML	0/0		2.17926	1594
High	Sequest HT	Sequest HT (A2)	A	2	MFLGAGQSIHLAGPSILLTYIIVGFVLFMFMR	mFLGAGQSIHLAGPSILLTYIIVGFVLFmFMR	M1(Oxidation); M29(Oxidation)	0	1	A0A0G7HFY5	Amino acid permease OS=Streptococcus equi subsp. equi GN=cycA_3 PE=4 SV=1	cycA_3	Surface-associated	0	3	0	0.1538	0	1	1	1	1192.32	3574.95	3574.9	11.9593	0.0142511	0	0	10097.6	CID (Collision Induced Dissociation)	MS2			45.8432	8128	8128	-1	mcarrera_G1306_134.mzXML	0/0		2.73312	2463
High	Sequest HT	Sequest HT (A2)	A	2	NAPVIAIIISGAFAFLLLLSGSFESLATFSVVFR	NAPVIAIIISGAFAFLLLLSGSFESLATFSVVFR		0	3	A0A1F0AZ73; A0A1F0Y259; A0A0F3H699	Amino acid permease OS=Streptococcus sp. HMSC057G03 GN=HMPREF2686_07120 PE=4 SV=1; Amino acid permease OS=Streptococcus sp. HMSC078D09 GN=HMPREF2926_06135 PE=4 SV=1; Amino acid permease OS=Streptococcus parasanguinis GN=TZ97_01378 PE=4 SV=1	cycA_3	Surface-associated	0	3	0	0.1959	0	1	1	1	1191.02	3571.05	3571	13.4438	0.0160026	0	0	41285.7	CID (Collision Induced Dissociation)	MS2			67.6722	11979	11979	-1	mcarrera_G1306_160.mzXML	0/0		2.45336	806
High	Sequest HT	Sequest HT (A2)	A	2	IEAECQTCDVNQDYRLR	IEAEcQTcDVNQDYRLR	C5(Carbamidomethyl); C8(Carbamidomethyl)	0	1	E1LRA0	Aminodeoxychorismate synthase, component I OS=Streptococcus mitis SK597 GN=pabB PE=4 SV=1	pabB	Cytoplasm	1	2	0	0.3382	0	1	1	1	1085.48	2169.95	2169.97	-5.73893	-0.00622664	0	0	11031.5	CID (Collision Induced Dissociation)	MS2			62.2627	11039	11039	-1	mcarrera_G1306_160.mzXML	0/0		2.04093	1121
High	Sequest HT	Sequest HT (A2)	A	2	QYLLERGQVEEKVLTLK	QYLLERGQVEEKVLTLK		0	2	A0A1X1GE76; J5GLD7	Aminodeoxychorismate synthase, component I OS=Streptococcus oralis subsp. tigurinus GN=B7727_00185 PE=4 SV=1; Aminodeoxychorismate synthase, component I OS=Streptococcus oralis SK304 GN=pabB PE=4 SV=1	pabB	Cytoplasm	2	2	0	0.0299	0	1	1	1	1023.59	2046.17	2046.16	6.52797	0.00667863	0	0	12701.4	CID (Collision Induced Dissociation)	MS2			64.4718	11423	11423	-1	mcarrera_G1306_160.mzXML	0/0		2.67639	1637
High	Sequest HT	Sequest HT (A2)	A	2	MSELTKEFTDQLYANYK	MSELTKEFTDQLYANYK		0	1	A0A139NDF4	Aminopeptidase C OS=Streptococcus sp. DD10 GN=STRDD10_01247 PE=4 SV=1	STRDD10_01247	Cytoplasm	1	3	0	0.2524	0	1	1	1	694.34	2081.01	2080.99	7.62309	0.00528786	0	0	18497.6	CID (Collision Induced Dissociation)	MS2			40.5167	7247	7247	-1	mcarrera_G1306_156.mzXML	0/0		3.17067	5111
High	Sequest HT	Sequest HT (A2)	A	2	MSSYLLAFVAGDLQGVTAKTKNGTLVGVFSTK	MSSYLLAFVAGDLQGVTAKTKNGTLVGVFSTK		0	1	A0A1X1L439	Aminopeptidase OS=Streptococcus mitis GN=B7694_03420 PE=3 SV=1	B7694_03420	Cytoplasm	2	3	0		0	2	2	2	1101.93	3303.78	3303.77	2.94274	0.00324071	0	0	69569.9	CID (Collision Induced Dissociation)	MS2			33.2055	5967	5967	-1	mcarrera_G1306_152.mzXML	0/0		2.53029	3514
High	Sequest HT	Sequest HT (A2)	A	2	FIDEGTEAERAFKALVAK	FIDEGTEAERAFKALVAK		0	31	A0A139PSE9; A0A1E8ZUY4; A0A133RZF4; A0A081SC85; A0A1X1JN43; I0T5D6; A0A1F0BI74; E1LKT5; A0A0T8TLF9; F9HA68; A0A081Q2R0; I0SWD5; A0A1X1JGT5; A0A1X1L7V4; A0A0T7K2J5; E1LRU2; A0A1X1L439; A0A1X1K5R7; S7XKR0; R0P8S3; A0A081QY28; A0A081PRC6; E1M429; A0A0F2DZ24; A0A1S1CRZ6; A0A0F2DDY7; F9HMS2; V8I847; V8IKC3; A0A0T8UFN5; A0A1X1JJG5	Aminopeptidase OS=Streptococcus mitis GN=SMIDD26_00954 PE=3 SV=1; Aminopeptidase OS=Streptococcus sp. HMSC034E03 GN=HMPREF2805_06900 PE=3 SV=1; Aminopeptidase OS=Streptococcus mitis GN=HMPREF3228_00916 PE=3 SV=1; Aminopeptidase OS=Streptococcus mitis GN=pepN PE=3 SV=1; Aminopeptidase OS=Streptococcus mitis GN=B7701_07910 PE=3 SV=1; Aminopeptidase OS=Streptococcus mitis SK579 GN=pepN PE=3 SV=1; Am…	B7694_03420	Cytoplasm	2	3	0	0.0249	0	1	1	1	665.69	1995.06	1995.05	0.441101	0.00029334	0	0	47581.1	CID (Collision Induced Dissociation)	MS2			49.6658	8862	8862	-1	mcarrera_G1306_158.mzXML	0/0		2.40763	5721
High	Sequest HT	Sequest HT (A2)	A	2	FMMDFEDMEEKMITENVK	FmMDFEDMEEKMITENVK	M2(Oxidation)	0	1	A0A0V7YCY5	Aminotransferase class I/II OS=Enterococcus faecium GN=AOY33_08595 PE=4 SV=1			1	3	0	0.0438	0	1	1	1	761.67	2283	2282.97	11.6765	0.00888566	0	0	19430.9	CID (Collision Induced Dissociation)	MS2			28.4883	5125	5125	-1	mcarrera_G1306_152.mzXML	0/0		2.51219	916
High	Sequest HT	Sequest HT (A2)	A	2	IDDILESTTPAAILTTK	IDDILESTTPAAILTTK		0	1	G5JUF9	AMP-binding enzyme OS=Streptococcus macacae NCTC 11558 GN=STRMA_0782 PE=4 SV=1	STRMA_0782	Cytoplasm	0	3	0	0.0474	0	1	1	1	601.32	1801.95	1801.98	-18.8067	-0.0112965	0	0	14136.9	CID (Collision Induced Dissociation)	MS2			46.0517	8228	8228	-1	mcarrera_G1306_152.mzXML	0/0		2.31564	6163
High	Sequest HT	Sequest HT (A2)	A	2	LDTEKFGKVPDITDK	LDTEKFGKVPDITDK		0	20	F8DFG1; I2NSJ7; E7S895; E8K9A0; A0A1F0Y173; A0A1S1E6X5; W1VFT7; I1ZPI4; E3CBR3; A0A1E8UV28; E8K793; A0A1F1CGM7; F9M359; U5P543; A0A1F1DG08; T0TYK0; A0A1S1H3R2; K8MRX5; U5PE55; A0A1F0KHX5	Anaerobic ribonucleoside-triphosphate reductase OS=Streptococcus parasanguinis (strain ATCC 15912 / DSM 6778 / CIP 104372 / LMG 14537) GN=nrdD PE=4 SV=1; Anaerobic ribonucleoside-triphosphate reductase OS=Streptococcus parasanguinis F0449 GN=nrdD PE=4 SV=1; Anaerobic ribonucleoside-triphosphate reductase OS=Streptococcus australis ATCC 700641 GN=nrdD PE=4 SV=1; Anaerobic ribonucleoside-triphospha…	nrdD	Cytoplasm	2	2	0		0.0311	2	2	2	853.46	1705.91	1705.9	7.05283	0.00601571	0	0	112840	CID (Collision Induced Dissociation)	MS2			13.0387	2328	2328	-1	mcarrera_G1306_142.mzXML	0/0		2.48625	5763
High	Sequest HT	Sequest HT (A2)	A	2	IHKELPEKDIWSWTGYTWEELMLETPDK	IHKELPEKDIWSWTGYTWEELmLETPDK	M22(Oxidation)	0	1	E3CMV7	Anaerobic ribonucleoside-triphosphate reductase-activating protein OS=Streptococcus vestibularis F0396 GN=nrdG PE=3 SV=1	nrdG	Cytoplasm	2	3	0		0.0223	3	3	3	1164.25	3490.74	3490.69	13.7258	0.0159708	0	0	43196.5	CID (Collision Induced Dissociation)	MS2			68.6353	12227	12227	-1	mcarrera_G1306_148.mzXML	0/0		2.63328	6275
High	Sequest HT	Sequest HT (A2)	A	2	MSGTSLDGVDLALVEQTDHTRLLATR	MSGTSLDGVDLALVEQTDHTRLLATR		0	1	A0A0T8KUF6	Anhydro-N-acetylmuramic acid kinase OS=Streptococcus pneumoniae GN=anmK PE=3 SV=1	anmK	Surface-associated	1	3	0	0.088	0	1	1	1	933.81	2799.42	2799.43	-5.38851	-0.00502825	0	0	10332.5	CID (Collision Induced Dissociation)	MS2			34.6163	6164	6164	-1	mcarrera_G1306_134.mzXML	0/0		2.49863	6651
High	Sequest HT	Sequest HT (A2)	A	2	FSHGQTAHETIVNAKDGKLVK	FSHGQTAHETIVNAKDGKLVK		0	4	F3URB5; J4J0M9; F2BTN3; F3SIM5	Antirepressor regulating drug resistance (Membrane-bound) OS=Streptococcus sanguinis SK355 GN=HMPREF9389_1373 PE=4 SV=1; Peptidase, M56 family OS=Streptococcus sp. AS14 GN=HMPREF1150_1861 PE=4 SV=1; Antirepressor regulating drug resistance (Membrane-bound) OS=Streptococcus sanguinis SK1057 GN=HMPREF9394_1663 PE=4 SV=1; Antirepressor regulating drug resistance (Membrane-bound) OS=Streptococcus san…	HMPREF9389_1373	Surface-associated	2	2	0		0.0193	2	2	2	1140.59	2280.17	2280.21	-16.1304	-0.0183904	0	0	12377.1	CID (Collision Induced Dissociation)	MS2			48.4393	8679	8679	-1	mcarrera_G1306_148.mzXML	0/0		2.03209	6635
High	Sequest HT	Sequest HT (A2)	A	2	NTYLSQKVLRGMAK	NTYLSQKVLRGmAK	M12(Oxidation)	0	2	A4VXY1; A0A0H3N214	Antitoxin OS=Streptococcus suis (strain 05ZYH33) GN=SSU05_2004 PE=3 SV=1; Antitoxin OS=Streptococcus suis (strain BM407) GN=SSUBM407_1866 PE=3 SV=1	SSU05_2004	Cytoplasm	2	3	0	0.4615	0	1	1	1	542.31	1624.92	1624.88	19.392	0.0105033	0	0	41698.9	CID (Collision Induced Dissociation)	MS2			65.5548	11672	11672	-1	mcarrera_G1306_144.mzXML	0/0		2.47357	2818
High	Sequest HT	Sequest HT (A2)	A	2	ISEYIVSEAIK	ISEYIVSEAIK		0	1	A0A1A7T7Z8	AraC family transcriptional regulator OS=Enterococcus faecium GN=DTPHA_1405528 PE=4 SV=1			0	2	0	0.039	0	1	1	1	626.35	1251.69	1251.68	7.69246	0.00481426	0	0	42085.4	CID (Collision Induced Dissociation)	MS2			15.3693	2740	2740	-1	mcarrera_G1306_134.mzXML	0/0		2.04897	3711
High	Sequest HT	Sequest HT (A2)	A	2	MMHQFNRTMDYLEQQLTGEVDMKR	MmHQFNRTMDYLEQQLTGEVDMKR	M2(Oxidation)	0	2	A0A1X1GF72; A0A1X1IRZ7	AraC family transcriptional regulator OS=Streptococcus oralis subsp. tigurinus GN=B7725_05930 PE=4 SV=1; AraC family transcriptional regulator OS=Streptococcus oralis subsp. dentisani GN=B7709_08355 PE=4 SV=1	B7725_05930	Cytoplasm	2	3	0	0.0122	0	1	1	1	1006.48	3017.43	3017.37	17.1736	0.0172731	0	0	9025.74	CID (Collision Induced Dissociation)	MS2			51.7595	9259	9259	-1	mcarrera_G1306_148.mzXML	0/0		2.46088	4462
High	Sequest HT	Sequest HT (A2)	A	2	FLDDHFAMNVNQETLEK	FLDDHFAmNVNQETLEK	M8(Oxidation)	0	2	A0A1C0UNK4; A0A111C4M3	AraC family transcriptional regulator OS=Streptococcus pneumoniae GN=A4260_09720 PE=4 SV=1; AraC family transcriptional regulator OS=Streptococcus pneumoniae GN=soxS PE=4 SV=1	B7725_05930	Cytoplasm	0	2	0	0.2667	0	1	1	1	1033.96	2066.91	2066.95	-17.445	-0.018029	0	0	2028.26	CID (Collision Induced Dissociation)	MS2			67.5368	11989	11989	-1	mcarrera_G1306_136.mzXML	0/0		2.09645	1250
High	Sequest HT	Sequest HT (A2)	A	2	ITVDQLAAEYGVSSSYLSR	ITVDQLAAEYGVSSSYLSR		0	1	A0A1G6AT84	AraC-type DNA-binding protein OS=Streptococcus henryi GN=SAMN02910293_00614 PE=4 SV=1	SAMN02910293_00614	Cytoplasm	0	3	0	0.2948	0	1	1	1	687.01	2059.02	2059.03	-9.11999	-0.00625946	0	0	20008.9	CID (Collision Induced Dissociation)	MS2			26.033	4677	4677	-1	mcarrera_G1306_154.mzXML	0/0		2.67956	5671
High	Sequest HT	Sequest HT (A2)	A	2	MNKTVEIIGAPSTFGQRK	MNKTVEIIGAPSTFGQRK		0	1	A0A0G7HNY7	Arginase OS=Streptococcus equi subsp. equi GN=arg_1 PE=3 SV=1	arg_1	Cytoplasm	2	3	0	0.2112	0	1	1	1	659.68	1977.03	1977.06	-16.7722	-0.0110532	0	0	118994	CID (Collision Induced Dissociation)	MS2			12.2351	2160	2160	-1	mcarrera_G1306_158.mzXML	0/0		2.32021	6477
High	Sequest HT	Sequest HT (A2)	A	2	ALNLVKVHEADISYYIINSIAPSRWEK	ALNLVKVHEADISYYIINSIAPSRWEK		0	1	F9P520	Arginine repressor OS=Streptococcus constellatus subsp. pharyngis SK1060 = CCUG 46377 GN=argR PE=3 SV=1	argR	Cytoplasm	2	3	0		0.0325	2	2	2	1043.88	3129.63	3129.67	-15.2406	-0.0158994	0	0	15150	CID (Collision Induced Dissociation)	MS2			40.9997	7310	7310	-1	mcarrera_G1306_154.mzXML	0/0		2.38489	5760
High	Sequest HT	Sequest HT (A2)	A	2	INVFAMLLVLLVIAAVITHILPAGK	INVFAMLLVLLVIAAVITHILPAGK		0	1	A0A0U0P8U8	Arginine/ornithine antiporter OS=Streptococcus pneumoniae GN=ERS020526_05608 PE=4 SV=1	ERS020526_05608	Cytoplasm	0	3	0	0.3348	0	1	1	1	877.22	2629.65	2629.62	8.105	0.00710437	0	0	21964.8	CID (Collision Induced Dissociation)	MS2			25.8818	4629	4629	-1	mcarrera_G1306_140.mzXML	0/0		2.333	95
High	Sequest HT	Sequest HT (A2)	A	2	NPDLANKDVVAKQVGVGAVIFHDLK	NPDLANKDVVAKQVGVGAVIFHDLK		0	1	A0A0V7YEE0	Arginine--tRNA ligase OS=Enterococcus faecium GN=argS PE=3 SV=1			2	3	0	0.0206	0	1	1	1	883.17	2647.5	2647.46	14.6693	0.0129454	0	0	39563.5	CID (Collision Induced Dissociation)	MS2			53.9393	9617	9617	-1	mcarrera_G1306_152.mzXML	0/0		2.9145	1642
High	Sequest HT	Sequest HT (A2)	A	2	MDEIVELLEEKDLLEESQGAQVVNLEK	mDEIVELLEEKDLLEESQGAQVVNLEK	M1(Oxidation)	0	1	A0A139NPI7	Arginine--tRNA ligase OS=Streptococcus sp. DD13 GN=argS PE=3 SV=1	argS	Cytoplasm	1	3	0	0.1818	0	1	1	1	1039.54	3116.61	3116.56	16.0208	0.0166433	0	0	17593.1	CID (Collision Induced Dissociation)	MS2			42.738	7633	7633	-1	mcarrera_G1306_156.mzXML	0/0		2.63654	6296
High	Sequest HT	Sequest HT (A2)	A	2	MDEVIELLESKNLLQESKGAQVVNLEK	MDEVIELLESKNLLQESKGAQVVNLEK		0	1	G5KGQ8	Arginine--tRNA ligase OS=Streptococcus urinalis 2285-97 GN=argS PE=3 SV=1	argS	Cytoplasm	2	3	0	0.0207	0	1	1	1	1019.56	3056.67	3056.62	15.3945	0.015685	0	0	26092.6	CID (Collision Induced Dissociation)	MS2			59.2297	10543	10543	-1	mcarrera_G1306_138.mzXML	0/0		2.41346	3142
High	Sequest HT	Sequest HT (A2)	A	2	EVMFDTVETILNSLDVLAGMLSSMQVNK	EVMFDTVETILNSLDVLAGMLSSmQVNK	M24(Oxidation)	0	3	K1A3S8; A0A1X1IET9; K1A9N2	Argininosuccinate lyase (Fragment) OS=Streptococcus sp. GMD1S GN=GMD1S_08882 PE=4 SV=1; Argininosuccinate lyase OS=Streptococcus oralis subsp. oralis GN=argH PE=3 SV=1; Argininosuccinate lyase OS=Streptococcus sp. GMD4S GN=argH PE=3 SV=1	argH	Cytoplasm	0	3	0	0.1139	0	1	1	1	1034.16	3100.47	3100.53	-19.235	-0.0198795	0	0	15450.3	CID (Collision Induced Dissociation)	MS2			50.0622	8928	8928	-1	mcarrera_G1306_136.mzXML	0/0		2.36793	4570
High	Sequest HT	Sequest HT (A2)	A	2	SGRVYANLFGLLTVMK	SGRVYANLFGLLTVmK	M15(Oxidation)	0	3	A0A0E2EKG0; A0A1L7LLF0; A0A0E2F2K6	Argininosuccinate lyase OS=Streptococcus mutans 2ST1 GN=argH PE=3 SV=1; Argininosuccinate lyase OS=Streptococcus troglodytae GN=argH PE=3 SV=1; Argininosuccinate lyase OS=Streptococcus mutans SM6 GN=argH PE=3 SV=1	argH	Cytoplasm	1	2	0	0.0909	0	1	1	1	892.99	1784.97	1784.97	-0.0159946	-1.4275e-05	0	0	86572.5	CID (Collision Induced Dissociation)	MS2			19.2377	3453	3453	-1	mcarrera_G1306_144.mzXML	0/0		2.09103	4753
High	Sequest HT	Sequest HT (A2)	A	2	VIEYLIDPPTRQELVQLISDCGLTAK	VIEYLIDPPTRQELVQLISDcGLTAK	C21(Carbamidomethyl)	0	2	V4Q7B4; A0A1S1XUX1	Arsenate reductase OS=Streptococcus iniae IUSA1 GN=IUSA1_09255 PE=3 SV=1; Arsenate reductase (Glutaredoxin) OS=Streptococcus iniae GN=BKX95_04815 PE=3 SV=1	IUSA1_09255	Cytoplasm	1	3	0	0.0596	0	1	1	1	991.2	2971.59	2971.58	1.53532	0.00152078	0	0	19108	CID (Collision Induced Dissociation)	MS2			50.0657	8880	8880	-1	mcarrera_G1306_154.mzXML	0/0		2.35342	4345
High	Sequest HT	Sequest HT (A2)	A	2	RYGVIYVDKDDQGQGSLAR	RYGVIYVDKDDQGQGSLAR		0	1	F1Z0S2	Aryl-phospho-beta-D-glucosidase BglH OS=Streptococcus parauberis NCFD 2020 GN=bglH_4 PE=3 SV=1	bglH_4	Cytoplasm	2	2	0	0.0696	0	1	1	1	1070.53	2140.05	2140.08	-11.8838	-0.0127161	0	0	32961.8	CID (Collision Induced Dissociation)	MS2			21.3485	3843	3843	-1	mcarrera_G1306_136.mzXML	0/0		2.72598	5838
High	Sequest HT	Sequest HT (A2)	A	2	FDLNSIYGLVPIIPAYAGMK	FDLNSIYGLVPIIPAYAGmK	M19(Oxidation)	0	1	F0FF09	Asparaginase OS=Streptococcus sanguinis SK353 GN=ansA PE=4 SV=1	ansA	Cytoplasm	0	3	0	0.0207	0	1	1	1	733.38	2198.13	2198.16	-14.1676	-0.0103809	0	0	1.04223e+06	CID (Collision Induced Dissociation)	MS2			33.3752	5997	5997	-1	mcarrera_G1306_152.mzXML	0/0		2.41397	6442
High	Sequest HT	Sequest HT (A2)	A	2	DILLKADKLSMASSLEVR	DILLKADKLSmASSLEVR	M11(Oxidation)	0	8	A0A132Z0T1; A0A0V7Y686; A0A133CQ48; A0A1Y3I124; A0A1T4JDW6; A0A133MZK6; I6S2H2; A0A132P9D6	Asparagine synthase (Glutamine-hydrolyzing) OS=Enterococcus faecium GN=AS238_11690 PE=4 SV=1; Asparagine synthase OS=Enterococcus faecium GN=AOY33_12005 PE=4 SV=1; Asparagine synthetase B OS=Enterococcus faecium GN=AS252_08500 PE=4 SV=1; Asparagine synthetase B (Fragment) OS=Enterococcus faecium GN=BU183_13840 PE=4 SV=1; Asparagine synthetase [glutamine-hydrolyzing] OS=Enterococcus faecium GN=FM1…			2	3	0	0.1947	0	1	1	1	669.03	2005.08	2005.1	-12.147	-0.00811866	0	0	14015.3	CID (Collision Induced Dissociation)	MS2			36.7757	6589	6589	-1	mcarrera_G1306_136.mzXML	0/0		2.61541	5318
High	Sequest HT	Sequest HT (A2)	A	2	MGYTVAVVGATGAVGAQMINMLEESTLPIDK	MGYTVAVVGATGAVGAQMINMLEESTLPIDK		0	1	A0A139P7E7	Aspartate-semialdehyde dehydrogenase OS=Streptococcus oralis GN=asd PE=3 SV=1	asd	Cytoplasm	0	3	0		0.0198	2	2	2	1056.19	3166.56	3166.58	-8.78607	-0.00927394	0	0	25565.4	CID (Collision Induced Dissociation)	MS2			23.1873	4172	4172	-1	mcarrera_G1306_154.mzXML	0/0		2.48288	6383
High	Sequest HT	Sequest HT (A2)	A	2	MAYVVAVVGATGAVGAQMIK	mAYVVAVVGATGAVGAQMIK	N-Term(Prot)(Acetyl)	0	31	A0A123SV96; A0A0Z8CP68; A0A0Z8KSL6; A0A126ULV3; A0A0Z8LX87; A0A0Z8X9U5; A0A0Z8ET96; A0A0Z8EZD5; A0A0Z8VDC2; A0A0Z9HMB5; A0A0Z8FRT9; A0A0Z8EP40; A0A116MBF3; A0A0Z8L9A6; A0A0Z8GWS2; A0A0N0DPY2; A0A0Z8M4D1; A0A0N0VBQ3; A0A0Z8LBE8; A0A0Z8IUZ0; A0A0Z8F539; A0A0Z8N9C8; A0A0Z8CEH2; A0A0Z8EWR5; A0A0Z8HR39; A0A0Z8K531; A0A0Z8X258; A0A0M9FGF4; A0A0Z8GCG1; A0A0Z8L7B2; A0A0Z8A4T8	Aspartate-semialdehyde dehydrogenase OS=Streptococcus suis GN=asd PE=3 SV=1; Aspartate-semialdehyde dehydrogenase OS=Streptococcus suis GN=asd PE=3 SV=1; Aspartate-semialdehyde dehydrogenase OS=Streptococcus suis GN=asd PE=3 SV=1; Aspartate-semialdehyde dehydrogenase OS=Streptococcus suis GN=asd PE=3 SV=1; Aspartate-semialdehyde dehydrogenase OS=Streptococcus suis GN=asd PE=3 SV=1; Aspartate-semi…	asd	Cytoplasm	0	3	0	0.1049	0	1	1	1	660.02	1978.05	1978.05	-2.30989	-0.00152302	0	0	17527.1	CID (Collision Induced Dissociation)	MS2			34.6097	6200	6200	-1	mcarrera_G1306_160.mzXML	0/0		2.67315	5971
High	Sequest HT	Sequest HT (A2)	A	2	GEVIARPENQINK	GEVIARPENQINK		0	1	A0A0X9ZKR8	Aspartate--tRNA ligase OS=Streptococcus pneumoniae GN=aspS_1 PE=3 SV=1	aspS	Cytoplasm	0	2	0	0.0356	0	1	1	1	734.4	1467.79	1467.79	0.890426	0.00065348	0	0	13915.4	CID (Collision Induced Dissociation)	MS2			46.0035	8212	8212	-1	mcarrera_G1306_142.mzXML	0/0		2.24857	4385
High	Sequest HT	Sequest HT (A2)	A	2	FEILLTDLTEVVK	FEILLTDLTEVVK		0	1	U5P5M9	Aspartate--tRNA ligase OS=Streptococcus sp. I-P16 GN=aspS PE=3 SV=1	aspS	Cytoplasm	0	2	0		0.0461	2	2	2	760.42	1519.83	1519.86	-19.1228	-0.014532	0	0	13473.7	CID (Collision Induced Dissociation)	MS2			47.44	8455	8455	-1	mcarrera_G1306_160.mzXML	0/0		2.06689	4998
High	Sequest HT	Sequest HT (A2)	A	2	GDRQPEFTQVDLELSFASEEEIRALVEAMLK	GDRQPEFTQVDLELSFASEEEIRALVEAMLK		0	32	A0A0F2CFC9; A0A134DAX8; F3SJB9; A0A0A0DKL5; F9E2A7; F3UCL6; F9HH04; A0A139N6U4; A0A1V0H056; F0IPH5; A0A139N3Q5; F0HZS8; A0A1F2GAG4; F0ITP3; F0FRR1; E8JXB2; A0A0F2CGL3; A0A0F5MN32; N0CA36; A0A1E9DQV7; F2C852; A0A0F3HVL1; D0RT15; F2CED4; A0A139PCC0; A0A0B7GNH9; A8AVE0; A0A139MJG0; E8KR41; J4X8X4; A3CLF6; F3UQD5	Aspartate--tRNA(Asp/Asn) ligase OS=Streptococcus gordonii GN=aspS_2 PE=3 SV=1; Aspartate--tRNA(Asp/Asn) ligase OS=Streptococcus gordonii GN=aspS PE=3 SV=1; Aspartate--tRNA(Asp/Asn) ligase OS=Streptococcus sanguinis SK1087 GN=aspS PE=3 SV=1; Aspartate--tRNA(Asp/Asn) ligase OS=Streptococcus sinensis GN=aspS PE=3 SV=1; Aspartate--tRNA(Asp/Asn) ligase OS=Streptococcus sanguinis ATCC 29667 GN=aspS PE=…	aspS	Cytoplasm	2	3	0	0.1417	0	1	1	1	1184.27	3550.8	3550.77	6.21222	0.00735272	0	0	15397.3	CID (Collision Induced Dissociation)	MS2			45.326	8133	8133	-1	mcarrera_G1306_148.mzXML	0/0		2.39948	5918
High	Sequest HT	Sequest HT (A2)	A	2	RSNGLPVVGIAGDDDFVSINLSK	RSNGLPVVGIAGDDDFVSINLSK		0	1	A0A172Q8Q1	Aspartokinase OS=Streptococcus pantholopis GN=A0O21_07510 PE=3 SV=1	thrA_2	Cytoplasm	1	3	0	0.0043	0	1	1	1	791.75	2373.24	2373.24	-2.28252	-0.00180565	0	0	9755.6	CID (Collision Induced Dissociation)	MS2			41.737	7410	7410	-1	mcarrera_G1306_134.mzXML	0/0		2.30548	6290
High	Sequest HT	Sequest HT (A2)	A	2	YLDAIKASGEDNNAKLIAAYFQHQGVEAHYVNPK	YLDAIKASGEDNNAKLIAAYFQHQGVEAHYVNPK		0	1	A0A110GKJ7	Aspartokinase OS=Streptococcus pneumoniae GN=thrA_2 PE=3 SV=1	thrA_2	Cytoplasm	2	3	0	0.1926	0	1	1	1	1258.98	3774.93	3774.89	10.0663	0.0126664	0	0	24261	CID (Collision Induced Dissociation)	MS2			47.6972	8472	8472	-1	mcarrera_G1306_154.mzXML	0/0		2.96417	5484
High	Sequest HT	Sequest HT (A2)	A	2	IVDMVELLNEVDTEGVAITTTMADKKNVMR	IVDMVELLNEVDTEGVAITTTMADKKNVmR	M29(Oxidation)	0	9	Q1JKC6; A0A1B4Z865; A0A1Y0LUQ8; Q1JFB8; Q48RQ3; Q8NZL9; I7MYX1; E7PXN0; U2TKP7	Aspartyl/glutamyl-tRNA(Asn/Gln) amidotransferase subunit C OS=Streptococcus pyogenes serotype M12 (strain MGAS9429) GN=gatC PE=3 SV=1; Aspartyl/glutamyl-tRNA(Asn/Gln) amidotransferase subunit C OS=Streptococcus pyogenes GN=gatC PE=3 SV=1; Aspartyl/glutamyl-tRNA(Asn/Gln) amidotransferase subunit C OS=Streptococcus pyogenes GN=gatC PE=3 SV=1; Aspartyl/glutamyl-tRNA(Asn/Gln) amidotransferase subunit…	gatC	Cytoplasm	2	3	0	0.0815	0	1	1	1	1117.88	3351.63	3351.68	-17.6009	-0.0196642	0	0	10832.2	CID (Collision Induced Dissociation)	MS2			56.7852	10035	10035	-1	mcarrera_G1306_134.mzXML	0/0		2.32692	5812
High	Sequest HT	Sequest HT (A2)	A	2	MKYIWLSFIPLLFLIYTGSEKK	MKYIWLSFIPLLFLIYTGSEKK		0	3	A0A0A1DVL2; A0A1F0BKX1; A0A1F1N7M9	Aspartyl-tRNA synthetase OS=Streptococcus salivarius GN=SSAL8618_06815 PE=4 SV=1; Uncharacterized protein OS=Streptococcus sp. HMSC078H03 GN=HMPREF2607_08010 PE=4 SV=1; Uncharacterized protein OS=Streptococcus sp. HMSC072D03 GN=HMPREF2877_04640 PE=4 SV=1	SSAL8618_06815	Cytoplasm	2	3	0	0.133	0	1	1	1	897.51	2690.52	2690.5	4.62043	0.00414376	0	0	33200.4	CID (Collision Induced Dissociation)	MS2			61.8288	10908	10908	-1	mcarrera_G1306_154.mzXML	0/0		2.32629	1737
High	Sequest HT	Sequest HT (A2)	A	2	RTIQDHIEDAITDYYLEHPK	RTIQDHIEDAITDYYLEHPK		0	1	A8AW30	ATP dependent Clp protease, ATP-binding subunit, ClpE OS=Streptococcus gordonii (strain Challis / ATCC 35105 / BCRC 15272 / CH1 / DL1 / V288) GN=SGO_0688 PE=3 SV=1	SGO_0688	Cytoplasm	1	3	0		0.0426	2	2	2	819.75	2457.24	2457.2	12.6032	0.0103229	0	0	176060	CID (Collision Induced Dissociation)	MS2			12.8375	2288	2288	-1	mcarrera_G1306_142.mzXML	0/0		2.47333	6616
High	Sequest HT	Sequest HT (A2)	A	2	MASDKPTTAYEFEPSEEEILK	MASDKPTTAYEFEPSEEEILK		0	1	A0A0U0GMY3	ATP synthase F1 subunit gamma OS=Streptococcus pneumoniae GN=atpG_2 PE=4 SV=1	atpG_2	Surface-associated	0	3	0	0.2532	0	1	1	1	805.7	2415.09	2415.13	-17.2877	-0.0139173	0	0	20007	CID (Collision Induced Dissociation)	MS2			22.2008	3994	3994	-1	mcarrera_G1306_154.mzXML	0/0		2.32813	1992
High	Sequest HT	Sequest HT (A2)	A	2	MLPISDLVAEEAAEEGVTGFELEPNRR	mLPISDLVAEEAAEEGVTGFELEPNRR	M1(Oxidation)	0	1	I7MXV4	ATP synthase gamma chain OS=Streptococcus canis FSL Z3-227 GN=atpG PE=3 SV=1	atpG	Surface-associated	1	3	0	0.05	0	1	1	1	996.83	2988.48	2988.46	4.53586	0.00451841	0	0	9762.32	CID (Collision Induced Dissociation)	MS2			56.6645	10099	10099	-1	mcarrera_G1306_152.mzXML	0/0		2.4038	6396
High	Sequest HT	Sequest HT (A2)	A	2	FGLMNFTLFSFLLIANCIGLVTK	FGLMNFTLFSFLLIANcIGLVTK	C17(Carbamidomethyl)	0	1	Q9RAU5	ATP synthase subunit a OS=Lactococcus lactis subsp. cremoris GN=atpB PE=3 SV=1			0	3	0	0.2444	0	1	1	1	873.82	2619.45	2619.41	14.397	0.0125705	0	0	22905.1	CID (Collision Induced Dissociation)	MS2			31.531	5654	5654	-1	mcarrera_G1306_154.mzXML	0/0		2.69815	2789
High	Sequest HT	Sequest HT (A2)	A	2	AFVTPIGMTPMNLLEEVTNFASLALR	AFVTPIGMTPmNLLEEVTNFASLALR	M11(Oxidation)	0	1	J3AK51	ATP synthase subunit a OS=Streptococcus ratti FA-1 = DSM 20564 GN=atpB PE=3 SV=1	atpB	Surface-associated	0	3	0	0.0226	0	1	1	1	951.17	2851.5	2851.47	7.78485	0.00739943	0	0	35801.7	CID (Collision Induced Dissociation)	MS2			15.2569	2735	2735	-1	mcarrera_G1306_160.mzXML	0/0		2.65129	5609
High	Sequest HT	Sequest HT (A2)	A	2	TTKDLPEEAALDEAIK	TTKDLPEEAALDEAIK		0	1	F5U885	ATP synthase subunit alpha OS=Streptococcus dysgalactiae subsp. equisimilis SK1249 GN=atpA PE=3 SV=1	atpA	Surface-associated	1	2	0		0.0136	2	2	2	872.46	1743.91	1743.9	6.67329	0.00581878	0	0	33215.4	CID (Collision Induced Dissociation)	MS2			55.6708	9923	9923	-1	mcarrera_G1306_152.mzXML	0/0		2.17029	5862
High	Sequest HT	Sequest HT (A2)	A	2	IFAWEQLTGVFKAREEK	IFAWEQLTGVFKAREEK		0	4	E8JMH3; E0PCR7; A0A0E1XG36; A0A060RJ01	ATP synthase subunit b OS=Streptococcus equinus ATCC 9812 GN=atpF PE=3 SV=1; ATP synthase subunit b OS=Streptococcus equinus ATCC 700338 GN=atpF PE=3 SV=1; ATP synthase subunit b OS=Streptococcus gallolyticus subsp. gallolyticus TX20005 GN=atpF PE=3 SV=1; ATP synthase subunit b OS=Streptococcus gallolyticus GN=atpF PE=3 SV=1	atpF	Surface-associated	2	2	0		0.0097	2	2	2	1026.55	2052.09	2052.09	0.700144	0.00071838	0	0	127782	CID (Collision Induced Dissociation)	MS2			57.5028	10320	10320	-1	mcarrera_G1306_146.mzXML	0/0		2.0494	5262
High	Sequest HT	Sequest HT (A2)	A	2	GSYVPVKTTVADFKDILNGK	GSYVPVKTTVADFKDILNGK		0	1	A0A121AUP7	ATP synthase subunit beta OS=Streptococcus pneumoniae GN=atpD PE=3 SV=1	atpD	Surface-associated	2	2	0	0.0338	0	1	1	1	1076.59	2152.17	2152.16	3.6605	0.003939	0	0	12287.2	CID (Collision Induced Dissociation)	MS2			49.2123	8814	8814	-1	mcarrera_G1306_148.mzXML	0/0		2.07169	3780
High	Sequest HT	Sequest HT (A2)	A	2	EDLFYEILLESQHQLEKISNEFEVTLR	EDLFYEILLESQHQLEKISNEFEVTLR		0	1	J4Q1J2	ATP synthase subunit delta OS=Streptococcus sp. AS14 GN=atpH PE=3 SV=1	atpH	Surface-associated	1	3	0	0.2238	0	1	1	1	1108.24	3322.71	3322.68	6.40559	0.00709458	0	0	13655.5	CID (Collision Induced Dissociation)	MS2			42.4823	7569	7569	-1	mcarrera_G1306_154.mzXML	0/0		2.76538	5833
High	Sequest HT	Sequest HT (A2)	A	2	NEFEAHVVSVYPLTEGQK	NEFEAHVVSVYPLTEGQK		0	1	A0A123T0G4	ATP synthase subunit delta OS=Streptococcus suis GN=atpH PE=3 SV=1	atpH	Surface-associated	0	3	0	0.0601	0	1	1	1	683.02	2047.05	2047.01	15.804	0.0107836	0	0	26555.6	CID (Collision Induced Dissociation)	MS2			35.8338	6447	6447	-1	mcarrera_G1306_150.mzXML	0/0		2.33087	6691
High	Sequest HT	Sequest HT (A2)	A	2	FSSALILQLLPGTQGLYGFVIGLMIYIK	FSSALILQLLPGTQGLYGFVIGLmIYIK	M24(Oxidation)	0	1	A0A0P6SLL6	ATP synthase subunit K OS=Streptococcus phocae GN=AKK44_04725 PE=3 SV=1	AKK44_04725	Surface-associated	0	3	0	0.2983	0	1	1	1	1024.58	3071.73	3071.73	0.0269425	2.75867e-05	0	0	16014.1	CID (Collision Induced Dissociation)	MS2			61.0335	10822	10822	-1	mcarrera_G1306_142.mzXML	0/0		2.38027	1543
High	Sequest HT	Sequest HT (A2)	A	2	AILKGHIPIVAGIKEGK	AILKGHIPIVAGIKEGK		0	1	E0E3D4	ATP synthase, delta/epsilon subunit, beta-sandwich domain protein OS=Peptostreptococcus stomatis DSM 17678 GN=HMPREF0634_1548 PE=4 SV=1	HMPREF0634_1548	Surface-associated	2	2	0	0.0341	0	1	1	1	872.56	1744.11	1744.08	16.2678	0.0141862	0	0	54678.6	CID (Collision Induced Dissociation)	MS2			53.2325	9517	9517	-1	mcarrera_G1306_148.mzXML	0/0		2.0455	1009
High	Sequest HT	Sequest HT (A2)	A	2	NSKDVLIEFNQEILKLR	NSKDVLIEFNQEILKLR		0	3	A0A1V0PHN8; A0A1V0NV94; A0A1V0P9Z0	ATPase for DNA repair OS=Lactococcus lactis subsp. cremoris GN=LLJM1_1383 PE=4 SV=1; Exonuclease, subunit C OS=Lactococcus lactis subsp. cremoris GN=LLJM4_1368 PE=4 SV=1; ATPase for DNA repair OS=Lactococcus lactis subsp. cremoris GN=LLJM3_1372 PE=4 SV=1			2	2	0	0.0948	0	1	1	1	1030.1	2059.19	2059.15	18.5068	0.0190541	0	0	39041.5	CID (Collision Induced Dissociation)	MS2			55.8152	9970	9970	-1	mcarrera_G1306_148.mzXML	0/0		2.10764	1307
High	Sequest HT	Sequest HT (A2)	A	2	FEDYTPDELMEIGNRLLEDK	FEDYTPDELmEIGNRLLEDK	M10(Oxidation)	0	2	A0A0U0J5U2; A0A0T8CUV3	ATPase OS=Streptococcus pneumoniae GN=spoVK PE=4 SV=1; ATPase OS=Streptococcus pneumoniae GN=spoVK PE=4 SV=1	spoVK	Cytoplasm	1	3	0	0.3725	0	1	1	1	815.06	2443.17	2443.13	13.1388	0.0106999	0	0	14325.9	CID (Collision Induced Dissociation)	MS2			47.2342	8415	8415	-1	mcarrera_G1306_156.mzXML	0/0		2.47004	4862
High	Sequest HT	Sequest HT (A2)	A	2	WGAVSVNGFGTLFLGAPEMLLK	WGAVSVNGFGTLFLGAPEMLLK		0	1	A0A1F1HDY2	ATPase OS=Streptococcus sp. HMSC064H09 GN=HMPREF2867_02525 PE=4 SV=1	spoVK	Cytoplasm	0	3	0	0.1212	0	1	1	1	769.73	2307.18	2307.22	-19.5644	-0.0150465	0	0	15177.6	CID (Collision Induced Dissociation)	MS2			44.0765	7914	7914	-1	mcarrera_G1306_150.mzXML	0/0		2.3121	6693
High	Sequest HT	Sequest HT (A2)	A	2	VYTNGQLQSSASEIAASNNTLR	VYTNGQLQSSASEIAASNNTLR		0	3	A0A1S1H2L6; S3AJK8; J0YUE5	ATPase OS=Streptococcus sp. HMSC34B10 GN=HMPREF3237_00395 PE=4 SV=1; Potassium/sodium efflux P-type ATPase, fungal-type OS=Streptococcus sp. HPH0090 GN=HMPREF1481_00097 PE=4 SV=1; p-type cation-transporting ATPase OS=Streptococcus mitis SPAR10 GN=pacL PE=4 SV=1	spoVK	Cytoplasm	0	2	0		0.0086	2	2	2	1162.6	2324.19	2324.15	19.3756	0.0225159	0	0	279882	CID (Collision Induced Dissociation)	MS2			32.7202	5882	5882	-1	mcarrera_G1306_142.mzXML	0/0		2.30773	6600
High	Sequest HT	Sequest HT (A2)	A	2	MVGQFLFWMQECKKQVFVVATANDVSMLPSELLR	mVGQFLFWmQEcKKQVFVVATANDVSMLPSELLR	M1(Oxidation); M9(Oxidation); C12(Carbamidomethyl)	0	8	E8K2J0; A0A1X1HA37; A0A1S1DNZ4; A0A1X1J1Q3; A0A139NVL6; A0A1X1IXJ5; A0A139QLA4; F2QGE9	ATPase, AAA family OS=Streptococcus infantis ATCC 700779 GN=HMPREF9423_1703 PE=4 SV=1; ATPase OS=Streptococcus oralis subsp. oralis GN=B7721_00950 PE=4 SV=1; ATPase OS=Streptococcus sp. HMSC066F01 GN=HMPREF2655_04125 PE=4 SV=1; ATPase OS=Streptococcus oralis subsp. dentisani GN=B7707_01250 PE=4 SV=1; Uncharacterized protein OS=Streptococcus oralis GN=SORDD15_01780 PE=4 SV=1; ATPase OS=Streptococc…	spoVK	Cytoplasm	2	3	0	0.2161	0	1	1	1	1345.35	4034.04	4034	7.62965	0.0102594	0	0	32529.4	CID (Collision Induced Dissociation)	MS2			67.2272	11833	11833	-1	mcarrera_G1306_134.mzXML	0/0		2.35692	5171
High	Sequest HT	Sequest HT (A2)	A	2	SKIEDAPHDLSVAANTSVLVLDKNGK	SKIEDAPHDLSVAANTSVLVLDKNGK		0	6	C2LSY0; F8HCQ9; F8LII5; A0A0F3H5K5; A0A1S1DCG9; A0A1V0GD72	ATPase/histidine kinase/DNA gyrase B/HSP90 domain protein OS=Streptococcus salivarius SK126 GN=STRSA0001_1605 PE=4 SV=1; Sensor protein CiaH OS=Streptococcus salivarius (strain 57.I) GN=Ssal_00943 PE=4 SV=1; Sensor protein ciaH OS=Streptococcus salivarius (strain CCHSS3) GN=ciaH PE=4 SV=1; Sensor histidine kinase CiaH OS=Streptococcus salivarius GN=ciaH_2 PE=4 SV=1; Two-component sensor histidine…	STRSA0001_1605	Cytoplasm	2	3	0		0.0126	3	3	3	907.81	2721.42	2721.44	-9.66451	-0.00876713	0	0	123077	CID (Collision Induced Dissociation)	MS2			12.2558	2169	2169	-1	mcarrera_G1306_142.mzXML	0/0		2.35364	6139
High	Sequest HT	Sequest HT (A2)	A	2	FLPNKVLPFAVEK	FLPNKVLPFAVEK		0	1	A0A0V7YM04	ATP-binding protein OS=Enterococcus faecium GN=AOY33_00775 PE=4 SV=1			1	2	0		0.026	4	4	4	751.44	1501.87	1501.88	-3.3218	-0.00249447	0	0	32539.1	CID (Collision Induced Dissociation)	MS2			15.3412	2758	2758	-1	mcarrera_G1306_154.mzXML	0/0		2.62082	2456
High	Sequest HT	Sequest HT (A2)	A	2	ENLLQIVELMLADVNKRLSSNNIHLDVTDK	ENLLQIVELMLADVNKRLSSNNIHLDVTDK		0	3	E1LSD9; A0A0T8BM19; A0A1S9Z9V8	ATP-dependent Clp protease ATP-binding subunit clpE OS=Streptococcus mitis SK597 GN=SMSK597_0880 PE=3 SV=1; ATP-dependent Clp protease, ATP-binding subunit OS=Streptococcus pneumoniae GN=clpE PE=3 SV=1; ATP-dependent Clp protease ATP-binding subunit OS=Streptococcus mitis GN=B0179_05780 PE=3 SV=1	SMSK597_0880	Cytoplasm	2	3	0	0.1601	0	1	1	1	1145.62	3434.85	3434.83	4.15405	0.00475615	0	0	27128.2	CID (Collision Induced Dissociation)	MS2			67.7805	11928	11928	-1	mcarrera_G1306_134.mzXML	0/0		2.81083	3323
High	Sequest HT	Sequest HT (A2)	A	2	SIIEEIMMDVMFDVPSDESIEKVIITK	SIIEEIMMDVMFDVPSDESIEKVIITK		0	1	A0A0H1U8V0	ATP-dependent Clp protease ATP-binding subunit ClpX OS=Streptococcus agalactiae GN=clpX PE=3 SV=1	clpX	Cytoplasm	1	3	0	0.0464	0	1	1	1	1037.86	3111.57	3111.55	3.36121	0.0034862	0	0	28127.1	CID (Collision Induced Dissociation)	MS2			60.611	10749	10749	-1	mcarrera_G1306_142.mzXML	0/0		2.36512	6545
High	Sequest HT	Sequest HT (A2)	A	2	SIIEETMLDVMFEVPSQENVKLIRITK	SIIEETmLDVmFEVPSQENVKLIRITK	M7(Oxidation); M11(Oxidation)	0	1	A0A0T7YFK5	ATP-dependent Clp protease ATP-binding subunit ClpX OS=Streptococcus pneumoniae GN=clpX PE=3 SV=1	clpX	Cytoplasm	2	3	0	0.0348	0	1	1	1	1065.55	3194.64	3194.67	-10.4132	-0.0110889	0	0	11192.5	CID (Collision Induced Dissociation)	MS2			52.887	9425	9425	-1	mcarrera_G1306_158.mzXML	0/0		2.87419	6123
High	Sequest HT	Sequest HT (A2)	A	2	EENDVDLQKSNILMIGPTGSGKTFLAQTLAR	EENDVDLQKSNILMIGPTGSGKTFLAQTLAR		0	1	E3CQ59	ATP-dependent Clp protease ATP-binding subunit ClpX OS=Streptococcus vestibularis F0396 GN=clpX PE=3 SV=1	clpX	Cytoplasm	2	3	0	0.0207	0	1	1	1	1116.26	3346.77	3346.73	10.2538	0.0114389	0	0	42603.5	CID (Collision Induced Dissociation)	MS2			67.0845	11877	11877	-1	mcarrera_G1306_160.mzXML	0/0		2.40802	4548
High	Sequest HT	Sequest HT (A2)	A	2	EDVVKLIGNRATR	EDVVKLIGNRATR		0	1	A0A0A0DGQ9	ATP-dependent Clp protease, ATP-binding subunit ClpC OS=Streptococcus sinensis GN=SSIN_1180 PE=4 SV=1	clpC_1	Cytoplasm	2	2	0	0.1635	0	1	1	1	735.93	1470.85	1470.84	9.53362	0.0070112	0	0	59464.8	CID (Collision Induced Dissociation)	MS2			14.7975	2647	2647	-1	mcarrera_G1306_152.mzXML	0/0		2.07727	2993
High	Sequest HT	Sequest HT (A2)	A	2	IDEIIVFHSLEKKHLTEIVSLMSDQLTK	IDEIIVFHSLEKKHLTEIVSLMSDQLTK		0	1	A0A0T8PWY8	ATP-dependent Clp protease, ATP-binding subunit OS=Streptococcus pneumoniae GN=clpC_1 PE=3 SV=1	clpC_1	Cytoplasm	2	3	0	0.2594	0	1	1	1	1089.61	3266.82	3266.77	13.7662	0.0149904	0	0	94128.6	CID (Collision Induced Dissociation)	MS2			43.5108	7767	7767	-1	mcarrera_G1306_160.mzXML	0/0		2.38956	1840
High	Sequest HT	Sequest HT (A2)	A	2	LTQLGSLHGGLLK	LTQLGSLHGGLLK		0	1	A0A0X9GEU2	ATP-dependent DNA helicase OS=Streptococcus pneumoniae GN=dinG_2 PE=4 SV=1			0	2	0	0.19	0	1	1	1	668.9	1336.79	1336.79	-1.48685	-0.000993805	0	0	7369.53	CID (Collision Induced Dissociation)	MS2			23.4885	4169	4169	-1	mcarrera_G1306_138.mzXML	0/0		1.99596	1109
High	Sequest HT	Sequest HT (A2)	A	2	DFANIQDMSMLDASANIMLSGIKGK	DFANIQDMSmLDASANImLSGIKGK	M10(Oxidation); M18(Oxidation)	0	1	A0A0T7K9L2	ATP-dependent DNA helicase OS=Streptococcus pneumoniae GN=pcrA PE=3 SV=1	pcrA	Cytoplasm	1	3	0	0.1336	0	1	2	2	901.44	2702.31	2702.28	8.15887	0.00734919	0	0	13028	CID (Collision Induced Dissociation)	MS2			44.5677	7952	7952	-1	mcarrera_G1306_156.mzXML	0/0		2.46615	5468
High	Sequest HT	Sequest HT (A2)	A	2	VENIEEFLSVTKNFDDTTDVTEEETGLDK	VENIEEFLSVTKNFDDTTDVTEEETGLDK		0	41	A0A0T8P1B3; A0A0U0MZ14; A0A0B7L333; A0A0T8B9U7; A0A0U0J7R4; M5K8F4; A0A0T9AHF5; A0A0U0LNX9; A0A0H2UPX1; A0A0Y0AFD0; A0A0T8XPT6; A0A0T9ZVV6; A0A0T8RSK1; A0A0T7ZPJ4; J1DH18; A0A0Y5BG00; A0A0Y9IFW8; A0A0U0CBL5; A5LMH1; A0A215YN58; M5N794; A0A0T8SK78; A0A0T7IDZ4; A0A0E9GYK1; A0A0T8LQC3; A0A0T7KKF0; G6LMK2; A0A110RYL1; A0A0Y0U9I3; A0A0T8EFW9; A0A0T8U8H8; A0A0I6F783; A0A064BXT9; A5MAN0; A0A0Y9IKT1; A0A…	ATP-dependent DNA helicase OS=Streptococcus pneumoniae GN=pcrA_1 PE=3 SV=1; ATP-dependent DNA helicase OS=Streptococcus pneumoniae GN=pcrA_1 PE=3 SV=1; ATP-dependent DNA helicase OS=Streptococcus pneumoniae GN=pcrA PE=3 SV=1; ATP-dependent DNA helicase OS=Streptococcus pneumoniae GN=pcrA PE=3 SV=1; ATP-dependent DNA helicase OS=Streptococcus pneumoniae GN=pcrA PE=3 SV=1; ATP-dependent DNA helicas…	pcrA	Cytoplasm	1	3	0	0.1783	0	1	1	1	1106.53	3317.58	3317.54	9.7511	0.0107832	0	0	23298.1	CID (Collision Induced Dissociation)	MS2			25.6757	4630	4630	-1	mcarrera_G1306_156.mzXML	0/0		2.30496	4669
High	Sequest HT	Sequest HT (A2)	A	2	LPLANAAAQADDTPAIDWKIGDIACHRK	LPLANAAAQADDTPAIDWKIGDIAcHRK	C25(Carbamidomethyl)	0	1	A0A1Q8REQ6	ATP-dependent DNA helicase OS=Streptococcus sp. 'caviae' GN=BMI76_07970 PE=3 SV=1	pcrA	Cytoplasm	2	3	0	0.0547	0	1	1	1	1011.19	3031.56	3031.54	4.49711	0.00454439	0	0	21050.9	CID (Collision Induced Dissociation)	MS2			40.931	7319	7319	-1	mcarrera_G1306_136.mzXML	0/0		2.73653	6329
High	Sequest HT	Sequest HT (A2)	A	2	YGKQILDGLQQVLPLHTTVRER	YGKQILDGLQQVLPLHTTVRER		0	10	A0A1F0Y6E4; A0A1S1EA71; E8K5T2; F9M2J0; A0A1F1DA87; E3CD16; A0A1F0KDE6; A0A1F1CET3; V8BDS8; W1VJ90	ATP-dependent DNA helicase OS=Streptococcus sp. HMSC078D09 GN=HMPREF2926_07500 PE=4 SV=1; ATP-dependent DNA helicase OS=Streptococcus sp. HMSC076C09 GN=HMPREF2704_06460 PE=4 SV=1; Putative DnaQ family exonuclease/DinG family helicase OS=Streptococcus parasanguinis ATCC 903 GN=HMPREF8577_0917 PE=4 SV=1; Bifunctional ATP-dependent DNA helicase/DNA polymerase III subunit epsilon OS=Streptococcus par…	pcrA	Cytoplasm	2	3	0	0.25	0	1	1	1	855.47	2564.4	2564.43	-13.7588	-0.0117611	0	0	24759.3	CID (Collision Induced Dissociation)	MS2			52.7443	9398	9398	-1	mcarrera_G1306_136.mzXML	0/0		2.51519	3825
High	Sequest HT	Sequest HT (A2)	A	2	DFANLQDMSMLDASANIMLSGIKGK	DFANLQDMSmLDASANImLSGIKGK	M10(Oxidation); M18(Oxidation)	0	3	G6CA70; F9PWL8; A0A139P7D0	ATP-dependent DNA helicase OS=Streptococcus sp. oral taxon 058 str. F0407 GN=HMPREF9184_01203 PE=3 SV=1; ATP-dependent DNA helicase OS=Streptococcus infantis SK970 GN=pcrA PE=3 SV=1; ATP-dependent DNA helicase OS=Streptococcus oralis GN=SORDD14_00194 PE=3 SV=1	pcrA	Cytoplasm	1	3	0	0.1336	0	1	1	1	901.44	2702.31	2702.28	8.15887	0.00734919	0	0	13028	CID (Collision Induced Dissociation)	MS2			44.5677	7952	7952	-1	mcarrera_G1306_156.mzXML	0/0		2.46615	5468
High	Sequest HT	Sequest HT (A2)	A	2	VEFKAAKSAFPK	VEFKAAKSAFPK		0	1	A0A139MBN9	ATP-dependent DNA helicase recG OS=Lactococcus sp. DD01 GN=LACDD01_01556 PE=4 SV=1			2	2	0	0.2427	0	1	1	1	661.89	1322.77	1322.75	19.6751	0.0130126	0	0	19554.3	CID (Collision Induced Dissociation)	MS2			20.4137	3668	3668	-1	mcarrera_G1306_160.mzXML	0/0		2.39039	1586
High	Sequest HT	Sequest HT (A2)	A	2	ERLPFALTPAQEKSLQEILTDMK	ERLPFALTPAQEKSLQEILTDmK	M22(Oxidation)	0	6	A0A1X1KXI9; A0A081QNU2; A0A150NQJ5; A0A1F0ASH1; W1UED7; A0A150NPQ4	ATP-dependent DNA helicase RecG OS=Streptococcus mitis GN=recG PE=3 SV=1; ATP-dependent DNA helicase RecG OS=Streptococcus mitis GN=recG PE=3 SV=1; ATP-dependent DNA helicase RecG OS=Streptococcus mitis GN=recG PE=3 SV=1; ATP-dependent DNA helicase RecG OS=Streptococcus sp. HMSC077D04 GN=recG PE=3 SV=1; ATP-dependent DNA helicase RecG OS=Streptococcus sp. DORA_10 GN=recG PE=3 SV=1; ATP-dependent …	recG	Cytoplasm	2	3	0	0.1408	0	1	1	1	892.14	2674.41	2674.41	-2.46098	-0.00219389	0	0	13156.5	CID (Collision Induced Dissociation)	MS2			53.0897	9443	9443	-1	mcarrera_G1306_142.mzXML	0/0		2.83695	5623
High	Sequest HT	Sequest HT (A2)	A	2	KPIMTRWVKHEQLGTVLEWVK	KPIMTRWVKHEQLGTVLEWVK		0	11	A0A0H3BZF2; Q1J557; Q1JKB5; A0A1B4Z899; J7M439; A0A0H2UWB9; U2TLK3; Q1JFA7; A0A1Y0LVI3; Q5XAB6; Q48RP1	ATP-dependent DNA helicase RecG OS=Streptococcus pyogenes serotype M49 (strain NZ131) GN=recG PE=3 SV=1; ATP-dependent DNA helicase RecG OS=Streptococcus pyogenes serotype M4 (strain MGAS10750) GN=recG PE=3 SV=1; ATP-dependent DNA helicase RecG OS=Streptococcus pyogenes serotype M12 (strain MGAS9429) GN=recG PE=3 SV=1; ATP-dependent DNA helicase RecG OS=Streptococcus pyogenes GN=recG PE=3 SV=1; A…	recG	Cytoplasm	2	3	0	0.1265	0	1	1	1	860.15	2578.44	2578.43	1.0868	0.000934083	0	0	13257.6	CID (Collision Induced Dissociation)	MS2			39.1225	7010	7010	-1	mcarrera_G1306_144.mzXML	0/0		2.45325	2385
High	Sequest HT	Sequest HT (A2)	A	2	MDMAQEAGVPPYVVFSDSTLK	mDMAQEAGVPPYVVFSDSTLK	M1(Oxidation)	0	5	A0A1G1SC77; A0A0H1TVM0; A0A1B4XQK3; A0A1X3BXY0; A0A0Y4CUU9	ATP-dependent DNA helicase RecQ OS=Enterococcus faecalis GN=BHU49_14035 PE=4 SV=1; ATP-dependent DNA helicase RecQ OS=Streptococcus agalactiae GN=WA34_14180 PE=4 SV=1; ATP-dependent DNA helicase RecQ OS=Enterococcus faecalis GN=recQ-2 PE=4 SV=1; ATP-dependent DNA helicase RecQ OS=Enterococcus faecalis GN=ELS84_1090 PE=4 SV=1; DEAD box helicase family protein OS=Streptococcus pneumoniae GN=recQ_2 …	BHU49_14035	Cytoplasm	0	3	0		0.0126	2	2	2	767.71	2301.12	2301.08	16.3837	0.0125667	0	0	19481.9	CID (Collision Induced Dissociation)	MS2			32.563	5813	5813	-1	mcarrera_G1306_140.mzXML	0/0		2.3453	5529
High	Sequest HT	Sequest HT (A2)	A	2	ELVDVTTETQMVLSCLK	ELVDVTTETQMVLScLK	C15(Carbamidomethyl)	0	1	I6T998	ATP-dependent DNA helicase RecQ OS=Enterococcus hirae (strain ATCC 9790 / DSM 20160 / JCM 8729 / LMG 6399 / NBRC 3181 / NCIMB 6459 / NCDO 1258) GN=EHR_12805 PE=4 SV=1			0	3	0	0.2164	0	1	1	1	656	1965.99	1965.99	-0.861613	-0.00056464	0	0	26474.4	CID (Collision Induced Dissociation)	MS2			20.8277	3743	3743	-1	mcarrera_G1306_158.mzXML	0/0		2.68055	6223
High	Sequest HT	Sequest HT (A2)	A	2	VDTVELAQVFFPKLEK	VDTVELAQVFFPKLEK		0	7	A0A0T8EHZ8; A0A081Q658; E1M434; F9HA73; A0A081SC90; I2IZB6; A0A1E9GLS2	ATP-dependent helicase DinG OS=Streptococcus pneumoniae GN=dinG PE=4 SV=1; Bifunctional ATP-dependent DNA helicase/DNA polymerase III subunit epsilon OS=Streptococcus mitis GN=dinG PE=4 SV=1; DnaQ family exonuclease/DinG family helicase, putative OS=Streptococcus mitis NCTC 12261 GN=SM12261_1307 PE=4 SV=1; Bifunctional ATP-dependent DNA helicase/DNA polymerase III subunit epsilon OS=Streptococcus…	dinG	Cytoplasm	1	2	0	0.0984	0	1	1	1	932.01	1863.01	1863.03	-7.24812	-0.00675171	0	0	93241.8	CID (Collision Induced Dissociation)	MS2			28.33	5167	5167	-1	mcarrera_G1306_146.mzXML	0/0		2.53787	4754
High	Sequest HT	Sequest HT (A2)	A	2	LVEALKDELPREPVVALVK	LVEALKDELPREPVVALVK		0	1	A0A0X9GNH4	ATP-dependent helicase DinG OS=Streptococcus pneumoniae GN=dinG_1 PE=4 SV=1	dinG	Cytoplasm	2	3	0	0.0966	0	1	1	1	706.75	2118.24	2118.25	-8.41246	-0.00593991	0	0	22272.4	CID (Collision Induced Dissociation)	MS2			18.5628	3325	3325	-1	mcarrera_G1306_140.mzXML	0/0		2.38423	952
High	Sequest HT	Sequest HT (A2)	A	2	VFELVMKDESDQPFDTKLNQAIQK	VFELVMKDESDQPFDTKLNQAIQK		0	2	A0A1G9IXQ8; T0URW2	ATP-dependent helicase/deoxyribonuclease subunit B OS=Streptococcus equinus GN=rexB PE=3 SV=1; ATP-dependent nuclease, subunit B OS=Streptococcus sp. HSISB1 GN=HSISB1_1293 PE=4 SV=1	rexB	Cytoplasm	2	3	0	0.3132	0	1	1	1	941.82	2823.45	2823.42	7.83653	0.00737528	0	0	25591.4	CID (Collision Induced Dissociation)	MS2			49.324	8783	8783	-1	mcarrera_G1306_160.mzXML	0/0		2.81326	6350
High	Sequest HT	Sequest HT (A2)	A	2	SLLSDEDRARLNDATDSQAELQIASSENLK	SLLSDEDRARLNDATDSQAELQIASSENLK		0	21	E8KNE9; F0FU99; A0A1V0H3B1; F2BQT6; A0A0F3HRJ9; F3SGX3; A0A1E9E045; F3U9R0; F0I1K6; F0FCR5; J4J1I1; A0A0M4K343; A3CNU0; F2CBF7; A8AY34; F9DZJ5; A0A139NDZ3; F2C5M6; F0ILP8; F3UT09; A0A0F2CM75	ATP-dependent helicase/deoxyribonuclease subunit B OS=Streptococcus sanguinis VMC66 GN=rexB PE=3 SV=1; ATP-dependent helicase/deoxyribonuclease subunit B OS=Streptococcus sanguinis SK678 GN=rexB PE=3 SV=1; ATP-dependent helicase/deoxyribonuclease subunit B OS=Streptococcus gordonii GN=rexB PE=3 SV=1; ATP-dependent helicase/deoxyribonuclease subunit B OS=Streptococcus sanguinis SK1057 GN=rexB PE=3…	rexB	Cytoplasm	2	3	0	0.1102	0	1	1	1	1097.21	3289.62	3289.61	0.365198	0.000400453	0	0	43106.7	CID (Collision Induced Dissociation)	MS2			67.453	11880	11880	-1	mcarrera_G1306_154.mzXML	0/0		2.3588	6229
High	Sequest HT	Sequest HT (A2)	A	2	NHGSYLHRVFELVMQDAAAPDFDK	NHGSYLHRVFELVmQDAAAPDFDK	M14(Oxidation)	0	1	A0A1Q8RIT5	ATP-dependent helicase/deoxyribonuclease subunit B OS=Streptococcus sp. 'caviae' GN=rexB PE=3 SV=1	rexB	Cytoplasm	1	3	0	0.2508	0	1	1	1	926.1	2776.29	2776.31	-10.5634	-0.00977575	0	0	54727.6	CID (Collision Induced Dissociation)	MS2			50.0767	8923	8923	-1	mcarrera_G1306_142.mzXML	0/0		2.99473	3270
High	Sequest HT	Sequest HT (A2)	A	2	TENILTKWNNFLKDSFVTK	TENILTKWNNFLKDSFVTK		0	2	A0A1F0A2P7; A0A1E8U8M1	ATP-dependent helicase/deoxyribonuclease subunit B OS=Streptococcus sp. HMSC061D10 GN=rexB PE=3 SV=1; ATP-dependent helicase/deoxyribonuclease subunit B OS=Streptococcus sp. HMSC071D03 GN=rexB PE=3 SV=1	rexB	Cytoplasm	2	3	0	0.0302	0	1	1	1	766.73	2298.18	2298.21	-16.2785	-0.0124705	0	0	14917.8	CID (Collision Induced Dissociation)	MS2			42.6512	7623	7623	-1	mcarrera_G1306_136.mzXML	0/0		2.3189	6516
High	Sequest HT	Sequest HT (A2)	A	2	FVGEDQLTREDIGELENKSPLQASSQADNR	FVGEDQLTREDIGELENKSPLQASSQADNR		0	1	A0A1X1KQT9	ATP-dependent helicase/nuclease subunit A OS=Streptococcus mitis GN=addA PE=3 SV=1	addA	Cytoplasm	2	3	0		0.0398	2	2	2	1116.23	3346.68	3346.61	18.1876	0.020289	0	0	15827.3	CID (Collision Induced Dissociation)	MS2			62.0392	10978	10978	-1	mcarrera_G1306_156.mzXML	0/0		2.41011	6381
High	Sequest HT	Sequest HT (A2)	A	2	FIRMIDQVLEAQHDLASVAVAPPKEAVELMTIHK	FIRmIDQVLEAQHDLASVAVAPPKEAVELmTIHK	M4(Oxidation); M30(Oxidation)	0	1	A0A1X1ITX4	ATP-dependent helicase/nuclease subunit A OS=Streptococcus oralis subsp. dentisani GN=addA PE=3 SV=1	addA	Cytoplasm	2	3	0		0.0085	2	2	2	1278.02	3832.05	3832.01	8.31676	0.0106233	0	0	97106	CID (Collision Induced Dissociation)	MS2			11.799	2075	2075	-1	mcarrera_G1306_134.mzXML	0/0		2.32892	3180
High	Sequest HT	Sequest HT (A2)	A	2	FVKMIDNFLEQNNDLASVNVELPENAVR	FVKmIDNFLEQNNDLASVNVELPENAVR	M4(Oxidation)	0	1	A0A1E8GI75	ATP-dependent helicase/nuclease subunit A OS=Streptococcus sp. HibF3 GN=BG262_00175 PE=3 SV=1	addA	Cytoplasm	1	3	0	0.0498	0	1	1	1	1078.89	3234.66	3234.61	14.0648	0.0151647	0	0	49142.4	CID (Collision Induced Dissociation)	MS2			50.6905	8987	8987	-1	mcarrera_G1306_154.mzXML	0/0		2.4135	5960
High	Sequest HT	Sequest HT (A2)	A	2	EVEVYNEIHRAAINLKSVQTPSQLK	EVEVYNEIHRAAINLKSVQTPSQLK		0	1	A0A1E9A4J8	ATP-dependent helicase/nuclease subunit A OS=Streptococcus sp. HMSC034E03 GN=addA PE=3 SV=1	addA	Cytoplasm	2	3	0	0.0833	0	1	1	1	956.19	2866.56	2866.54	4.64527	0.00443862	0	0	144854	CID (Collision Induced Dissociation)	MS2			11.5579	2025	2025	-1	mcarrera_G1306_160.mzXML	0/0		2.51524	3513
High	Sequest HT	Sequest HT (A2)	A	2	TFVLVQRILDQMQRGISIK	TFVLVQRILDQmQRGISIK	M12(Oxidation)	0	1	A0A1F0KEL3	ATP-dependent helicase/nuclease subunit A OS=Streptococcus sp. HMSC065E03 GN=addA PE=3 SV=1	addA	Cytoplasm	2	2	0	0.1839	0	1	1	1	1131.16	2261.31	2261.28	14.5451	0.0164453	0	0	49076.8	CID (Collision Induced Dissociation)	MS2			21.3037	3894	3894	-1	mcarrera_G1306_146.mzXML	0/0		2.2253	956
High	Sequest HT	Sequest HT (A2)	A	2	MKFLSQEEIEALQVAEAQSNKKPK	mKFLSQEEIEALQVAEAQSNKKPK	N-Term(Prot)(Acetyl)	0	1	A0A1E8U8H8	ATP-dependent helicase/nuclease subunit A OS=Streptococcus sp. HMSC071D03 GN=addA PE=3 SV=1	addA	Cytoplasm	2	3	0	0.0862	0	1	1	1	930.17	2788.5	2788.45	14.5209	0.013497	0	0	15394.6	CID (Collision Induced Dissociation)	MS2			64.4432	11415	11415	-1	mcarrera_G1306_142.mzXML	0/0		2.32457	4342
High	Sequest HT	Sequest HT (A2)	A	2	FIRMIDQVLEAQHDLASVAVAPPKDALELMTIHK	FIRmIDQVLEAQHDLASVAVAPPKDALELmTIHK	M4(Oxidation); M30(Oxidation)	0	1	G6CAE0	ATP-dependent helicase/nuclease subunit A OS=Streptococcus sp. oral taxon 058 str. F0407 GN=addA PE=3 SV=1	addA	Cytoplasm	2	3	0	0.0085	0	1	1	1	1278.02	3832.05	3832.01	8.31676	0.0106233	0	0	97106	CID (Collision Induced Dissociation)	MS2			11.799	2075	2075	-1	mcarrera_G1306_134.mzXML	0/0		2.34613	3180
High	Sequest HT	Sequest HT (A2)	A	2	GTAGIDAINQLMQDLLNPLQKGQVSFEATQCHYR	GTAGIDAINQLMQDLLNPLQKGQVSFEATQcHYR	C31(Carbamidomethyl)	0	2	A0A1X0WQH5; G6C829	ATP-dependent RecD-like DNA helicase OS=Streptococcus oralis subsp. tigurinus GN=recD2 PE=3 SV=1; ATP-dependent RecD-like DNA helicase OS=Streptococcus sp. oral taxon 058 str. F0407 GN=recD2 PE=3 SV=1	recD	Cytoplasm	1	3	0	0.2078	0	1	1	1	1272.98	3816.93	3816.88	12.0111	0.0152816	0	0	138492	CID (Collision Induced Dissociation)	MS2			11.9143	2088	2088	-1	mcarrera_G1306_144.mzXML	0/0		2.31377	5839
High	Sequest HT	Sequest HT (A2)	A	2	YEKPQKNAIDQGLSFFGTGSSTK	YEKPQKNAIDQGLSFFGTGSSTK		0	1	F3LB09	ATP-dependent zinc metalloprotease FtsH OS=Streptococcus porcinus str. Jelinkova 176 GN=hflB PE=3 SV=1	hflB	Surface-associated	1	3	0	0.0784	0	1	1	1	835.1	2503.29	2503.25	15.6212	0.0130346	0	0	46426.1	CID (Collision Induced Dissociation)	MS2			67.695	11983	11983	-1	mcarrera_G1306_160.mzXML	0/0		2.54761	6802
High	Sequest HT	Sequest HT (A2)	A	2	KFVSNEVFIVPPILGKFEIEK	KFVSNEVFIVPPILGKFEIEK		0	1	A0A0T8W0Y5	AutoABC transporter adhesin OS=Streptococcus pneumoniae GN=ERS232495_01032 PE=4 SV=1	ERS232495_01032	Surface-associated	2	3	0	0.1815	0	1	1	1	811.81	2433.42	2433.38	14.8976	0.0120839	0	0	44956	CID (Collision Induced Dissociation)	MS2			33.395	5997	5997	-1	mcarrera_G1306_156.mzXML	0/0		2.58867	815
High	Sequest HT	Sequest HT (A2)	A	2	MRGQTFKQGAQAAVPTALGYIGIGLACGIMAAPR	mRGQTFKQGAQAAVPTALGYIGIGLAcGIMAAPR	N-Term(Prot)(Acetyl); C27(Carbamidomethyl)	0	1	A0A0F3HV20	AzlC family protein OS=Streptococcus gordonii GN=UA00_00241 PE=4 SV=1	UA00_00241	Surface-associated	2	3	0	0.073	0	1	1	1	1173.28	3517.83	3517.82	0.729704	0.000855657	0	0	13555.2	CID (Collision Induced Dissociation)	MS2			42.5837	7653	7653	-1	mcarrera_G1306_148.mzXML	0/0		2.32585	5177
High	Sequest HT	Sequest HT (A2)	A	2	NPDWEIGEDIYTPGK	NPDWEIGEDIYTPGK		0	5	A0A0E8T6I9; A0A0U0F8W6; A0A0T8JK12; A0A0U0GC40; A0A0T8WP43	Bacillolysin OS=Streptococcus pneumoniae GN=npr PE=4 SV=1; Bacillolysin OS=Streptococcus pneumoniae GN=npr_1 PE=4 SV=1; Bacillolysin OS=Streptococcus pneumoniae GN=npr_2 PE=4 SV=1; Bacillolysin OS=Streptococcus pneumoniae GN=npr_1 PE=4 SV=1; Bacillolysin OS=Streptococcus pneumoniae GN=npr PE=4 SV=1	npr	Surface-associated	0	2	0	0.6122	0	1	1	1	867.41	1733.81	1733.8	6.35435	0.00550859	0	0	31987	CID (Collision Induced Dissociation)	MS2			25.693	4617	4617	-1	mcarrera_G1306_154.mzXML	0/0		4.58562	3083
High	Sequest HT	Sequest HT (A2)	A	2	ATSILALATIFVRQVATYLAEEDIYKLASLK	ATSILALATIFVRQVATYLAEEDIYKLASLK		0	3	A0A0E8T706; A0A0U0I869; A0A0T8MLH1	Bacitracin synthetase OS=Streptococcus pneumoniae GN=bacA_1 PE=3 SV=1; Bacitracin synthetase OS=Streptococcus pneumoniae GN=bacA_1 PE=3 SV=1; Bacitracin synthetase OS=Streptococcus pneumoniae GN=bacA_1 PE=3 SV=1	bacA_1	Surface-associated	2	3	0	0.25	0	1	1	1	1137.99	3411.96	3411.91	12.2154	0.0138926	0	0	30547.2	CID (Collision Induced Dissociation)	MS2			42.8343	7664	7664	-1	mcarrera_G1306_152.mzXML	0/0		2.43685	879
High	Sequest HT	Sequest HT (A2)	A	2	DELCTTLVAVAGR	DELcTTLVAVAGR	C4(Carbamidomethyl)	0	3	A0A0T8JT59; A0A0E8TEF8; A0A0T8ZRK4	Bacterial membrane flanked domain OS=Streptococcus pneumoniae GN=ERS021189_02847 PE=4 SV=1; Bacterial membrane flanked domain OS=Streptococcus pneumoniae GN=ERS020526_02446 PE=4 SV=1; Bacterial membrane flanked domain OS=Streptococcus pneumoniae GN=ERS232524_06197 PE=4 SV=1	ERS021189_02847	Surface-associated	0	2	0	0.1527	0	1	1	1	702.87	1404.73	1404.72	12.5172	0.00879155	0	0	22736.6	CID (Collision Induced Dissociation)	MS2			27.684	4973	4973	-1	mcarrera_G1306_160.mzXML	0/0		2.02899	6124
High	Sequest HT	Sequest HT (A2)	A	2	NITFNSETTILASDGFHQYVIFAENLR	NITFNSETTILASDGFHQYVIFAENLR		0	1	E8JQX7	Bacterial membrane protein YfhO OS=Streptococcus equinus ATCC 9812 GN=HMPREF0819_1397 PE=4 SV=1	HMPREF0819_1397	Surface-associated	0	3	0	0.2554	0	1	1	1	1034.17	3100.5	3100.54	-13.5436	-0.0139975	0	0	32142.6	CID (Collision Induced Dissociation)	MS2			51.1085	9092	9092	-1	mcarrera_G1306_160.mzXML	0/0		2.30519	5590
High	Sequest HT	Sequest HT (A2)	A	2	MEQREIHTFLLRFFQANQCDILEESAGHMTVQLTIEMDK	MEQREIHTFLLRFFQANQcDILEESAGHmTVQLTIEmDK	C19(Carbamidomethyl); M29(Oxidation); M37(Oxidation)	0	1	A0A0X9GNN8	Bacterial protein YqhG of uncharacterised function OS=Streptococcus pneumoniae GN=ERS409593_00435 PE=4 SV=1	ERS409593_00435	Cytoplasm	2	3	0	0.1395	0	1	1	1	1581.07	4741.2	4741.25	-11.8705	-0.0187604	0	0	76665.5	CID (Collision Induced Dissociation)	MS2			59.3473	10477	10477	-1	mcarrera_G1306_134.mzXML	0/0		2.58123	2493
High	Sequest HT	Sequest HT (A2)	A	2	VNKGEFIAIMGESGSGK	VNKGEFIAImGESGSGK	M10(Oxidation)	0	1	A0A0P6SL08	Bacteriocin ABC transporter ATP-binding protein OS=Streptococcus phocae GN=AKK44_00660 PE=4 SV=1	AKK44_00660	Surface-associated	1	2	0	0.0658	0	1	1	1	870.44	1739.87	1739.86	5.43858	0.00473119	0	0	25611.2	CID (Collision Induced Dissociation)	MS2			17.7348	3199	3199	-1	mcarrera_G1306_142.mzXML	0/0		2.2823	5808
High	Sequest HT	Sequest HT (A2)	A	2	AIAVGFSLAGVLAILMQK	AIAVGFSLAGVLAILMQK		0	8	A0A215XLE6; A0A0Y3M1C2; A5MA79; A0A0T7SSS9; A0A0T8S604; A5LPZ9; B2IM36; A0A0T7ZP81	Bacteriocin-associated integral membrane protein OS=Streptococcus pneumoniae GN=SAMEA1026533_01284 PE=4 SV=1; Bacteriocin-associated integral membrane protein OS=Streptococcus pneumoniae GN=ERS356294_01730 PE=4 SV=1; Uncharacterized protein OS=Streptococcus pneumoniae SP14-BS69 GN=CGSSp14BS69_13283 PE=4 SV=1; Bacteriocin-associated integral membrane protein OS=Streptococcus pneumoniae GN=ERS02049…	ERS356294_01730	Surface-associated	0	3	0		0.0448	2	2	2	601.35	1802.04	1802.06	-14.0903	-0.00846384	0	0	126063	CID (Collision Induced Dissociation)	MS2			51.4973	9187	9187	-1	mcarrera_G1306_152.mzXML	0/0		2.55923	2190
High	Sequest HT	Sequest HT (A2)	A	2	KMVEVGELEENPELGK	KmVEVGELEENPELGK	M2(Oxidation)	0	1	A0A116MK22	Bacteriophage capsid protein OS=Streptococcus suis GN=ERS132440_00948 PE=4 SV=1	ERS132440_00948	Surface-associated	1	2	0	0.1553	0	1	1	1	908.94	1816.87	1816.9	-14.8509	-0.0134913	0	0	28440.4	CID (Collision Induced Dissociation)	MS2			29.0898	5197	5197	-1	mcarrera_G1306_140.mzXML	0/0		2.18896	4114
High	Sequest HT	Sequest HT (A2)	A	2	DFALAALESQAPVDLGSR	DFALAALESQAPVDLGSR		0	6	A0A1B4XNB0; A0A0H1U9V6; A0A1G1SEC0; A0A1Q1FTP8; A0A1X3ARV5; A0A121K3W2	BadF/BadG/BcrA/BcrD ATPase OS=Enterococcus faecalis GN=EFW11_1051 PE=4 SV=1; 2-hydroxyglutaryl-CoA dehydratase OS=Streptococcus agalactiae GN=WA34_09300 PE=4 SV=1; 2-hydroxyglutaryl-CoA dehydratase OS=Enterococcus faecalis GN=BHU49_02980 PE=4 SV=1; 2-hydroxyglutaryl-CoA dehydratase OS=Enterococcus faecalis GN=BZG32_06955 PE=4 SV=1; 2-hydroxyglutaryl-CoA dehydratase OS=Enterococcus faecalis GN=ELS…	EFW11_1051	N/A	0	2	0		0.0142	2	2	2	930.47	1859.93	1859.95	-9.16367	-0.00852198	0	0	14587.8	CID (Collision Induced Dissociation)	MS2			46.3675	8283	8283	-1	mcarrera_G1306_152.mzXML	0/0		2.09057	5856
High	Sequest HT	Sequest HT (A2)	A	2	RQVAAGATIIGLIIFAVFFRLTAVVK	RQVAAGATIIGLIIFAVFFRLTAVVK		0	2	A0A123SRG5; A0A0Z8GMG0	B-cell receptor associated protein-like protein OS=Streptococcus suis GN=ERS132394_00641 PE=4 SV=1; B-cell receptor associated protein-like protein OS=Streptococcus suis GN=ERS132415_01666 PE=4 SV=1	ERS132394_00641	Surface-associated	2	3	0	0.2208	0	1	1	1	925.57	2774.7	2774.68	5.30133	0.00490317	0	0	14077.5	CID (Collision Induced Dissociation)	MS2			61.8723	10949	10949	-1	mcarrera_G1306_156.mzXML	0/0		2.3063	238
High	Sequest HT	Sequest HT (A2)	A	2	LEEANLQDTETYQTAK	LEEANLQDTETYQTAK		0	3	T0TR09; A0A1C7CIA0; E9DKW4	Beta-1,3-glucosyltransferase OS=Streptococcus sp. HSISS3 GN=HSISS3_461 PE=4 SV=1; Glycosyltransferase, group 2 family protein OS=Streptococcus salivarius GN=HMPREF3219_0200936 PE=4 SV=1; Glycosyltransferase, group 2 family protein OS=Streptococcus sp. C150 GN=HMPREF0848_01270 PE=4 SV=1	HSISS3_461	Cytoplasm	0	2	0	0.1368	0	1	1	1	927.46	1853.91	1853.88	19.6323	0.0181979	0	0	458352	CID (Collision Induced Dissociation)	MS2			30.1435	5407	5407	-1	mcarrera_G1306_154.mzXML	0/0		2.12124	5539
High	Sequest HT	Sequest HT (A2)	A	2	FQVKEVFYLDGKPFKILSGAVHYFR	FQVKEVFYLDGKPFKILSGAVHYFR		0	1	I7WI34	Beta-galactosidase OS=Streptococcus canis FSL Z3-227 GN=SCAZ3_04140 PE=3 SV=1	bgaA	Surface-associated	2	3	0	0.1585	0	1	1	1	996.89	2988.66	2988.61	14.0538	0.0140004	0	0	17320.9	CID (Collision Induced Dissociation)	MS2			46.0158	8205	8205	-1	mcarrera_G1306_160.mzXML	0/0		2.84332	2292
High	Sequest HT	Sequest HT (A2)	A	2	NMLPALPETVLVEYDKGFPK	NMLPALPETVLVEYDKGFPK		0	3	I1ZPF2; F8DKL5; I2NM64	Beta-galactosidase OS=Streptococcus parasanguinis FW213 GN=Spaf_1988 PE=3 SV=1; Gram-positive signal peptide protein, YSIRK family OS=Streptococcus parasanguinis (strain ATCC 15912 / DSM 6778 / CIP 104372 / LMG 14537) GN=HMPREF0833_11360 PE=3 SV=1; Gram positive anchor OS=Streptococcus parasanguinis F0449 GN=HMPREF9971_1639 PE=3 SV=1	bgaA	Surface-associated	1	3	0	0.0747	0	1	1	1	754.4	2261.19	2261.19	-1.40216	-0.00105685	0	0	183928	CID (Collision Induced Dissociation)	MS2			35.1435	6267	6267	-1	mcarrera_G1306_140.mzXML	0/0		2.41235	6158
High	Sequest HT	Sequest HT (A2)	A	2	EDPTLAEGETRVTQAGREGK	EDPTLAEGETRVTQAGREGK		0	3	A0A1E9B6U7; A0A0X8JZ25; I2J986	Beta-galactosidase OS=Streptococcus sp. HMSC056C01 GN=HMPREF2795_03160 PE=3 SV=1; Beta-galactosidase OS=Streptococcus sp. oral taxon 431 GN=AXE83_07865 PE=3 SV=1; Gram positive anchor OS=Streptococcus sp. SK140 GN=HMPREF1116_0980 PE=3 SV=1	bgaA	Surface-associated	2	3	0		0.0353	2	2	2	715.37	2144.1	2144.06	17.5521	0.0125442	0	0	26666.3	CID (Collision Induced Dissociation)	MS2			19.4977	3523	3523	-1	mcarrera_G1306_156.mzXML	0/0		2.45874	6571
High	Sequest HT	Sequest HT (A2)	A	2	KLTVGAASVIVGISLFSGGTVLAEGTALADTPVEK	KLTVGAASVIVGISLFSGGTVLAEGTALADTPVEK		0	1	A0A0Z8WVR7	Beta-galactosidase OS=Streptococcus suis GN=bgaA PE=4 SV=1	bgaA	Surface-associated	1	3	0	0.1903	0	1	1	1	1124.63	3371.88	3371.87	2.44199	0.00274469	0	0	309146	CID (Collision Induced Dissociation)	MS2			62.4433	11008	11008	-1	mcarrera_G1306_134.mzXML	0/0		2.88626	1755
High	Sequest HT	Sequest HT (A2)	A	2	YGYKGVIVSDAMGMDAIAKNFGEIEAVK	YGYKGVIVSDAMGMDAIAKNFGEIEAVK		0	1	A0A139NND4	Beta-hexosaminidase OS=Streptococcus sp. DD10 GN=STRDD10_00027 PE=4 SV=1	STRDD10_00027	Surface-associated	2	3	0	0.1975	0	1	1	1	992.83	2976.48	2976.48	-3.05535	-0.0030314	0	0	11826	CID (Collision Induced Dissociation)	MS2			44.0115	7855	7855	-1	mcarrera_G1306_156.mzXML	0/0		2.37864	6608
High	Sequest HT	Sequest HT (A2)	A	2	FSITDVLVNSKKELVFQIDDK	FSITDVLVNSKKELVFQIDDK		0	10	A0A0Z8I225; A0A0Z8MFX7; A0A116KJF4; A0A0Z8U426; A0A0Z8HXQ6; A0A0Z8CPJ7; A0A0Z8NE61; A0A0Z8DD08; A0A0N0DLG7; A0A116LSS2	Beta-lactamase class A OS=Streptococcus suis GN=ERS132427_01326 PE=4 SV=1; Beta-lactamase class A OS=Streptococcus suis GN=ERS132457_02048 PE=4 SV=1; Beta-lactamase class A OS=Streptococcus suis GN=ERS132393_02129 PE=4 SV=1; Beta-lactamase class A OS=Streptococcus suis GN=ERS132531_00005 PE=4 SV=1; Beta-lactamase class A OS=Streptococcus suis GN=ERS132415_01226 PE=4 SV=1; Beta-lactamase class A O…	ERS132427_01326	Cytoplasm	2	3	0	0.2254	0	1	1	1	813.44	2438.31	2438.32	-5.03228	-0.0040901	0	0	15094	CID (Collision Induced Dissociation)	MS2			43.1745	7718	7718	-1	mcarrera_G1306_142.mzXML	0/0		2.44175	4742
High	Sequest HT	Sequest HT (A2)	A	2	LVPDQPIQITGFYVNEEEVPIFKLKNGQFVIADK	LVPDQPIQITGFYVNEEEVPIFKLKNGQFVIADK		0	8	F9E585; E8KMF3; A3CJX6; F0FHR9; F0IIX4; F0FPP7; F0IA65; F2BNR1	Beta-lactamase OS=Streptococcus sanguinis ATCC 29667 GN=HMPREF8573_2399 PE=4 SV=1; Uncharacterized protein OS=Streptococcus sanguinis VMC66 GN=HMPREF9398_0546 PE=4 SV=1; Beta-lactamase class A, putative OS=Streptococcus sanguinis (strain SK36) GN=SSA_0012 PE=4 SV=1; Uncharacterized protein OS=Streptococcus sanguinis SK353 GN=HMPREF9388_2252 PE=4 SV=1; Beta-lactamase OS=Streptococcus sanguinis SK1…	ERS132427_01326	Cytoplasm	2	3	0	0.2155	0	1	1	1	1297.02	3889.05	3889.08	-8.5253	-0.0110518	0	0	22457.1	CID (Collision Induced Dissociation)	MS2			67.7283	11919	11919	-1	mcarrera_G1306_134.mzXML	0/0		2.32254	3991
High	Sequest HT	Sequest HT (A2)	A	2	YYRIYYQQQDKLTANQGQVTQARPED	YYRIYYQQQDKLTANQGQVTQARPED		0	2	U2UFG1; U2W3S5	Beta-N-acetylglucosaminidase domain protein (Fragment) OS=Streptococcus pyogenes GA06023 GN=HMPREF1231_0132 PE=4 SV=1; Beta-N-acetylglucosaminidase domain protein (Fragment) OS=Streptococcus pyogenes GA06023 GN=HMPREF1231_0131 PE=4 SV=1	lytD	Surface-associated	2	3	0	0.166	0	1	1	1	1059.5	3176.49	3176.54	-17.0367	-0.0180393	0	0	13348.4	CID (Collision Induced Dissociation)	MS2			51.056	9083	9083	-1	mcarrera_G1306_160.mzXML	0/0		2.46515	3748
High	Sequest HT	Sequest HT (A2)	A	2	KTASVSVYRITAGQLTAAK	KTASVSVYRITAGQLTAAK		0	1	A0A0U0CY66	Beta-N-acetylglucosaminidase OS=Streptococcus pneumoniae GN=lytD PE=4 SV=1	lytD	Surface-associated	2	3	0		0.0201	2	2	2	655.7	1965.09	1965.11	-13.8941	-0.00910119	0	0	35391.6	CID (Collision Induced Dissociation)	MS2			24.5587	4423	4423	-1	mcarrera_G1306_150.mzXML	0/0		2.43929	3501
High	Sequest HT	Sequest HT (A2)	A	2	ELLMAQFHEHDLVANKFMDK	ELLMAQFHEHDLVANKFmDK	M18(Oxidation)	0	1	K8MNP1	Bifunctional (P)ppGpp synthase/hydrolase RelA OS=Streptococcus sp. F0442 GN=HMPREF9186_01477 PE=3 SV=1	HMPREF9186_01477	Cytoplasm	1	3	0		0.0398	2	2	2	811.41	2432.22	2432.17	17.1592	0.0139114	0	0	22197.7	CID (Collision Induced Dissociation)	MS2			31.1802	5593	5593	-1	mcarrera_G1306_160.mzXML	0/0		2.4066	6453
High	Sequest HT	Sequest HT (A2)	A	2	DGNLVNPNSSRVRNLK	DGNLVNPNSSRVRNLK		0	1	G5JZP8	Bifunctional 2',3'-cyclic nucleotide 2'-phosphodiesterase/3'-nucleotidase protein OS=Streptococcus ictaluri 707-05 GN=STRIC_0762 PE=4 SV=1	STRIC_0762	Surface-associated	2	3	0	0.3017	0	1	1	1	594.98	1782.93	1782.96	-17.6514	-0.0104906	0	0	3989.14	CID (Collision Induced Dissociation)	MS2			44.377	7935	7935	-1	mcarrera_G1306_152.mzXML	0/0		2.42101	5818
High	Sequest HT	Sequest HT (A2)	A	2	KGSIIGLIGLLIILVAAGFIFFSMISDQIFFKK	KGSIIGLIGLLIILVAAGFIFFSMISDQIFFKK		0	1	A0A0Y2C3E2	Bifunctional autolysin OS=Streptococcus pneumoniae GN=atl_2 PE=4 SV=1	atl_2	Surface-associated	2	3	0	0.2883	0	1	1	1	1200.7	3600.09	3600.1	-5.19598	-0.00623536	0	0	32538.8	CID (Collision Induced Dissociation)	MS2			46.645	8415	8415	-1	mcarrera_G1306_146.mzXML	0/0		2.74485	494
High	Sequest HT	Sequest HT (A2)	A	2	HIFYFKHQDISMTQMIAFLPGVDIK	HIFYFKHQDISMTQMIAFLPGVDIK		0	1	G5KEQ6	Bifunctional DNA primase/polymerase, N-terminal domain protein OS=Streptococcus urinalis 2285-97 GN=STRUR_2115 PE=4 SV=1	STRUR_2115	Nucleous	1	3	0	0.0954	0	1	1	1	993.84	2979.51	2979.53	-6.88218	-0.00683521	0	0	35341.4	CID (Collision Induced Dissociation)	MS2			52.52	9302	9302	-1	mcarrera_G1306_154.mzXML	0/0		2.62292	6869
High	Sequest HT	Sequest HT (A2)	A	2	SRAGGTMVTASRALVMAIK	SRAGGTMVTASRALVMAIK		0	1	G5KEQ6	Bifunctional DNA primase/polymerase, N-terminal domain protein OS=Streptococcus urinalis 2285-97 GN=STRUR_2115 PE=4 SV=1	STRUR_2115	Nucleous	2	3	0	0.0729	0	1	1	1	640.68	1920.03	1920.05	-13.6976	-0.00876669	0	0	35126.1	CID (Collision Induced Dissociation)	MS2			25.4413	4583	4583	-1	mcarrera_G1306_150.mzXML	0/0		2.47395	5560
High	Sequest HT	Sequest HT (A2)	A	2	RELAVEDLLLLR	RELAVEDLLLLR		0	1	A0A1V2SQH9	Bifunctional DnaQ family exonuclease/ATP-dependent helicase OS=Streptococcus azizii GN=BVE84_02775 PE=4 SV=1	BVE84_02775	Nucleous	1	2	0	0.0398	0	1	1	1	720.42	1439.83	1439.86	-17.5823	-0.012658	0	0	119841	CID (Collision Induced Dissociation)	MS2			39.3083	7122	7122	-1	mcarrera_G1306_146.mzXML	0/0		2.26322	2380
High	Sequest HT	Sequest HT (A2)	A	2	LIHPEEIGISLTEGFMMEPEASVTAMVFSHPEARYFSVL	LIHPEEIGISLTEGFMMEPEASVTAmVFSHPEARYFSVL	M26(Oxidation)	0	8	A0A0U0DYK7; A0A0U0J4H9; A0A0T8DE33; A0A0T8W8H8; A0A0U0P2F9; A0A0E8TDZ8; A0A0T8CYA4; A0A0T8Z8X7	Bifunctional homocysteine S-methyltransferase/5,10-methylenetetrahydrofolate reductase OS=Streptococcus pneumoniae GN=yitJ_2 PE=4 SV=1; Bifunctional homocysteine S-methyltransferase/5,10-methylenetetrahydrofolate reductase OS=Streptococcus pneumoniae GN=yitJ_1 PE=4 SV=1; Bifunctional homocysteine S-methyltransferase/5,10-methylenetetrahydrofolate reductase OS=Streptococcus pneumoniae GN=yitJ_2 PE…	yitJ_2	Cytoplasm	1	3	0	0.225	0	1	1	1	1461.07	4381.2	4381.12	16.5525	0.0241728	0	0	10088.3	CID (Collision Induced Dissociation)	MS2			45.9142	8149	8149	-1	mcarrera_G1306_140.mzXML	0/0		2.3982	4788
High	Sequest HT	Sequest HT (A2)	A	2	LLDGDLLLPSWIEEHSPVK	LLDGDLLLPSWIEEHSPVK		0	3	A0A0F3HRM6; D0RU61; A0A1F2GDZ9	Bifunctional ligase/repressor BirA OS=Streptococcus gordonii GN=birA PE=3 SV=1; Bifunctional ligase/repressor BirA OS=Streptococcus sp. 2_1_36FAA GN=birA PE=3 SV=1; Bifunctional ligase/repressor BirA OS=Streptococcus sp. HMSC10A01 GN=birA PE=3 SV=1	birA	Cytoplasm	0	3	0	0.0253	0	1	1	1	721.05	2161.14	2161.15	-8.56006	-0.00616653	0	0	15179.9	CID (Collision Induced Dissociation)	MS2			38.8645	6964	6964	-1	mcarrera_G1306_158.mzXML	0/0		2.37465	6183
High	Sequest HT	Sequest HT (A2)	A	2	AAVSHPAYSYQNGSYRLSKR	AAVSHPAYSYQNGSYRLSKR		0	1	A0A1Q8RFC5	Bifunctional metallophosphatase/5'-nucleotidase OS=Streptococcus sp. 'caviae' GN=BMI76_07235 PE=3 SV=1	BMI76_07235	Surface-associated	2	3	0	0.1653	0	1	1	1	752.39	2255.16	2255.13	10.5797	0.00795286	0	0	15417.4	CID (Collision Induced Dissociation)	MS2			26.0215	4675	4675	-1	mcarrera_G1306_154.mzXML	0/0		2.41524	6697
High	Sequest HT	Sequest HT (A2)	A	2	EFPDRPKHLLFAGLK	EFPDRPKHLLFAGLK		0	1	E3CIY5	Bifunctional protein FolC OS=Streptococcus downei F0415 GN=folC PE=3 SV=1	folC	Cytoplasm	1	2	0		0.0279	2	2	2	884.49	1767.97	1767.99	-10.0267	-0.00886358	0	0	15029.4	CID (Collision Induced Dissociation)	MS2			47.433	8502	8502	-1	mcarrera_G1306_148.mzXML	0/0		2.09331	3907
High	Sequest HT	Sequest HT (A2)	A	2	MTYQEMLDWIHGQLRFGIKPGLER	mTYQEmLDWIHGQLRFGIKPGLER	M1(Oxidation); M6(Oxidation)	0	1	G5K3H9	Bifunctional protein FolC OS=Streptococcus ictaluri 707-05 GN=folC_1 PE=3 SV=1	folC	Cytoplasm	1	3	0	0.072	0	1	1	1	984.18	2950.53	2950.47	18.7148	0.0184059	0	0	10896.6	CID (Collision Induced Dissociation)	MS2			49.2703	8824	8824	-1	mcarrera_G1306_148.mzXML	0/0		2.36436	6211
High	Sequest HT	Sequest HT (A2)	A	2	EETGLVPGLVVILVGENPASQVYIRNKER	EETGLVPGLVVILVGENPASQVYIRNKER		0	1	F9PU38	Bifunctional protein FolD OS=Streptococcus infantis SK970 GN=folD PE=3 SV=1	folD	Cytoplasm	2	3	0	0.0039	0	1	1	1	1060.6	3179.79	3179.74	13.5733	0.0143866	0	0	57847.1	CID (Collision Induced Dissociation)	MS2			14.6305	2629	2629	-1	mcarrera_G1306_142.mzXML	0/0		2.58424	1476
High	Sequest HT	Sequest HT (A2)	A	2	DVPSDAIAIGR	DVPSDAIAIGR		0	2	A0A150NM90; A0A1X1KBJ2	Bifunctional protein GlmU OS=Streptococcus mitis GN=glmU PE=3 SV=1; Bifunctional protein GlmU OS=Streptococcus mitis GN=glmU PE=3 SV=1	glmU	Cytoplasm	0	2	0	0.2687	0	1	1	1	557.29	1113.57	1113.59	-15.3915	-0.00856993	0	0	101124	CID (Collision Induced Dissociation)	MS2			11.9719	2099	2099	-1	mcarrera_G1306_154.mzXML	0/0		2.00813	3329
High	Sequest HT	Sequest HT (A2)	A	2	DVPSDAIALGR	DVPSDAIALGR		0	1	A0A139NGW6	Bifunctional protein GlmU OS=Streptococcus sp. DD10 GN=glmU PE=3 SV=1	glmU	Cytoplasm	0	2	0	0.2687	0	1	2	2	557.29	1113.57	1113.59	-15.3915	-0.00856993	0	0	101124	CID (Collision Induced Dissociation)	MS2			11.9719	2099	2099	-1	mcarrera_G1306_154.mzXML	0/0		2.00813	3329
High	Sequest HT	Sequest HT (A2)	A	2	QPMRYGENPQQDADFYQNALPTEYSIAAAK	QPmRYGENPQQDADFYQNALPTEYSIAAAK	M3(Oxidation)	0	1	A0A0E4CTV7	Bifunctional purine biosynthesis protein PurH OS=Streptococcus varani GN=purH PE=3 SV=1	purH	Cytoplasm	1	3	0	0.0879	0	1	1	1	1144.87	3432.6	3432.58	4.46829	0.00511258	0	0	43433.3	CID (Collision Induced Dissociation)	MS2			64.452	11362	11362	-1	mcarrera_G1306_154.mzXML	0/0		2.38634	3412
High	Sequest HT	Sequest HT (A2)	A	2	MYRCLVANRGEIAVR	mYRcLVANRGEIAVR	M1(Oxidation); C4(Carbamidomethyl)	0	1	A0A0Y2B0C2	Biotin carboxylase OS=Streptococcus pneumoniae GN=accC PE=4 SV=1	accC	Cytoplasm	2	3	0	0.2008	0	1	1	1	608.64	1823.91	1823.94	-17.1448	-0.0104237	0	0	20371.5	CID (Collision Induced Dissociation)	MS2			51.1073	9145	9145	-1	mcarrera_G1306_148.mzXML	0/0		2.64085	5670
High	Sequest HT	Sequest HT (A2)	A	2	ILSEAKMVTNTELIAIEKFYR	ILSEAKMVTNTELIAIEKFYR		0	5	A0A0Z8I1R2; A0A0Z8DEJ0; A0A0Z8G9B2; A0A116MAG1; A0A0Z8N3D0	BlpT protein, fusion OS=Streptococcus suis GN=ERS132431_00345 PE=4 SV=1; BlpT protein, fusion OS=Streptococcus suis GN=ERS132372_01627 PE=4 SV=1; BlpT protein, fusion OS=Streptococcus suis GN=ERS132411_01200 PE=4 SV=1; BlpT protein, fusion OS=Streptococcus suis GN=ERS132415_01789 PE=4 SV=1; BlpT protein, fusion OS=Streptococcus suis GN=ERS132539_00756 PE=4 SV=1	ERS132431_00345	Cytoplasm	2	3	0	0.0204	0	1	1	1	823.8	2469.39	2469.34	17.5306	0.0144297	0	0	22820.4	CID (Collision Induced Dissociation)	MS2			35.4778	6364	6364	-1	mcarrera_G1306_144.mzXML	0/0		2.45445	2221
High	Sequest HT	Sequest HT (A2)	A	2	TLMVADGLLSIVFFISFLITRK	TLMVADGLLSIVFFISFLITRK		0	2	S5MKN7; H2A7F7	BovI OS=Streptococcus equinus GN=bovI PE=4 SV=1; Uncharacterized protein OS=Streptococcus macedonicus (strain ACA-DC 198) GN=SMA_1401 PE=4 SV=1	bovI	Surface-associated	1	3	0	0.1646	0	1	1	1	828.81	2484.42	2484.43	-5.79763	-0.00480127	0	0	10695.9	CID (Collision Induced Dissociation)	MS2			49.265	8782	8782	-1	mcarrera_G1306_142.mzXML	0/0		2.43185	1492
High	Sequest HT	Sequest HT (A2)	A	2	LINFAHGDIYMVGAFMGYFLLNSLK	LINFAHGDIYmVGAFMGYFLLNSLK	M11(Oxidation)	0	6	A0A0F3H5U6; K8MP37; E7SA34; A0A127TSY7; U5PCM4; U5P4P5	Branched chain amino acid ABC transporter permease OS=Streptococcus parasanguinis GN=livH PE=3 SV=1; Uncharacterized protein OS=Streptococcus sp. F0442 GN=HMPREF9186_00738 PE=3 SV=1; Branched-chain amino acid ABC transporter, permease protein OS=Streptococcus australis ATCC 700641 GN=livH PE=3 SV=1; ABC transporter permease OS=Streptococcus sp. A12 GN=ATM98_04455 PE=3 SV=1; ABC transporter permea…	livH	Surface-associated	0	3	0	0.2009	0	1	1	1	950.83	2850.48	2850.44	13.9298	0.0132353	0	0	10819.5	CID (Collision Induced Dissociation)	MS2			49.2725	8793	8793	-1	mcarrera_G1306_158.mzXML	0/0		2.33788	6197
High	Sequest HT	Sequest HT (A2)	A	2	NLTDKSQMNIGIFFAIIALVVIWFLMKK	NLTDKSQMNIGIFFAIIALVVIWFLMKK		0	1	I2NS60	Branched-chain amino acid ABC transporter, permease protein OS=Streptococcus parasanguinis F0449 GN=HMPREF9971_0606 PE=3 SV=1	livH	Surface-associated	2	3	0	0.0989	0	1	1	1	1085.26	3253.77	3253.82	-18.1077	-0.0196398	0	0	17219.9	CID (Collision Induced Dissociation)	MS2			65.399	11584	11584	-1	mcarrera_G1306_160.mzXML	0/0		2.73202	2984
High	Sequest HT	Sequest HT (A2)	A	2	TGVPLLTPSGTQDDLTVDAK	TGVPLLTPSGTQDDLTVDAK		0	2	F8LH52; A0A1F2HKX0	Branched-chain amino acid ABC uptake transporter substrate-binding protein OS=Streptococcus salivarius (strain CCHSS3) GN=livJ PE=4 SV=1; Branched-chain amino acid ABC transporter substrate-binding protein OS=Streptococcus sp. HMSC10E12 GN=HMPREF3112_06040 PE=4 SV=1	livJ	Surface-associated	0	2	0	0.0748	0	1	1	1	1014.54	2028.07	2028.05	11.431	0.0115913	0	0	152388	CID (Collision Induced Dissociation)	MS2			29.6595	5347	5347	-1	mcarrera_G1306_150.mzXML	0/0		2.13796	5742
High	Sequest HT	Sequest HT (A2)	A	2	INSNLGNEADDRTGVHQGK	INSNLGNEADDRTGVHQGK		0	1	A0A0Z8AT08	BS_ykrK family protein OS=Streptococcus suis GN=ERS132374_00069 PE=4 SV=1	ERS132374_00069	Cytoplasm	1	3	0	0.366	0	1	1	1	675.66	2024.97	2024.97	-4.43071	-0.00299069	0	0	18464.7	CID (Collision Induced Dissociation)	MS2			20.7895	3722	3722	-1	mcarrera_G1306_140.mzXML	0/0		2.65488	4533
High	Sequest HT	Sequest HT (A2)	A	2	SLVGEALPLVTILTLAATGSEMNR	SLVGEALPLVTILTLAATGSEmNR	M22(Oxidation)	0	1	A0A172QA08	Butanol dehydrogenase OS=Streptococcus pantholopis GN=A0O21_09965 PE=4 SV=1	A0O21_09965	Cytoplasm	0	3	0	0.1585	0	1	1	1	824.79	2472.36	2472.34	7.13731	0.00588194	0	0	15558.1	CID (Collision Induced Dissociation)	MS2			48.7808	8688	8688	-1	mcarrera_G1306_160.mzXML	0/0		2.64893	3446
High	Sequest HT	Sequest HT (A2)	A	2	FARKSYEAMYDTEGEWFHDDITSIDPTQLPK	FARKSYEAMYDTEGEWFHDDITSIDPTQLPK		0	4	G5KI05; S8GTL6; S9MH21; S8QK32	C-5 cytosine-specific DNA methylase domain protein OS=Streptococcus urinalis 2285-97 GN=STRUR_1591 PE=3 SV=1; DNA modification methylase (Fragment) OS=Streptococcus agalactiae FSL S3-277 GN=SAG0021_01490 PE=3 SV=1; DNA modification methylase (Fragment) OS=Streptococcus agalactiae MRI Z1-217 GN=SAG0165_06365 PE=3 SV=1; DNA modification methylase OS=Streptococcus agalactiae MRI Z1-216 GN=SAG0164_04…	STRUR_1591	Cytoplasm	2	3	0	0.1595	0	1	1	1	1230.91	3690.72	3690.71	2.64009	0.00324794	0	0	22163.3	CID (Collision Induced Dissociation)	MS2			39.1728	6992	6992	-1	mcarrera_G1306_154.mzXML	0/0		2.32195	3322
High	Sequest HT	Sequest HT (A2)	A	2	YPDKSPAEISELVKALIMSTAKPHINK	YPDKSPAEISELVKALIMSTAKPHINK		0	1	J5H6K5	C5a peptidase family protein OS=Streptococcus anginosus SK1138 GN=HMPREF1126_0893 PE=4 SV=1	HMPREF1126_0893	Surface-associated	2	3	0	0.1875	0	1	1	1	994.22	2980.65	2980.62	9.34127	0.00928092	0	0	143999	CID (Collision Induced Dissociation)	MS2			53.0457	9393	9393	-1	mcarrera_G1306_154.mzXML	0/0		2.71834	2408
High	Sequest HT	Sequest HT (A2)	A	2	DIGINIGWAVLLR	DIGINIGWAVLLR		0	1	A0A0U0EAI1	CAAX amino protease OS=Streptococcus pneumoniae GN=ERS020507_01466 PE=4 SV=1	ERS020507_01466	Surface-associated	0	2	0		0.0398	2	2	2	720.42	1439.83	1439.84	-2.9078	-0.00209338	0	0	119841	CID (Collision Induced Dissociation)	MS2			39.3083	7122	7122	-1	mcarrera_G1306_146.mzXML	0/0		2.16888	2380
High	Sequest HT	Sequest HT (A2)	A	2	VKNLLPFFLMHALADMFGSSLMYVLIK	VKNLLPFFLmHALADmFGSSLMYVLIK	M10(Oxidation); M16(Oxidation)	0	14	F3SG26; F9DYN4; F0FT74; F2BQ75; F3UTS4; A3CPL7; J4J276; F0IKX9; A0A0B7GM23; F3UZ15; F0I340; E8KN18; F2C4U5; F0I646	CAAX amino protease OS=Streptococcus sanguinis SK1087 GN=HMPREF9397_0098 PE=4 SV=1; CAAX amino protease OS=Streptococcus sanguinis ATCC 29667 GN=HMPREF8573_0089 PE=4 SV=1; CAAX amino terminal protease family protein OS=Streptococcus sanguinis SK678 GN=HMPREF9392_1806 PE=4 SV=1; CAAX amino protease OS=Streptococcus sanguinis SK1057 GN=HMPREF9394_0724 PE=4 SV=1; CAAX amino protease OS=Streptococcus…	ERS020507_01466	Surface-associated	1	3	0	0.1245	0	1	1	1	1044.24	3130.71	3130.65	16.3725	0.0170856	0	0	21322.5	CID (Collision Induced Dissociation)	MS2			48.6598	8667	8667	-1	mcarrera_G1306_160.mzXML	0/0		2.3266	3045
High	Sequest HT	Sequest HT (A2)	A	2	KTYYLAAVIDIVMAPIMEEIIFRFK	KTYYLAAVIDIVMAPIMEEIIFRFK		0	1	A0A0U0IKJ2	CAAX amino terminal protease family membrane protein OS=Streptococcus pneumoniae GN=ERS020822_03178 PE=4 SV=1	ERS020822_03178	Surface-associated	2	3	0	0.0498	0	1	1	1	992.2	2974.59	2974.62	-11.0969	-0.011003	0	0	155410	CID (Collision Induced Dissociation)	MS2			42.7958	7652	7652	-1	mcarrera_G1306_142.mzXML	0/0		2.60548	4464
High	Sequest HT	Sequest HT (A2)	A	2	IDIKMYVQENRSFSGTYR	IDIKmYVQENRSFSGTYR	M5(Oxidation)	0	2	A0A1F0NG45; A0A1S1H2Y6	CAAX protease OS=Streptococcus sp. HMSC066E07 GN=HMPREF2984_03930 PE=4 SV=1; CAAX protease OS=Streptococcus sp. HMSC36C04 GN=HMPREF3249_04245 PE=4 SV=1	HMPREF2984_03930	Surface-associated	2	3	0	0.2189	0	1	1	1	741.7	2223.09	2223.09	-0.373859	-0.00027704	0	0	12279	CID (Collision Induced Dissociation)	MS2			40.8107	7310	7310	-1	mcarrera_G1306_144.mzXML	0/0		2.32883	5617
High	Sequest HT	Sequest HT (A2)	A	2	MSVTPLDSCQVTAVHPEK	MSVTPLDScQVTAVHPEK	C9(Carbamidomethyl)	0	1	A0A0X9HNK2	Cadmium efflux system accessory protein OS=Streptococcus pneumoniae GN=cadC PE=4 SV=1	cadC	Cytoplasm	0	3	0	0.2672	0	1	1	1	666.98	1998.93	1998.96	-18.4477	-0.0122921	0	0	2796.93	CID (Collision Induced Dissociation)	MS2			11.5846	2014	2014	-1	mcarrera_G1306_150.mzXML	0/0		2.47169	3032
High	Sequest HT	Sequest HT (A2)	A	2	LIKIGNGQVEDIYEVPLK	LIKIGNGQVEDIYEVPLK		0	2	A0A139N8W8; A0A139RMK7	Calmodulin-binding protein OS=Streptococcus sp. DD10 GN=STRDD10_01929 PE=4 SV=1; Uncharacterized protein OS=Streptococcus oralis GN=SORDD17_00791 PE=4 SV=1	STRDD10_01929	Cytoplasm	1	2	0	0.2989	0	1	1	1	1014.56	2028.11	2028.14	-12.25	-0.0124223	0	0	43889.4	CID (Collision Induced Dissociation)	MS2			29.1715	5237	5237	-1	mcarrera_G1306_160.mzXML	0/0		2.61133	4116
High	Sequest HT	Sequest HT (A2)	A	2	VISELTPDYLTSYDKVMKQNSGYMFNMFIMSK	VISELTPDYLTSYDKVMKQNSGYMFNmFIMSK	M27(Oxidation)	0	1	E0PPI7	Capsular biosynthesis protein OS=Streptococcus mitis ATCC 6249 GN=HMPREF8571_0454 PE=4 SV=1	HMPREF8571_0454	Surface-associated	2	3	0	0.0956	0	1	1	1	1266.26	3796.77	3796.8	-8.59728	-0.0108807	0	0	21159.9	CID (Collision Induced Dissociation)	MS2			46.7538	8308	8308	-1	mcarrera_G1306_154.mzXML	0/0		2.51187	3118
High	Sequest HT	Sequest HT (A2)	A	2	EIIISQDVLEEVVSDLKLDLTPK	EIIISQDVLEEVVSDLKLDLTPK		0	1	A0A0U0L5P3	Capsular polysaccharide biosynthesis protein Cps14C OS=Streptococcus pneumoniae GN=wzd PE=4 SV=1	wzd	Surface-associated	1	3	0	0.2381	0	1	2	2	866.15	2596.44	2596.43	0.888207	0.000768723	0	0	14041.2	CID (Collision Induced Dissociation)	MS2			38.8875	6968	6968	-1	mcarrera_G1306_158.mzXML	0/0		2.51558	2716
High	Sequest HT	Sequest HT (A2)	A	2	EIILSQDVLEEVVSDLKLDLTPK	EIILSQDVLEEVVSDLKLDLTPK		0	25	G3GGZ8; Q4K0V3; Q4K2W8; Q4K177; Q9AH96; Q54519; A0A0T8WQD3; Q4K0K3; Q4K1G0; Q97SJ6; A0A0T7TSJ1; G3GGY3; A0A0U0H3T3; G3GH88; Q9AHD3; J0V4L7; Q4K0E2; Q4JYP0; A5M4L2; A0A0E9H1B6; Q4K2Q8; A0A0U0H3P0; A0A0U0EJD0; Q4K1K7; Q7WVX1	Capsular polysaccharide biosynthesis protein OS=Streptococcus pneumoniae GN=wzd PE=4 SV=1; Capsular polysaccharide biosynthesis protein Wzd OS=Streptococcus pneumoniae GN=wzd PE=4 SV=1; Capsular polysaccharide biosynthesis protein Wzd OS=Streptococcus pneumoniae GN=wzd PE=4 SV=1; Capsular polysaccharide biosynthesis protein Wzd OS=Streptococcus pneumoniae GN=wzd PE=4 SV=1; Capsular polysaccharide…	wzd	Surface-associated	1	3	0	0.2381	0	1	1	1	866.15	2596.44	2596.43	0.888207	0.000768723	0	0	14041.2	CID (Collision Induced Dissociation)	MS2			38.8875	6968	6968	-1	mcarrera_G1306_158.mzXML	0/0		2.51558	2716
High	Sequest HT	Sequest HT (A2)	A	2	NPTKPIGPFLTEEDAKK	NPTKPIGPFLTEEDAKK		0	15	A0A072ELE9; K9JMC8; C0MD74; K9JNJ3; A0A0E1DTY9; A0A0D1BEE1; K9JPQ5; K9JPG2; A0A0D1ALY6; K9JPP6; Q3LG83; C0MBK9; K9JMA9; K9JM85; K9JPM5	Carbamate kinase OS=Streptococcus equi subsp. ruminatorum CECT 5772 GN=CECT5772_02158 PE=3 SV=1; Carbamate kinase (Fragment) OS=Streptococcus equi subsp. zooepidemicus GN=arcC PE=4 SV=1; Carbamate kinase OS=Streptococcus equi subsp. zooepidemicus (strain H70) GN=SZO_14190 PE=3 SV=1; Carbamate kinase (Fragment) OS=Streptococcus equi subsp. zooepidemicus GN=arcC PE=4 SV=1; Carbamate kinase OS=Strep…	arcC_1	Cytoplasm	1	3	0	0.1714	0	1	1	1	629.01	1885.02	1885.01	4.71765	0.00296427	0	0	42430.6	CID (Collision Induced Dissociation)	MS2			29.0032	5217	5217	-1	mcarrera_G1306_152.mzXML	0/0		2.44634	5193
High	Sequest HT	Sequest HT (A2)	A	2	MTKIVVALGGNALGNSPEEQLELVK	mTKIVVALGGNALGNSPEEQLELVK	N-Term(Prot)(Acetyl)	0	1	F3LA27	Carbamate kinase OS=Streptococcus porcinus str. Jelinkova 176 GN=arcC_1 PE=3 SV=1	arcC_1	Cytoplasm	1	3	0	0.0531	0	1	1	1	884.8	2652.39	2652.43	-15.9219	-0.0140772	0	0	6529.89	CID (Collision Induced Dissociation)	MS2			15.5437	2744	2744	-1	mcarrera_G1306_138.mzXML	0/0		2.45154	5814
High	Sequest HT	Sequest HT (A2)	A	2	ACRSLEIGVHHNEMPELADVSDDALIEKVVK	AcRSLEIGVHHNEmPELADVSDDALIEKVVK	C2(Carbamidomethyl); M14(Oxidation)	0	15	A0A1F0A6V0; A0A1E8UI27; A0A1X1K2E6; A0A1F0T938; E8JYZ5; A0A1E9B6E0; A0A1F0NFH6; A0A1F0BGI9; A0A1S1GYS1; A0A0X8JYU3; F9PUH1; F9PB67; I2JC93; A0A1X1GIB5; A0A0F3H8G9	Carbamoyl-phosphate synthase large chain OS=Streptococcus sp. HMSC061D10 GN=carB PE=3 SV=1; Carbamoyl-phosphate synthase large chain OS=Streptococcus sp. HMSC071D03 GN=carB PE=3 SV=1; Carbamoyl-phosphate synthase large chain OS=Streptococcus mitis GN=carB PE=3 SV=1; Carbamoyl-phosphate synthase large chain OS=Streptococcus sp. HMSC062D07 GN=carB PE=3 SV=1; Carbamoyl-phosphate synthase large chain…	carB	Cytoplasm	2	3	0	0	0	1	1	1	1164.25	3490.74	3490.73	1.42322	0.00165603	0	0	9590.66	CID (Collision Induced Dissociation)	MS2			64.2137	11424	11424	-1	mcarrera_G1306_152.mzXML	0/0		2.79456	6275
High	Sequest HT	Sequest HT (A2)	A	2	EIDPKLQAYGEAIIKAFGMK	EIDPKLQAYGEAIIKAFGMK		0	1	A0A139NP03	Carbamoylphosphate synthase large subunit OS=Streptococcus sp. DD13 GN=STRDD13_01426 PE=4 SV=1	STRDD13_01426	Cytoplasm	2	3	0	0.1746	0	1	1	1	741.39	2222.16	2222.19	-15.0774	-0.0111683	0	0	66927.7	CID (Collision Induced Dissociation)	MS2			50.9512	9172	9172	-1	mcarrera_G1306_146.mzXML	0/0		2.52246	6315
High	Sequest HT	Sequest HT (A2)	A	2	EDLPESLIVTHEEINDKSIEGVR	EDLPESLIVTHEEINDKSIEGVR		0	1	A0A139NPP9	Carbamoyl-phosphate synthase small chain OS=Streptococcus sp. DD11 GN=STRDD11_02490 PE=4 SV=1	STRDD11_02490	Cytoplasm	1	3	0	0.2688	0	1	1	1	874.77	2622.3	2622.33	-11.5427	-0.0100895	0	0	10774.8	CID (Collision Induced Dissociation)	MS2			58.1667	10275	10275	-1	mcarrera_G1306_140.mzXML	0/0		2.53123	6658
High	Sequest HT	Sequest HT (A2)	A	2	KGIPDLTLIHADRVPAFADSGMLKPMTGILK	KGIPDLTLIHADRVPAFADSGmLKPmTGILK	M22(Oxidation); M26(Oxidation)	0	1	A0A1G9M7X0	Carbohydrate ABC transporter substrate-binding protein, CUT1 family OS=Streptococcus equinus GN=SAMN05216400_1407 PE=4 SV=1	SAMN05216400_1407	Surface-associated	2	3	0		0.0275	2	2	2	1113.27	3337.8	3337.8	-1.68325	-0.00187279	0	0	22331.5	CID (Collision Induced Dissociation)	MS2			63.5572	11264	11264	-1	mcarrera_G1306_160.mzXML	0/0		2.48139	3380
High	Sequest HT	Sequest HT (A2)	A	2	MKLEQVPTPAYVIDLAR	mKLEQVPTPAYVIDLAR	N-Term(Prot)(Acetyl)	0	1	A0A1X1K2Q8	Carboxynorspermidine decarboxylase OS=Streptococcus mitis GN=B7699_04360 PE=4 SV=1	B7699_04360	Cytoplasm	1	3	0		0.0492	3	3	3	662.7	1986.09	1986.07	6.33765	0.00419568	0	0	144083	CID (Collision Induced Dissociation)	MS2			32.6562	5852	5852	-1	mcarrera_G1306_154.mzXML	0/0		2.3195	4439
High	Sequest HT	Sequest HT (A2)	A	2	LKDLGINPIFLPHSQK	LKDLGINPIFLPHSQK		0	1	S7XPR5	Carboxypeptidase OS=Streptococcus mitis 18/56 GN=M059_03815 PE=4 SV=1	M059_03815	Cytoplasm	1	2	0	0.0583	0	1	2	2	910.53	1820.05	1820.04	5.40833	0.0049217	0	0	32133	CID (Collision Induced Dissociation)	MS2			58.372	10358	10358	-1	mcarrera_G1306_160.mzXML	0/0		2.05642	1482
High	Sequest HT	Sequest HT (A2)	A	2	LKDLGLNPIFLPHSQK	LKDLGLNPIFLPHSQK		0	11	A0A1X1IEV2; E9FMN5; X8K8E8; I0T4L9; A0A1X1KZP2; F9LZ01; A0A0F2E659; A0A0F2DG57; E1LQ33; E1LII9; A0A1X1L238	Carboxypeptidase OS=Streptococcus oralis subsp. oralis GN=B7710_07250 PE=4 SV=1; LD-carboxypeptidase OS=Streptococcus sp. M334 GN=HMPREF0851_01058 PE=4 SV=1; LD-carboxypeptidase OS=Streptococcus sp. SR1 GN=HMPREF1518_0048 PE=4 SV=1; LD-carboxypeptidase OS=Streptococcus mitis SK579 GN=HMPREF1110_0610 PE=4 SV=1; Carboxypeptidase OS=Streptococcus mitis GN=B7695_01535 PE=4 SV=1; LD-carboxypeptidase O…	M059_03815	Cytoplasm	1	2	0	0.0583	0	1	1	1	910.53	1820.05	1820.04	5.40833	0.0049217	0	0	32133	CID (Collision Induced Dissociation)	MS2			58.372	10358	10358	-1	mcarrera_G1306_160.mzXML	0/0		2.05642	1482
High	Sequest HT	Sequest HT (A2)	A	2	AEDLMQAFSDDSIDMILCAIGGNDTYR	AEDLMQAFSDDSIDMILcAIGGNDTYR	C18(Carbamidomethyl)	0	3	A0A1X1G423; A0A1X1IX90; A0A1X1FV19	Carboxypeptidase OS=Streptococcus oralis subsp. tigurinus GN=B7727_07410 PE=4 SV=1; Carboxypeptidase OS=Streptococcus oralis subsp. dentisani GN=B7709_04855 PE=4 SV=1; Carboxypeptidase OS=Streptococcus oralis subsp. tigurinus GN=B7729_08910 PE=4 SV=1	M059_03815	Cytoplasm	0	3	0	0.049	0	1	1	1	1007.8	3021.39	3021.33	19.1964	0.0193329	0	0	21002.2	CID (Collision Induced Dissociation)	MS2			66.9812	11920	11920	-1	mcarrera_G1306_144.mzXML	0/0		2.45436	2803
High	Sequest HT	Sequest HT (A2)	A	2	IADMLESAGTLSTPLQR	IADMLESAGTLSTPLQR		0	1	A0A0T8PPS3	Cation transporter E1-E2 family ATPase OS=Streptococcus pneumoniae GN=yloB PE=4 SV=1	yloB	Surface-associated	0	3	0	0.0645	0	1	1	1	601.65	1802.94	1802.93	2.0923	0.00125743	0	0	30497.8	CID (Collision Induced Dissociation)	MS2			47.097	8412	8412	-1	mcarrera_G1306_152.mzXML	0/0		2.475	6555
High	Sequest HT	Sequest HT (A2)	A	2	LLDRTFKEIQSDGIILDK	LLDRTFKEIQSDGIILDK		0	1	A0A1E8GDU8	Cation transporter OS=Streptococcus sp. HibF3 GN=BG262_05135 PE=4 SV=1	yloB	Surface-associated	2	3	0	0.0476	0	1	1	1	702.07	2104.2	2104.16	14.5432	0.0102005	0	0	34405.6	CID (Collision Induced Dissociation)	MS2			35.7283	6397	6397	-1	mcarrera_G1306_160.mzXML	0/0		2.51958	1985
High	Sequest HT	Sequest HT (A2)	A	2	AMVAAVIGLIPEGLYLLTTISLVASTMRLARK	AMVAAVIGLIPEGLYLLTTISLVASTmRLARK	M27(Oxidation)	0	1	G5JQI7	Cation-transporting ATPase, E1-E2 family OS=Streptococcus criceti HS-6 GN=STRCR_0571 PE=4 SV=1	STRCR_0571	Surface-associated	2	3	0	0.1829	0	1	1	1	1129.99	3387.96	3387.95	2.49298	0.00281537	0	0	31581.2	CID (Collision Induced Dissociation)	MS2			66.995	11893	11893	-1	mcarrera_G1306_136.mzXML	0/0		2.46332	760
High	Sequest HT	Sequest HT (A2)	A	2	EQKLHRLPVIENDQLVGLVTEGTIAEASPSK	EQKLHRLPVIENDQLVGLVTEGTIAEASPSK		0	9	F2CC71; F3UTQ8; F3U8Z8; F9DYP9; A0A0B7GS83; A3CPK1; F3UYZ8; F3SG41; J4XJU1	CBS domain protein OS=Streptococcus sanguinis SK408 GN=HMPREF9391_0099 PE=4 SV=1; CBS domain protein OS=Streptococcus sanguinis SK355 GN=HMPREF9389_2216 PE=4 SV=1; CBS domain protein OS=Streptococcus sanguinis SK1056 GN=HMPREF9393_0101 PE=4 SV=1; CBS domain protein OS=Streptococcus sanguinis ATCC 29667 GN=HMPREF8573_0104 PE=4 SV=1; Uncharacterized protein OS=Streptococcus sanguinis GN=SSV_1588 PE…	HMPREF9391_0099	Cytoplasm	2	3	0	0.2553	0	1	1	1	1124.63	3371.88	3371.82	17.3611	0.0195128	0	0	309146	CID (Collision Induced Dissociation)	MS2			61.9163	10918	10918	-1	mcarrera_G1306_134.mzXML	0/0		2.34835	1755
High	Sequest HT	Sequest HT (A2)	A	2	VDSSETTEEVTADSVADTQPDK	VDSSETTEEVTADSVADTQPDK		0	1	W3XTY9	CD20-like family protein OS=Streptococcus sp. SR4 GN=HMPREF1519_1157 PE=4 SV=1	HMPREF1519_1157	Surface-associated	0	2	0	0.2778	0	1	1	1	1162.52	2324.03	2324.03	2.90842	0.00337962	0	0	28696.1	CID (Collision Induced Dissociation)	MS2			67.3483	11998	11998	-1	mcarrera_G1306_148.mzXML	0/0		2.15782	1442
High	Sequest HT	Sequest HT (A2)	A	2	ESDMIFTVIAEDFGFIGSVLVIAIYLMLIYRMLK	ESDmIFTVIAEDFGFIGSVLVIAIYLmLIYRMLK	M4(Oxidation); M27(Oxidation)	0	1	F9HMR5	Cell cycle protein, FtsW/RodA/SpoVE family OS=Streptococcus mitis SK1080 GN=HMPREF9957_0794 PE=3 SV=1	HMPREF9957_0794	Surface-associated	1	3	0	0.0333	0	1	2	2	1315.02	3943.05	3943.07	-6.4654	-0.00849785	0	0	57083.3	CID (Collision Induced Dissociation)	MS2			59.7593	10602	10602	-1	mcarrera_G1306_142.mzXML	0/0		2.40171	4458
High	Sequest HT	Sequest HT (A2)	A	2	ESDMIFTVIAEDFGFIGSVLVIALYLMLIYRMLK	ESDmIFTVIAEDFGFIGSVLVIALYLmLIYRMLK	M4(Oxidation); M27(Oxidation)	0	68	I0SPI5; G6LLR2; A0A1X1L3C9; A0A0T7Z7P5; A0A121GSS7; A0A0T8XT52; A0A1E9GMA9; A0A1T0C9P9; A0A1X1JJG4; A0A081QC35; A0A1X1K141; A0A1X1JGK4; A0A0U0FXU6; A0A1X1KF21; A0A0T8EYV0; S7X8W1; A0A1F0C450; A0A1X1L5W6; A0A133S0A7; A0A0F2DUW0; A0A0U0KHX1; A0A139PSB2; A0A0F2DPS4; V8IGK9; F9MHD2; W1UER1; A0A0T8ESE9; A0A1S9ZKE7; A0A0T7JTM9; E1LF81; A0A081SC91; A0A0F2DBC0; E1LKG2; S7XKB8; A0A150NPP8; A0A139Q8D6; A0A…	Cell cycle protein, FtsW/RodA/SpoVE family OS=Streptococcus mitis SK616 GN=HMPREF1045_1212 PE=3 SV=1; Cell cycle family protein OS=Streptococcus pneumoniae GA44500 GN=SPAR85_0784 PE=3 SV=1; Rod shape-determining protein RodA OS=Streptococcus mitis GN=B7694_03390 PE=3 SV=1; RodA OS=Streptococcus pneumoniae GN=rodA PE=3 SV=1; RodA OS=Streptococcus pneumoniae GN=rodA PE=3 SV=1; RodA OS=Streptococcus…	HMPREF9957_0794	Surface-associated	1	3	0	0.0333	0	1	1	1	1315.02	3943.05	3943.07	-6.4654	-0.00849785	0	0	57083.3	CID (Collision Induced Dissociation)	MS2			59.7593	10602	10602	-1	mcarrera_G1306_142.mzXML	0/0		2.40171	4458
High	Sequest HT	Sequest HT (A2)	A	2	KYDNGTTALRGITVNIDAGEFAYIVGPSGAGK	KYDNGTTALRGITVNIDAGEFAYIVGPSGAGK		0	1	J0YKL2	Cell division ATP-binding protein FtsE OS=Streptococcus mitis SPAR10 GN=ftsE PE=4 SV=1	ftsE	Surface-associated	2	3	0	0.0708	0	1	1	1	1085.88	3255.63	3255.66	-11.9742	-0.0129946	0	0	15211.7	CID (Collision Induced Dissociation)	MS2			65.6943	11690	11690	-1	mcarrera_G1306_138.mzXML	0/0		2.39886	6569
High	Sequest HT	Sequest HT (A2)	A	2	MNTDIMALIELK	MNTDImALIELK	M6(Oxidation)	0	3	I0QGQ4; J7TRM0; V8LWA6	Cell division ATP-binding protein OS=Streptococcus salivarius PS4 GN=PS4_87555 PE=4 SV=1; Cell division ATP-binding protein ftsE OS=Streptococcus salivarius K12 GN=RSSL_02123 PE=4 SV=1; Cell division protein FtsE OS=Streptococcus thermophilus TH1435 GN=U730_05265 PE=4 SV=1	ftsE	Surface-associated	0	2	0	0.2247	0	1	1	1	704.37	1407.73	1407.72	7.47574	0.00526188	0	0	36239.6	CID (Collision Induced Dissociation)	MS2			16.8392	3020	3020	-1	mcarrera_G1306_150.mzXML	0/0		2.26865	5934
High	Sequest HT	Sequest HT (A2)	A	2	EVVGEVLGETVSLQPEEESIDMTR	EVVGEVLGETVSLQPEEESIDMTR		0	1	A0A139P448	Cell division initiation protein DivIVA OS=Streptococcus oralis GN=SORDD15_00120 PE=4 SV=1	AS238_05980	Cytoplasm	0	3	0	0.2206	0	1	1	1	882.77	2646.3	2646.28	5.28269	0.00465983	0	0	26553.4	CID (Collision Induced Dissociation)	MS2			37.2463	6757	6757	-1	mcarrera_G1306_146.mzXML	0/0		2.71943	5974
High	Sequest HT	Sequest HT (A2)	A	2	ASANTEASNLVSKANYDAQHLLDEAK	ASANTEASNLVSKANYDAQHLLDEAK		0	1	A0A1G6DKP8	Cell division initiation protein OS=Streptococcus henryi GN=SAMN02910293_02275 PE=4 SV=1	SAMN02910293_02275	Cytoplasm	1	3	0	0.004	0	1	1	1	920.79	2760.36	2760.34	4.33139	0.00398538	0	0	15263.6	CID (Collision Induced Dissociation)	MS2			40.6	7255	7255	-1	mcarrera_G1306_160.mzXML	0/0		2.4904	6325
High	Sequest HT	Sequest HT (A2)	A	2	TPTDATSDFIAIDMSDGNQVR	TPTDATSDFIAIDmSDGNQVR	M14(Oxidation)	0	1	A0A166UQN4	Cell division protein DivIB OS=Lactococcus lactis subsp. cremoris GN=divIB PE=3 SV=1			0	3	0	0.0116	0	1	1	1	757.35	2270.04	2270.02	4.98487	0.00377192	0	0	35440.5	CID (Collision Induced Dissociation)	MS2			25.4303	4567	4567	-1	mcarrera_G1306_144.mzXML	0/0		2.57951	2595
High	Sequest HT	Sequest HT (A2)	A	2	LEYFNELKDALNQSIIVAQDTADKVK	LEYFNELKDALNQSIIVAQDTADKVK		0	6	A0A133CJ65; A0A0V7YD93; I6SUK9; A0A133N5M1; A0A1T4J7A4; A0A1S8KJM0	Cell division protein DivIVA OS=Enterococcus faecium GN=AS238_05980 PE=4 SV=1; Cell division protein DivIVA OS=Enterococcus faecium GN=AOY33_01155 PE=4 SV=1; Cell division protein DivIVA OS=Enterococcus hirae (strain ATCC 9790 / DSM 20160 / JCM 8729 / LMG 6399 / NBRC 3181 / NCIMB 6459 / NCDO 1258) GN=EHR_00335 PE=4 SV=1; DivIVA domain protein OS=Enterococcus faecium GN=HMPREF3199_00393 PE=4 SV=1;…	AS238_05980	Cytoplasm	2	3	0	0.4348	0	1	1	1	989.2	2965.59	2965.55	11.3821	0.0112514	0	0	15645.9	CID (Collision Induced Dissociation)	MS2			60.1842	10738	10738	-1	mcarrera_G1306_148.mzXML	0/0		6.21243	4315
High	Sequest HT	Sequest HT (A2)	A	2	GYNQDDVDDFLDQVTR	GYNQDDVDDFLDQVTR		0	1	A0A0H1U5J9	Cell division protein DivIVA OS=Streptococcus agalactiae GN=WA34_05990 PE=4 SV=1	AS238_05980	Cytoplasm	0	2	0	0.5129	0	1	1	1	950.41	1899.81	1899.84	-12.0021	-0.011401	0	0	16107.7	CID (Collision Induced Dissociation)	MS2			33.8922	6090	6090	-1	mcarrera_G1306_152.mzXML	0/0		2.32177	699
High	Sequest HT	Sequest HT (A2)	A	2	NQELQYTNIYSEGSDYVTKDISK	NQELQYTNIYSEGSDYVTKDISK		0	7	S8G3K1; S8GSW2; Q8E184; S9KYD3; S8GTH3; A0A1J7W5D2; S8HBL5	Cell division protein FtsA OS=Streptococcus agalactiae FSL S3-501 GN=ftsA PE=3 SV=1; Cell division protein FtsA OS=Streptococcus agalactiae FSL S3-170 GN=ftsA PE=3 SV=1; Cell division protein FtsA OS=Streptococcus agalactiae serotype V (strain ATCC BAA-611 / 2603 V/R) GN=ftsA PE=3 SV=1; Cell division protein FtsA OS=Streptococcus agalactiae MRI Z1-217 GN=ftsA PE=3 SV=1; Cell division protein FtsA…	ftsA	Surface-associated	1	3	0	0.2992	0	1	1	1	899.1	2695.29	2695.27	4.48984	0.00403378	0	0	24817.7	CID (Collision Induced Dissociation)	MS2			61.2865	10979	10979	-1	mcarrera_G1306_146.mzXML	0/0		2.63936	4981
High	Sequest HT	Sequest HT (A2)	A	2	GQELQYTNIYQEGGDYVTK	GQELQYTNIYQEGGDYVTK		0	12	F0FS27; F2BU15; F3UC42; F0INW5; F3UW15; F2C7L2; F9E223; A0A0B7GP63; J4NMT4; F2CE34; F0FEY2; F3UQT8	Cell division protein FtsA OS=Streptococcus sanguinis SK678 GN=ftsA PE=3 SV=1; Cell division protein FtsA OS=Streptococcus sanguinis SK1057 GN=ftsA PE=3 SV=1; Cell division protein FtsA OS=Streptococcus sanguinis SK1056 GN=ftsA PE=3 SV=1; Cell division protein FtsA OS=Streptococcus sanguinis SK150 GN=ftsA PE=3 SV=1; Cell division protein FtsA OS=Streptococcus sanguinis SK49 GN=ftsA PE=3 SV=1; Cel…	ftsA	Surface-associated	0	2	0	0.3	0	1	1	1	1103.52	2206.03	2206.03	1.29437	0.00142771	0	0	26156.1	CID (Collision Induced Dissociation)	MS2			51.676	9148	9148	-1	mcarrera_G1306_134.mzXML	0/0		2.0002	3467
High	Sequest HT	Sequest HT (A2)	A	2	FITGAAIGRGAAVTVSAK	FITGAAIGRGAAVTVSAK		0	3	A0A0Z8L276; A0A0Z8E4M2; A0A0Z8HQS3	Cell division protein FtsI OS=Streptococcus suis GN=penA PE=4 SV=1; Cell division protein FtsI OS=Streptococcus suis GN=penA PE=4 SV=1; Cell division protein FtsI OS=Streptococcus suis GN=penA PE=4 SV=1	penA	Surface-associated	1	2	0	0.3317	0	1	1	1	845.49	1689.97	1689.96	4.78927	0.00404685	0	0	19154.9	CID (Collision Induced Dissociation)	MS2			21.027	3764	3764	-1	mcarrera_G1306_140.mzXML	0/0		2.08073	2182
High	Sequest HT	Sequest HT (A2)	A	2	DEGTLSPTIDVVK	DEGTLSPTIDVVK		0	1	A0A0V7YD95	Cell division protein FtsJ OS=Enterococcus faecium GN=AOY33_01055 PE=4 SV=1			0	2	0	0.11	0	1	1	1	687.36	1373.71	1373.72	-2.27708	-0.00156403	0	0	14564.9	CID (Collision Induced Dissociation)	MS2			39.371	7053	7053	-1	mcarrera_G1306_158.mzXML	0/0		1.99794	5680
High	Sequest HT	Sequest HT (A2)	A	2	GSLVGMATRTSPTR	GSLVGmATRTSPTR	M6(Oxidation)	0	1	A0A0X9QFX8	Cell division protein FtsK OS=Streptococcus pneumoniae GN=spoIIIE PE=3 SV=1	spoIIIE	Surface-associated	1	2	0	0.041	0	1	1	1	725.39	1449.77	1449.75	17.1657	0.012443	0	0	83034.2	CID (Collision Induced Dissociation)	MS2			16.1855	2927	2927	-1	mcarrera_G1306_148.mzXML	0/0		2.6769	5728
High	Sequest HT	Sequest HT (A2)	A	2	LLVGSLAYVAMTAVIVYLFFFK	LLVGSLAYVAmTAVIVYLFFFK	M11(Oxidation)	0	2	A0A127TSY1; E7SA52	Cell division protein FtsK OS=Streptococcus sp. A12 GN=ATM98_04365 PE=3 SV=1; FtsK/SpoIIIE family protein OS=Streptococcus australis ATCC 700641 GN=HMPREF9421_0938 PE=3 SV=1	spoIIIE	Surface-associated	0	3	0	1	0	1	1	1	827.79	2481.36	2481.39	-12.5504	-0.0103808	0	0	17389.6	CID (Collision Induced Dissociation)	MS2			50.3852	8967	8967	-1	mcarrera_G1306_160.mzXML	0/0		2.30441	3372
High	Sequest HT	Sequest HT (A2)	A	2	IDSRISIDEVKVK	IDSRISIDEVKVK		0	1	A0A1F0ZVM4	Cell division protein FtsK OS=Streptococcus sp. HMSC061E03 GN=HMPREF2917_08090 PE=4 SV=1	spoIIIE	Surface-associated	2	2	0	0.0112	0	1	1	1	751.44	1501.87	1501.86	9.51492	0.00714503	0	0	32539.1	CID (Collision Induced Dissociation)	MS2			15.3412	2758	2758	-1	mcarrera_G1306_154.mzXML	0/0		2.68594	2456
High	Sequest HT	Sequest HT (A2)	A	2	WFSAILATVTALSTVFLGMIAIVGVDKMGK	WFSAILATVTALSTVFLGmIAIVGVDKMGK	M19(Oxidation)	0	1	A0A1H0JWM4	Cell division protein FtsW OS=Streptococcus equinus GN=SAMN05216347_101165 PE=3 SV=1	STAB902_07680	Surface-associated	1	3	0	0.159	0	1	1	1	1052.57	3155.7	3155.72	-9.2737	-0.00975509	0	0	31754.2	CID (Collision Induced Dissociation)	MS2			47.3673	8414	8414	-1	mcarrera_G1306_154.mzXML	0/0		2.38749	3682
High	Sequest HT	Sequest HT (A2)	A	2	QRVDYAPIGRPVSQAVAPAEAPASK	QRVDYAPIGRPVSQAVAPAEAPASK		0	1	A0A1Q8EB01	Cell division protein FtsZ OS=Streptococcus cuniculi GN=ftsZ PE=3 SV=1	ftsZ	Cytoplasm	1	3	0	0.0736	0	1	1	1	860.12	2578.35	2578.37	-10.9225	-0.00938747	0	0	25745.5	CID (Collision Induced Dissociation)	MS2			57.6128	10182	10182	-1	mcarrera_G1306_154.mzXML	0/0		2.30798	6194
High	Sequest HT	Sequest HT (A2)	A	2	EEPNHNDDELSTPPFFR	EEPNHNDDELSTPPFFR		0	1	A0A0Y4F788	Cell division protein FtsZ OS=Streptococcus pneumoniae GN=ftsZ_1 PE=3 SV=1	ftsZ	Cytoplasm	0	2	0	0.2766	0	1	1	1	1022.44	2043.87	2043.9	-15.4363	-0.0157751	0	0	25172.2	CID (Collision Induced Dissociation)	MS2			24.7332	4443	4443	-1	mcarrera_G1306_144.mzXML	0/0		2.34788	631
High	Sequest HT	Sequest HT (A2)	A	2	MGIGSGNGENRAAEAAKK	mGIGSGNGENRAAEAAKK	N-Term(Prot)(Acetyl)	0	1	A0A0T8XZU0	Cell division protein FtsZ OS=Streptococcus pneumoniae GN=ftsZ_1 PE=4 SV=1	ftsZ	Cytoplasm	2	2	0	0.0596	0	1	1	1	901.94	1802.87	1802.88	-4.79632	-0.0043236	0	0	21267.7	CID (Collision Induced Dissociation)	MS2			35.7902	6408	6408	-1	mcarrera_G1306_160.mzXML	0/0		2.18045	4710
High	Sequest HT	Sequest HT (A2)	A	2	DINVTFNPHETTVIVGPSGSGKSTLLR	DINVTFNPHETTVIVGPSGSGKSTLLR		0	2	A0A139QU73; A0A0U0IM48	Cell division transporter, ATP-binding protein FtsE OS=Weissella sp. DD23 GN=WEIDD23_01199 PE=4 SV=1; Amino acid ABC transporter ATP-binding protein OS=Streptococcus pneumoniae GN=artM_3 PE=4 SV=1	WEIDD23_01199	Surface-associated	1	3	0		0.0367	2	2	2	947.16	2839.47	2839.49	-10.3538	-0.00979986	0	0	21010.2	CID (Collision Induced Dissociation)	MS2			55.1115	9750	9750	-1	mcarrera_G1306_154.mzXML	0/0		2.36302	6161
High	Sequest HT	Sequest HT (A2)	A	2	TVLAPTANDANNIKTLTDNVAQTK	TVLAPTANDANNIKTLTDNVAQTK		0	1	K8YK97	Cell envelope-related function transcriptional attenuator common domain protein OS=Streptococcus intermedius BA1 GN=D593_1844 PE=4 SV=1	D593_1844	Surface-associated	1	3	0	0.0601	0	1	1	1	838.45	2513.34	2513.32	5.91897	0.00495876	0	0	14511	CID (Collision Induced Dissociation)	MS2			37.1187	6657	6657	-1	mcarrera_G1306_158.mzXML	0/0		2.32904	5230
High	Sequest HT	Sequest HT (A2)	A	2	EVLVKPAADLSDIQAVLLVRN	EVLVKPAADLSDIQAVLLVRN		0	3	E8JW31; A0A0F2CUU8; N0C534	Cell shape-determining protein MreC OS=Streptococcus cristatus ATCC 51100 GN=mreC PE=3 SV=1; Cell shape-determining protein MreC OS=Streptococcus cristatus GN=mreC PE=3 SV=1; Cell shape-determining protein MreC OS=Streptococcus cristatus AS 1.3089 GN=I872_00075 PE=3 SV=1	mreC	Surface-associated	1	3	0	0.0772	0	1	1	1	755.11	2263.32	2263.3	5.9379	0.00447975	0	0	208388	CID (Collision Induced Dissociation)	MS2			46.6507	8327	8327	-1	mcarrera_G1306_136.mzXML	0/0		2.58694	891
High	Sequest HT	Sequest HT (A2)	A	2	SKLQATKTLSADVIMR	SKLQATKTLSADVImR	M15(Oxidation)	0	1	A0A1X1K1G3	Cell shape-determining protein MreC OS=Streptococcus mitis GN=B7700_05645 PE=3 SV=1	mreC	Surface-associated	2	3	0	0.1481	0	1	2	2	593.34	1778.01	1777.98	12.0372	0.00713398	0	0	20768.9	CID (Collision Induced Dissociation)	MS2			20.9478	3750	3750	-1	mcarrera_G1306_140.mzXML	0/0		2.43237	2397
High	Sequest HT	Sequest HT (A2)	A	2	SKLQATKTISADVIMR	SKLQATKTISADVImR	M15(Oxidation)	0	1	I0QF54	Cell shape-determining protein MreC OS=Streptococcus oralis SK10 GN=mreC PE=3 SV=1	mreC	Surface-associated	2	3	0	0.1481	0	1	1	1	593.34	1778.01	1777.98	12.0372	0.00713398	0	0	20768.9	CID (Collision Induced Dissociation)	MS2			20.9478	3750	3750	-1	mcarrera_G1306_140.mzXML	0/0		2.43237	2397
High	Sequest HT	Sequest HT (A2)	A	2	TIAADVIMRAPVSWKQELTIDAGSLK	TIAADVImRAPVSWKQELTIDAGSLK	M8(Oxidation)	0	1	A0A1X1HK73	Cell shape-determining protein MreC OS=Streptococcus oralis subsp. oralis GN=B7716_03710 PE=3 SV=1	mreC	Surface-associated	2	3	0	0.1198	0	1	1	1	943.84	2829.51	2829.52	-4.3978	-0.00414789	0	0	11924.9	CID (Collision Induced Dissociation)	MS2			50.7462	9095	9095	-1	mcarrera_G1306_150.mzXML	0/0		2.42413	4703
High	Sequest HT	Sequest HT (A2)	A	2	NDTSKVDKTTPQLNGK	NDTSKVDKTTPQLNGK		0	3	B6SF69; A0A132PAD2; A0A1T4JF31	Cell surface protein OS=Enterococcus faecium GN=pilB PE=4 SV=1; Cell surface protein OS=Enterococcus faecium GN=AWT83_12585 PE=4 SV=1; Cell wall surface anchor family protein OS=Enterococcus faecium GN=FM130_11155 PE=4 SV=1			2	3	0	0.0949	0	1	1	1	582.63	1745.88	1745.9	-15.6769	-0.00912347	0	0	47547.8	CID (Collision Induced Dissociation)	MS2			50.619	9033	9033	-1	mcarrera_G1306_152.mzXML	0/0		2.52863	5588
High	Sequest HT	Sequest HT (A2)	A	2	SNLGTYIILLLVVGGALGAGYYFKVVKK	SNLGTYIILLLVVGGALGAGYYFKVVKK		0	12	A0A0C1HNH5; A0A0W3EZQ4; I0S781; U2XWH0; A0A0D0YMF9; S9BE74; J4TKS3; A0A123SUI4; C0MAK5; A0A115ZZW4; A0A1S1H5W7; F9P868	Cell surface protein OS=Streptococcus constellatus GN=RN79_04595 PE=4 SV=1; Cell surface protein OS=Streptococcus sp. FDAARGOS_146 GN=AL506_02030 PE=4 SV=1; Uncharacterized protein OS=Streptococcus constellatus subsp. constellatus SK53 GN=ANG2_0512 PE=4 SV=1; Uncharacterized protein OS=Streptococcus constellatus subsp. pharyngis SK1060 = CCUG 46377 GN=ANG5_0749 PE=4 SV=1; Contig000028, whole geno…	RN79_04595	Surface-associated	2	3	0	0.1458	0	1	1	1	986.25	2956.74	2956.73	2.71726	0.00267807	0	0	13251.5	CID (Collision Induced Dissociation)	MS2			31.4412	5638	5638	-1	mcarrera_G1306_154.mzXML	0/0		2.39554	569
High	Sequest HT	Sequest HT (A2)	A	2	YSIRKYSFGAASVAVAALMFLGTHAVSADVIDDK	YSIRKYSFGAASVAVAALMFLGTHAVSADVIDDK		0	1	A0A0T8BL11	Cell surface protein OS=Streptococcus pneumoniae GN=bca PE=4 SV=1	bca	Surface-associated	2	3	0	0.1571	0	1	1	1	1191.94	3573.81	3573.84	-9.95231	-0.011856	0	0	14071.2	CID (Collision Induced Dissociation)	MS2			63.1472	11304	11304	-1	mcarrera_G1306_146.mzXML	0/0		2.60935	6146
High	Sequest HT	Sequest HT (A2)	A	2	DSSAQTDITKNDLDKMDK	DSSAQTDITKNDLDKmDK	M16(Oxidation)	0	2	A0A1F0NQQ3; X8H6N8	Cell surface protein OS=Streptococcus sp. HMSC066E07 GN=HMPREF2984_00325 PE=4 SV=1; PF14283 domain protein OS=Streptococcus sp. AS20 GN=HMPREF1514_0632 PE=4 SV=1	HMPREF2984_00325	Surface-associated	2	2	0	0.1441	0	1	1	1	1020.98	2040.95	2040.94	6.72187	0.00685947	0	0	54940.1	CID (Collision Induced Dissociation)	MS2			67.6312	11972	11972	-1	mcarrera_G1306_160.mzXML	0/0		2.35953	3616
High	Sequest HT	Sequest HT (A2)	A	2	SSVDASSEEISSSSTPAAPETPEEPAAPSPSPESEK	SSVDASSEEISSSSTPAAPETPEEPAAPSPSPESEK		0	1	A0A0H3C028	Cell surface/Fibronectin-binding protein OS=Streptococcus pyogenes serotype M49 (strain NZ131) GN=Spy49_1668c PE=4 SV=1	Spy49_1668c	Surface-associated	0	3	0	0.2857	0	1	1	1	1191.2	3571.59	3571.59	-2.10366	-0.00250447	0	0	12549.5	CID (Collision Induced Dissociation)	MS2			45.7622	8209	8209	-1	mcarrera_G1306_148.mzXML	0/0		2.58921	1287
High	Sequest HT	Sequest HT (A2)	A	2	FKVVRQANNQVIGEYVTDENGNITVNALLK	FKVVRQANNQVIGEYVTDENGNITVNALLK		0	1	U5PEJ7	Cell wall anchor OS=Streptococcus sp. I-G2 GN=N596_07835 PE=4 SV=1	N596_07835	Surface-associated	2	3	0	0.0237	0	1	1	1	1116.27	3346.8	3346.78	5.99643	0.00668957	0	0	18307.4	CID (Collision Induced Dissociation)	MS2			57.406	10147	10147	-1	mcarrera_G1306_154.mzXML	0/0		2.53367	3518
High	Sequest HT	Sequest HT (A2)	A	2	ISKGASSAKITMPDGTVTNLK	ISKGASSAKITmPDGTVTNLK	M12(Oxidation)	0	6	A0A134D824; A0A1V0H3L7; A0A0F2CJ10; F3UXX7; F2QET4; A0A1E9E4S5	Cell wall anchor protein (Fragment) OS=Streptococcus gordonii GN=AWH02_06600 PE=4 SV=1; Cell wall anchor protein OS=Streptococcus gordonii GN=A6J85_08610 PE=4 SV=1; YSIRK type signal peptide OS=Streptococcus gordonii GN=TZ86_00548 PE=4 SV=1; Surface-associated protein cshA OS=Streptococcus sanguinis SK49 GN=HMPREF9380_1354 PE=4 SV=1; Cell wall surface anchor family protein OS=Streptococcus oralis…	AWH02_06600	Surface-associated	2	2	0	0.0039	0	1	1	1	1068.06	2135.11	2135.14	-11.672	-0.0124607	0	0	13565.8	CID (Collision Induced Dissociation)	MS2			51.4155	9165	9165	-1	mcarrera_G1306_136.mzXML	0/0		2.58889	6362
High	Sequest HT	Sequest HT (A2)	A	2	NEIVEALKGEASDLATILQK	NEIVEALKGEASDLATILQK		0	1	A0A1X1H403	Cell wall anchor protein OS=Streptococcus oralis subsp. oralis GN=B7721_04300 PE=4 SV=1	B7721_04300	Surface-associated	1	3	0	0.0759	0	1	1	1	714.73	2142.18	2142.17	4.76504	0.0034025	0	0	39156.2	CID (Collision Induced Dissociation)	MS2			16.7653	3000	3000	-1	mcarrera_G1306_140.mzXML	0/0		2.36555	3968
High	Sequest HT	Sequest HT (A2)	A	2	TLNSLKSDTIYPNQVLK	TLNSLKSDTIYPNQVLK		0	1	A0A0X9GAG5	Cell wall hydrolase, lytic transglycosylase OS=Streptococcus pneumoniae GN=cwlS PE=4 SV=1	cwlS	Surface-associated	1	3	0	0.0121	0	1	1	1	645.36	1934.07	1934.06	3.16898	0.002043	0	0	18226.7	CID (Collision Induced Dissociation)	MS2			50.6735	8984	8984	-1	mcarrera_G1306_154.mzXML	0/0		2.48106	3824
High	Sequest HT	Sequest HT (A2)	A	2	SMIKTAILSLIAIFVIVPTASADNSVSRIDGGSR	SmIKTAILSLIAIFVIVPTASADNSVSRIDGGSR	M2(Oxidation)	0	1	A0A0X9M635	Cell wall hydrolase/autolysin OS=Streptococcus pneumoniae GN=amiA_2 PE=4 SV=1	amiA_2	Surface-associated	2	3	0	0.1857	0	1	1	1	1173.65	3518.94	3518.93	2.94627	0.0034559	0	0	57340.9	CID (Collision Induced Dissociation)	MS2			14.8581	2658	2658	-1	mcarrera_G1306_152.mzXML	0/0		2.36841	2093
High	Sequest HT	Sequest HT (A2)	A	2	DANNINEDGVQEFIVRLAPK	DANNINEDGVQEFIVRLAPK		0	1	A0A1S1E963	Cell wall protein OS=Streptococcus sp. HMSC076C09 GN=HMPREF2704_07855 PE=4 SV=1	HMPREF2704_07855	Surface-associated	1	3	0	0.0729	0	1	1	1	748.04	2242.11	2242.15	-18.1917	-0.0135961	0	0	11194.9	CID (Collision Induced Dissociation)	MS2			41.3857	7409	7409	-1	mcarrera_G1306_152.mzXML	0/0		2.47499	6161
High	Sequest HT	Sequest HT (A2)	A	2	MADLKVGVAVKNLDNSK	MADLKVGVAVKNLDNSK		0	1	A0A0V8E7Q8	Cell wall surface anchor family protein OS=Lactococcus lactis subsp. lactis GN=M20_0834 PE=4 SV=1			2	2	0	0.0517	0	1	1	1	901.48	1801.95	1801.98	-17.3814	-0.0156605	0	0	2116.31	CID (Collision Induced Dissociation)	MS2			49.09	8764	8764	-1	mcarrera_G1306_152.mzXML	0/0		2.31664	6030
High	Sequest HT	Sequest HT (A2)	A	2	FGGGLVLSPEQLKWVR	FGGGLVLSPEQLKWVR		0	1	F2QH03	Cell wall surface anchor family protein OS=Streptococcus oralis (strain Uo5) GN=SOR_0328 PE=4 SV=1	SOR_0328	Surface-associated	1	2	0	0.0718	0	1	1	1	893.49	1785.97	1786	-15.8409	-0.0141459	0	0	126038	CID (Collision Induced Dissociation)	MS2			12.8107	2279	2279	-1	mcarrera_G1306_154.mzXML	0/0		2.08802	5008
High	Sequest HT	Sequest HT (A2)	A	2	DEAGDILGTDNTITGAAK	DEAGDILGTDNTITGAAK		0	1	A0A0U0I4M9	Cell wall surface anchor family protein OS=Streptococcus pneumoniae GN=ERS020822_00205 PE=4 SV=1	SOR_0328	Surface-associated	0	2	0	0.0537	0	1	1	1	881.44	1761.87	1761.85	12.8334	0.0113053	0	0	49672.3	CID (Collision Induced Dissociation)	MS2			13.7357	2459	2459	-1	mcarrera_G1306_154.mzXML	0/0		2.41635	5424
High	Sequest HT	Sequest HT (A2)	A	2	AIRIYNWKMYESLDTETVNVPMK	AIRIYNWKmYESLDTETVNVPMK	M9(Oxidation)	0	4	A0A139N422; E8JVI7; A0A1V0H100; A8AUR8	Cell wall-associated murein hydrolase LytC OS=Streptococcus gordonii GN=SGODD07_01444 PE=4 SV=1; Gram-positive signal peptide protein, YSIRK family OS=Streptococcus cristatus ATCC 51100 GN=HMPREF9422_1217 PE=4 SV=1; Endo-beta-N-acetylglucosaminidase OS=Streptococcus gordonii GN=A6J85_02830 PE=4 SV=1; LPXTG cell wall surface protein, glycosyl hydrolase family OS=Streptococcus gordonii (strain Chal…	SGODD07_01444	Surface-associated	2	3	0	0.2366	0	1	1	1	939.79	2817.36	2817.39	-14.0383	-0.0131838	0	0	22604	CID (Collision Induced Dissociation)	MS2			49.1752	8860	8860	-1	mcarrera_G1306_146.mzXML	0/0		2.6241	5490
High	Sequest HT	Sequest HT (A2)	A	2	ESPDAEWEDISPELK	ESPDAEWEDISPELK		0	1	A0A110ECD5	Cell wall-associated polypeptide CWBP200 OS=Streptococcus pneumoniae GN=wapA PE=4 SV=1	wapA	Surface-associated	0	2	0	0.0633	0	1	1	1	872.9	1744.79	1744.79	0.872511	0.000761175	0	0	22330.3	CID (Collision Induced Dissociation)	MS2			20.595	3708	3708	-1	mcarrera_G1306_154.mzXML	0/0		2.36829	2087
High	Sequest HT	Sequest HT (A2)	A	2	LEKGYQFDGWEIAGFEGKK	LEKGYQFDGWEIAGFEGKK		0	1	A0A0T8EHG2	Cell wall-associated serine proteinase OS=Streptococcus pneumoniae GN=prtP PE=4 SV=1	prtP	Surface-associated	2	2	0	0.1628	0	1	1	1	1101.54	2202.07	2202.09	-6.29934	-0.00693585	0	0	23931.2	CID (Collision Induced Dissociation)	MS2			51.9028	9187	9187	-1	mcarrera_G1306_134.mzXML	0/0		2.15166	5598
High	Sequest HT	Sequest HT (A2)	A	2	MENHLFFIITSIFILFIIYFLSK	mENHLFFIITSIFILFIIYFLSK	N-Term(Prot)(Acetyl)	0	3	A0A0V8DG04; A0A0V8CMZ4; A0A0V8B225	Cellulose synthase (UDP-forming) OS=Lactococcus lactis subsp. lactis GN=LMG8526_0734 PE=4 SV=1; Cellulose synthase (UDP-forming) OS=Lactococcus lactis subsp. lactis GN=KF282_2335 PE=4 SV=1; Cellulose synthase (UDP-forming) OS=Lactococcus lactis subsp. lactis GN=LK337_1748 PE=4 SV=1			0	3	0	0.0072	0	1	1	1	964.54	2891.61	2891.58	8.11058	0.00781747	0	0	21971.5	CID (Collision Induced Dissociation)	MS2			46.1225	8272	8272	-1	mcarrera_G1306_148.mzXML	0/0		2.77704	2152
High	Sequest HT	Sequest HT (A2)	A	2	VFLMGDVPQGINPK	VFLmGDVPQGINPK	M4(Oxidation)	0	2	F2CCJ8; F2BRL9	Ceramide glucosyltransferase OS=Streptococcus sanguinis SK408 GN=HMPREF9391_0498 PE=4 SV=1; Ceramide glucosyltransferase OS=Streptococcus sanguinis SK1057 GN=HMPREF9394_1158 PE=4 SV=1	HMPREF9391_0498	Surface-associated	0	2	0	0.3146	0	1	1	1	765.89	1530.77	1530.8	-16.823	-0.0128763	0	0	13693.1	CID (Collision Induced Dissociation)	MS2			34.4522	6135	6135	-1	mcarrera_G1306_134.mzXML	0/0		2.13068	5400
High	Sequest HT	Sequest HT (A2)	A	2	EYHPDKNPQAGAAERFQQIK	EYHPDKNPQAGAAERFQQIK		0	1	A0A139NHA4	Chaperone protein DnaJ OS=Streptococcus sp. DD10 GN=STRDD10_00423 PE=4 SV=1	STRDD10_00423	Cytoplasm	2	2	0	0.1731	0	1	1	1	1164.09	2327.17	2327.15	8.59672	0.0100029	0	0	73826.2	CID (Collision Induced Dissociation)	MS2			68.3938	12227	12227	-1	mcarrera_G1306_146.mzXML	0/0		2.08173	6567
High	Sequest HT	Sequest HT (A2)	A	2	MYEQAAAAQQAAQGAEGAQTSDSSNNNGDDVVDGEFTEK	MYEQAAAAQQAAQGAEGAQTSDSSNNNGDDVVDGEFTEK		0	1	A0A1B8VNM5	Chaperone protein DnaK OS=Streptococcus dysgalactiae subsp. equisimilis GN=dnaK PE=2 SV=1	dnaK	Cytoplasm	0	3	0	0.2355	0	1	1	1	1335.57	4004.7	4004.7	-0.107866	-0.00014399	0	0	42506.3	CID (Collision Induced Dissociation)	MS2			66.5438	11814	11814	-1	mcarrera_G1306_136.mzXML	0/0		2.59442	235
High	Sequest HT	Sequest HT (A2)	A	2	AQEDNNLEEMKAKLEALNEK	AQEDNNLEEmKAKLEALNEK	M10(Oxidation)	0	1	K8MHP5	Chaperone protein DnaK OS=Streptococcus sp. F0442 GN=dnaK PE=2 SV=1	dnaK	Cytoplasm	2	2	0		0.0145	2	2	2	1167.07	2333.13	2333.13	1.62572	0.0018965	0	0	17500.5	CID (Collision Induced Dissociation)	MS2			41.1348	7397	7397	-1	mcarrera_G1306_148.mzXML	0/0		2.03503	5458
High	Sequest HT	Sequest HT (A2)	A	2	DLSGVTQTQISLPFITAGAAGPLHLEVSLTRAK	DLSGVTQTQISLPFITAGAAGPLHLEVSLTRAK		0	1	B9DVF3	Chaperone protein DnaK OS=Streptococcus uberis (strain ATCC BAA-854 / 0140J) GN=dnaK PE=3 SV=1	dnaK	Cytoplasm	1	3	0	0.3036	0	1	1	1	1131.31	3391.92	3391.86	16.8248	0.0190225	0	0	660164	CID (Collision Induced Dissociation)	MS2			41.7438	7467	7467	-1	mcarrera_G1306_142.mzXML	0/0		2.80111	1230
High	Sequest HT	Sequest HT (A2)	A	2	LRIILDVHDTESRHKPSADYLFR	LRIILDVHDTESRHKPSADYLFR		0	1	A0A0U0CDK6	Chemotaxis response regulator protein-glutamate methylesterase OS=Streptococcus pneumoniae GN=vicR_1 PE=3 SV=1	vicR_1	Cytoplasm	2	3	0	0.0303	0	1	1	1	927.84	2781.51	2781.48	9.33877	0.00865853	0	0	22481.6	CID (Collision Induced Dissociation)	MS2			16.5915	2959	2959	-1	mcarrera_G1306_134.mzXML	0/0		2.63517	3672
High	Sequest HT	Sequest HT (A2)	A	2	IIIAIASMLQTIPSLALLALMIPLFGIGK	IIIAIASmLQTIPSLALLALmIPLFGIGK	M8(Oxidation); M21(Oxidation)	0	5	S9CBH8; Q8E1V8; S9CFQ0; A0A0H1VFS9; S9MH26	Choline ABC transporter permease (Fragment) OS=Streptococcus agalactiae FSL C1-487 GN=SAG0007_11015 PE=3 SV=1; Amino acid ABC transporter, permease protein OS=Streptococcus agalactiae serotype V (strain ATCC BAA-611 / 2603 V/R) GN=SAG0243 PE=3 SV=1; Choline ABC transporter permease OS=Streptococcus agalactiae FSL S3-105 GN=SAG0023_02935 PE=3 SV=1; Osmotically activated L-carnitinecholine ABC tran…	SAG0007_11015	Surface-associated	0	3	0	0.2298	0	1	1	1	1018.62	3053.85	3053.81	10.9292	0.0111253	0	0	13405.1	CID (Collision Induced Dissociation)	MS2			58.7457	10505	10505	-1	mcarrera_G1306_150.mzXML	0/0		2.35194	215
High	Sequest HT	Sequest HT (A2)	A	2	EGSTWYYLKGSGAMATGWATANGQWSYFEK	EGSTWYYLKGSGAMATGWATANGQWSYFEK		0	12	A0A1X1KWF1; A0A081SBB2; S7XFA6; A0A1X1KCE1; E1M2H5; W1URH6; A0A081Q896; A0A1X1KC69; A0A1X1K7C1; I0SJJ1; A0A0M5KD24; A0A0Y3N2F8	Choline-binding protein C OS=Streptococcus mitis GN=B7693_03490 PE=4 SV=1; Cell wall binding repeat family protein OS=Streptococcus mitis GN=B0179_04740 PE=4 SV=1; Choline-binding protein C OS=Streptococcus mitis 29/42 GN=M060_06355 PE=4 SV=1; Choline-binding protein C (Fragment) OS=Streptococcus mitis GN=B7700_00020 PE=4 SV=1; Pcpa OS=Streptococcus mitis NCTC 12261 GN=SM12261_0040 PE=4 SV=1; Cho…	B7693_03490	Surface-associated	1	3	0	0.0802	0	1	1	1	1116.53	3347.58	3347.51	19.4797	0.0217362	0	0	23394.4	CID (Collision Induced Dissociation)	MS2			87.0647	15212	15212	-1	mcarrera_G1306_154.mzXML	0/0		2.37381	4010
High	Sequest HT	Sequest HT (A2)	A	2	TGWVKDKGTWYYLDK	TGWVKDKGTWYYLDK		0	1	A0A1E9B9A6	Choline-binding protein E OS=Streptococcus sp. HMSC056C01 GN=HMPREF2795_01740 PE=4 SV=1	HMPREF2795_01740	Surface-associated	2	2	0	0.1825	0	1	1	1	930.46	1859.91	1859.93	-10.7194	-0.00996872	0	0	33765	CID (Collision Induced Dissociation)	MS2			48.7795	8702	8702	-1	mcarrera_G1306_136.mzXML	0/0		2.73618	5152
High	Sequest HT	Sequest HT (A2)	A	2	DLDITAQEVLAR	DLDITAQEVLAR		0	9	K4Q902; F8K842; F8XZ73; A0A0H1V747; A0A1A9E052; S9BRE3; A0A1B8VHW2; S8FMZ3; S9B3N9	Chromodomain-helicase-DNA-binding protein 5 OS=Streptococcus dysgalactiae subsp. equisimilis AC-2713 GN=SDSE_1341 PE=4 SV=1; Truncated helicase OS=Streptococcus pyogenes PE=4 SV=1; Putative helicase OS=Streptococcus agalactiae FSL S3-026 GN=FSLSAGS3026_03448 PE=4 SV=1; Helicase OS=Streptococcus agalactiae GN=WA04_04725 PE=4 SV=1; Uncharacterized protein OS=Streptococcus agalactiae GN=DX05_03870 P…	SDSE_1341	Nucleous	0	2	0	0.0547	0	1	1	1	672.37	1343.73	1343.72	12.0585	0.0081016	0	0	13949.8	CID (Collision Induced Dissociation)	MS2			34.1908	6135	6135	-1	mcarrera_G1306_136.mzXML	0/0		2.00543	5730
High	Sequest HT	Sequest HT (A2)	A	2	HQAKPVTESALKNEVLIDSSKSSK	HQAKPVTESALKNEVLIDSSKSSK		0	12	K7DWE7; A0A0V8DVL3; A0A1V0PE29; A0A0V8BTU7; A0A0V8DU25; A0A0V8BCS5; A0A166Z2M7; A0A0A7T1I8; G0WKQ0; A0A0V8EGT7; A0A0V8BG24; A0A0V8D929	Chromosome (Plasmid) partitioning protein ParA OS=Lactococcus lactis subsp. cremoris GN=parA PE=4 SV=1; Chromosome (Plasmid) partitioning protein ParA OS=Lactococcus lactis subsp. lactis GN=M20_2596 PE=4 SV=1; Partition protein A OS=Lactococcus lactis subsp. cremoris GN=LLJM1_pB04 PE=4 SV=1; Chromosome (Plasmid) partitioning protein ParA OS=Lactococcus lactis subsp. lactis GN=LKF24_1705 PE=4 SV=1…			2	3	0	0.3146	0	1	1	1	866.14	2596.41	2596.39	4.38185	0.00379234	0	0	9291.58	CID (Collision Induced Dissociation)	MS2			43.6733	7749	7749	-1	mcarrera_G1306_134.mzXML	0/0		2.66802	3876
High	Sequest HT	Sequest HT (A2)	A	2	LAGLQLIPAIVKELTDQEMMLQSIIENLQR	LAGLQLIPAIVKELTDQEMmLQSIIENLQR	M20(Oxidation)	0	1	A0A139NDU2	Chromosome (Plasmid) partitioning protein ParB / Stage 0 sporulation protein J OS=Streptococcus sp. DD10 GN=STRDD10_01099 PE=3 SV=1	STRDD10_01099	Nucleous	1	3	0	0.1024	0	1	1	1	1141.97	3423.9	3423.86	10.6527	0.0121578	0	0	75685.2	CID (Collision Induced Dissociation)	MS2			45.8748	8197	8197	-1	mcarrera_G1306_152.mzXML	0/0		2.53629	1858
High	Sequest HT	Sequest HT (A2)	A	2	NSFSIISQGRVEEIFNSKPEER	NSFSIISQGRVEEIFNSKPEER		0	2	M4YX34; F5U7X4	Chromosome partition protein Smc OS=Streptococcus dysgalactiae subsp. equisimilis RE378 GN=smc PE=3 SV=1; Chromosome partition protein Smc OS=Streptococcus dysgalactiae subsp. equisimilis SK1249 GN=smc PE=3 SV=1	smc	Nucleous	1	3	0	0.1472	0	1	1	1	856.11	2566.32	2566.29	10.0698	0.00861401	0	0	21716.9	CID (Collision Induced Dissociation)	MS2			34.1783	6154	6154	-1	mcarrera_G1306_150.mzXML	0/0		2.30663	6665
High	Sequest HT	Sequest HT (A2)	A	2	ERLAELNQFLTAIK	ERLAELNQFLTAIK		0	1	A0A1H7VAB4	Chromosome partition protein Smc OS=Streptococcus gallolyticus GN=smc PE=3 SV=1	smc	Nucleous	1	3	0	0.0386	0	1	1	1	549.32	1645.95	1645.93	11.0972	0.0060884	0	0	239705	CID (Collision Induced Dissociation)	MS2			12.25	2157	2157	-1	mcarrera_G1306_148.mzXML	0/0		2.33234	2571
High	Sequest HT	Sequest HT (A2)	A	2	AVQDEMAVLAERLEAIK	AVQDEMAVLAERLEAIK		0	2	F2QD22; A0A1X1GVF2	Chromosome partition protein Smc OS=Streptococcus oralis (strain Uo5) GN=smc PE=3 SV=1; Chromosome partition protein Smc OS=Streptococcus oralis subsp. oralis GN=smc PE=3 SV=1	smc	Nucleous	1	3	0	0.0601	0	1	1	1	629.34	1886.01	1886.01	0.144756	9.10033e-05	0	0	38126.1	CID (Collision Induced Dissociation)	MS2			20.616	3710	3710	-1	mcarrera_G1306_150.mzXML	0/0		2.32848	5736
High	Sequest HT	Sequest HT (A2)	A	2	IVFDKGVTAVVGPNGSGK	IVFDKGVTAVVGPNGSGK		0	1	G5KIA8	Chromosome partition protein Smc OS=Streptococcus urinalis 2285-97 GN=smc PE=3 SV=1	smc	Nucleous	1	2	0		0.0423	2	2	2	873	1744.99	1744.96	19.2059	0.0167567	0	0	7319.87	CID (Collision Induced Dissociation)	MS2			86.8807	15340	15340	-1	mcarrera_G1306_136.mzXML	0/0		2.04485	2903
High	Sequest HT	Sequest HT (A2)	A	2	EVEVADAIVPVDGYDLLPGSKLMK	EVEVADAIVPVDGYDLLPGSKLmK	M23(Oxidation)	0	7	A0A074IWG6; T0V0R6; A0A1V0GM34; J7TTS9; G2GVZ5; A0A1W5ZGG8; A0A1F1NB71	Chromosome partitioning protein ParA OS=Streptococcus salivarius GN=DL07_01800 PE=4 SV=1; Chromosome partitioning protein para OS=Streptococcus sp. HSISS3 GN=HSISS3_745 PE=4 SV=1; Chromosome partitioning protein ParA OS=Streptococcus equinus GN=A6J79_11015 PE=4 SV=1; Uncharacterized protein OS=Streptococcus salivarius K12 GN=RSSL_00132 PE=4 SV=1; Chromosome partitioning protein ParA OS=Streptococ…	DL07_01800	Nucleous	1	3	0	0.0936	0	1	1	1	858.77	2574.3	2574.34	-16.1927	-0.0138951	0	0	12751.2	CID (Collision Induced Dissociation)	MS2			42.5388	7612	7612	-1	mcarrera_G1306_158.mzXML	0/0		2.34584	6773
High	Sequest HT	Sequest HT (A2)	A	2	MLTILGFSMVTVFTILIMTKK	mLTILGFSmVTVFTILImTKK	N-Term(Prot)(Acetyl); M9(Oxidation); M18(Oxidation)	0	1	A0A0T8Q5V5	CitMHS family citrate/H+ symporter OS=Streptococcus pneumoniae GN=citN_2 PE=4 SV=1	citN_2	Surface-associated	1	3	0	0.0382	0	1	1	1	821.13	2461.38	2461.35	9.58257	0.00786203	0	0	546003	CID (Collision Induced Dissociation)	MS2			39.6065	7067	7067	-1	mcarrera_G1306_154.mzXML	0/0		2.62374	2259
High	Sequest HT	Sequest HT (A2)	A	2	AYQNLLKHGILGYADIPENLYTAIIDWEAK	AYQNLLKHGILGYADIPENLYTAIIDWEAK		0	1	A0A1A7T9Q6	Class II aminotransferase OS=Enterococcus faecium GN=DTPHA_1406840 PE=4 SV=1			1	3	0	0.1394	0	1	1	1	1144.91	3432.72	3432.78	-19.917	-0.0227902	0	0	160896	CID (Collision Induced Dissociation)	MS2			64.1963	11402	11402	-1	mcarrera_G1306_136.mzXML	0/0		2.86911	6277
High	Sequest HT	Sequest HT (A2)	A	2	ETIKAIHDLRKPK	ETIKAIHDLRKPK		0	1	G5JZD1	Clp amino terminal domain protein OS=Streptococcus ictaluri 707-05 GN=STRIC_0641 PE=3 SV=1	STRIC_0641	Surface-associated	2	2	0	0.0337	0	1	1	1	774.95	1548.89	1548.92	-18.925	-0.0146566	0	0	13108.1	CID (Collision Induced Dissociation)	MS2			34.55	6163	6163	-1	mcarrera_G1306_140.mzXML	0/0		2.07859	2264
High	Sequest HT	Sequest HT (A2)	A	2	IMVQPLIAHLAEKNISLK	ImVQPLIAHLAEKNISLK	M2(Oxidation)	0	1	G5JW66	Clp amino terminal domain protein OS=Streptococcus macacae NCTC 11558 GN=STRMA_1480 PE=3 SV=1	STRIC_0641	Surface-associated	1	3	0	0.0901	0	1	1	1	678.74	2034.21	2034.18	13.496	0.00915107	0	0	26102.2	CID (Collision Induced Dissociation)	MS2			18.0945	3250	3250	-1	mcarrera_G1306_160.mzXML	0/0		2.32981	624
High	Sequest HT	Sequest HT (A2)	A	2	NNPVLVGDAGVGKTVLALGLAQR	NNPVLVGDAGVGKTVLALGLAQR		0	2	A0A0N0VAG0; A0A116NGT7	Clp protease ClpX OS=Streptococcus suis GN=XK26_09750 PE=3 SV=1; Stress response-related Clp ATPase OS=Streptococcus suis GN=clpC PE=3 SV=1	0	Surface-associated	1	3	0	0.0767	0	1	1	1	754.77	2262.3	2262.29	1.15235	0.000868983	0	0	10117.7	CID (Collision Induced Dissociation)	MS2			54.5598	9727	9727	-1	mcarrera_G1306_152.mzXML	0/0		3.13138	1428
High	Sequest HT	Sequest HT (A2)	A	2	LKVVQQQFYDAHDIALLYAMILVNLSNK	LKVVQQQFYDAHDIALLYAmILVNLSNK	M20(Oxidation)	0	4	A0A139Q5I8; K1AFE6; K0ZRG4; K1A7Y6	ClpB protein OS=Streptococcus oralis GN=SORDD30_01421 PE=4 SV=1; Uncharacterized protein (Fragment) OS=Streptococcus sp. GMD2S GN=GMD2S_07219 PE=4 SV=1; Uncharacterized protein (Fragment) OS=Streptococcus sp. GMD6S GN=GMD6S_06287 PE=4 SV=1; Uncharacterized protein (Fragment) OS=Streptococcus sp. GMD1S GN=GMD1S_08377 PE=4 SV=1	SORDD30_01421	Surface-associated	1	3	0	0.0779	0	1	1	1	1088.57	3263.7	3263.75	-16.6172	-0.0180781	0	0	13263.7	CID (Collision Induced Dissociation)	MS2			50.8332	9002	9002	-1	mcarrera_G1306_140.mzXML	0/0		2.43755	5412
High	Sequest HT	Sequest HT (A2)	A	2	SEAIEVITKKSYVK	SEAIEVITKKSYVK		0	15	A0A0M9FJ89; E0Q004; A0A1X1GBQ0; A0A081R341; X8K8F4; A0A139R7G2; A0A1X1G4A3; A0A116N2P5; M3H215; I0QCG7; F9PX61; A0A139QSN6; A0A139QD75; A0A1X1FNK4; A0A0T7YDE8	Cobalamin biosynthesis protein CobQ OS=Streptococcus suis GN=XK27_02020 PE=4 SV=1; Uncharacterized protein OS=Streptococcus sp. oral taxon 071 str. 73H25AP GN=HMPREF9189_0385 PE=4 SV=1; Cobalamin biosynthesis protein CobQ (Fragment) OS=Streptococcus oralis subsp. tigurinus GN=B7728_00685 PE=4 SV=1; CobQ/CobB/MinD/ParA nucleotide binding domain protein OS=Streptococcus oralis GN=SK143_1556 PE=4 SV…	XK27_02020	Cytoplasm	2	2	0		0.0194	3	3	3	797.95	1594.89	1594.91	-7.7282	-0.00616287	0	0	27556.5	CID (Collision Induced Dissociation)	MS2			27.1217	4878	4878	-1	mcarrera_G1306_158.mzXML	0/0		2.01977	3025
High	Sequest HT	Sequest HT (A2)	A	2	DGKLREVFQIPSYEMTQVASK	DGKLREVFQIPSYEMTQVASK		0	50	A0A0T8E5Q4; A0A0U0JHQ3; A0A0I9AWW0; A0A0T7ZX62; J1P0C8; A0A0U0A2V1; A0A0T8JF33; A0A120V292; A0A0U0ATN7; A0A0U0BGJ0; A0A0Z7LT94; A0A0H2ZQ88; C1CD72; B2INA2; A0A124BKR0; A0A0Y1L3K8; A0A0T8B3V7; G6J9A8; A0A0U0DAM7; V8IFX6; A0A0E8T9A4; A0A0E9GSU6; A0A0T7ZEI4; A0A1W7GZH0; A0A0T7Z2B6; A0A0U0PUZ2; A0A0Y3NVI5; A0A0T7JX14; A0A0E7Z2L0; A0A213EGG6; A0A0T8ZT22; A0A0T7ZNT1; M5K2A2; A0A0I9EQF4; A0A0T8ACS3; A5L…	Cobalt or other cation ABC transporter ATP-binding protein OS=Streptococcus pneumoniae GN=ykoD_2 PE=4 SV=1; Cobalt or other cation ABC transporter ATP-binding protein OS=Streptococcus pneumoniae GN=ykoD_1 PE=4 SV=1; ABC transporter ATP-binding protein-cobalt or other cation transport OS=Streptococcus pneumoniae GN=ERS043879_02494 PE=4 SV=1; Cobalt or other cation ABC transporter ATP-binding prote…	ykoD_2	Surface-associated	2	3	0	0.039	0	1	1	1	809.43	2426.28	2426.24	15.2606	0.012342	0	0	32532.7	CID (Collision Induced Dissociation)	MS2			17.3598	3128	3128	-1	mcarrera_G1306_154.mzXML	0/0		2.30766	5613
High	Sequest HT	Sequest HT (A2)	A	2	LSSDPVEVTQYYIEKGGPNV	LSSDPVEVTQYYIEKGGPNV		0	17	J7T627; F8LH06; X8JSA3; C2LQB4; A0A1F0BQ38; W3Y7I4; A0A0A1DT47; A0A1V0GIQ6; A0A1S1DCU6; A0A1V0H6W0; A0A1F2HL95; A0A0Y1WLF3; G2GQS8; F8HGI4; A0A1V0GG55; A0A074J2X5; T0UGQ1	Cobalt transport ATP-binding protein cbiO OS=Streptococcus salivarius K12 GN=RSSL_00271 PE=4 SV=1; Putative ABC transporter ATP-binding protein SMU_1934c OS=Streptococcus salivarius (strain CCHSS3) GN=sdcBA PE=4 SV=1; ATP-binding cassette cobalt transporter OS=Streptococcus sp. ACS2 GN=HMPREF1517_0271 PE=4 SV=1; Cobalt ABC transporter, ATP-binding protein OS=Streptococcus salivarius SK126 GN=STRS…	RSSL_00271	Surface-associated	1	2	0	0.1019	0	1	1	1	1098.03	2195.05	2195.09	-15.4578	-0.0169656	0	0	71469.6	CID (Collision Induced Dissociation)	MS2			67.904	12020	12020	-1	mcarrera_G1306_160.mzXML	0/0		2.06053	4745
High	Sequest HT	Sequest HT (A2)	A	2	IISKDPNSKTMLALSGAFIFILSSLK	IISKDPNSKTmLALSGAFIFILSSLK	M11(Oxidation)	0	3	U5P3W9; E7SAU3; E8K941	Cobalt transport protein CbiM OS=Streptococcus sp. I-P16 GN=cbiM PE=3 SV=1; Cobalt transport protein CbiM OS=Streptococcus australis ATCC 700641 GN=cbiM PE=3 SV=1; Cobalamin biosynthesis protein CbiM (Fragment) OS=Streptococcus parasanguinis ATCC 903 GN=cbiM PE=4 SV=1	cbiM	Surface-associated	2	3	0	0.0806	0	1	1	1	937.52	2810.55	2810.57	-10.022	-0.00938922	0	0	25368.3	CID (Collision Induced Dissociation)	MS2			23.758	4275	4275	-1	mcarrera_G1306_154.mzXML	0/0		2.48238	2861
High	Sequest HT	Sequest HT (A2)	A	2	NKSKTSLNIILLVAVAVLMIGALLINK	NKSKTSLNIILLVAVAVLMIGALLINK		0	1	A0A1A7T1J4	Cobalt transport protein CbiN OS=Enterococcus faecium GN=cbiN PE=3 SV=1			2	3	0	0.3047	0	1	1	1	950.6	2849.79	2849.76	8.08099	0.0076763	0	0	23489.3	CID (Collision Induced Dissociation)	MS2			27.108	4867	4867	-1	mcarrera_G1306_154.mzXML	0/0		2.56133	102
High	Sequest HT	Sequest HT (A2)	A	2	FPVVNQHQMLVGVVTMRDAGDKSPLTTLDK	FPVVNQHQMLVGVVTmRDAGDKSPLTTLDK	M16(Oxidation)	0	3	A0A0F2CRK8; A0A139N2D0; E8JTU8	Cobalt-dependent inorganic pyrophosphatase OS=Streptococcus cristatus GN=TW70_01268 PE=4 SV=1; Cytosolic protein containing multiple CBS domain OS=Streptococcus cristatus GN=SCRDD08_00994 PE=4 SV=1; DRTGG domain protein OS=Streptococcus cristatus ATCC 51100 GN=HMPREF9422_0728 PE=4 SV=1	TW70_01268	Cytoplasm	2	3	0		0.0254	2	2	2	1104.89	3312.66	3312.71	-15.8317	-0.0174819	0	0	24458.6	CID (Collision Induced Dissociation)	MS2			59.907	10608	10608	-1	mcarrera_G1306_156.mzXML	0/0		2.30125	6328
High	Sequest HT	Sequest HT (A2)	A	2	IDTLIANLALMGAPLEMLQK	IDTLIANLALmGAPLEmLQK	M11(Oxidation); M17(Oxidation)	0	1	A0A116NGP6	Cobalt-precorrin-5B C(1)-methyltransferase OS=Streptococcus suis GN=cbiD PE=3 SV=1	cbiD	Cytoplasm	0	3	0	0.1579	0	1	1	1	729.74	2187.21	2187.18	13.3084	0.00970263	0	0	17226.8	CID (Collision Induced Dissociation)	MS2			38.8382	6945	6945	-1	mcarrera_G1306_160.mzXML	0/0		2.65634	3607
High	Sequest HT	Sequest HT (A2)	A	2	ETIPFVLASARSPK	ETIPFVLASARSPK		0	6	W1VGE4; A0A1F0Y2I8; T0V358; K8N209; A0A1E8ULL8; F8DK54	Cof family hydrolase OS=Streptococcus parasanguinis DORA_23_24 GN=Q616_SPPC00893G0009 PE=4 SV=1; Hydrolase OS=Streptococcus sp. HMSC078D09 GN=HMPREF2926_06065 PE=4 SV=1; Hydrolase, haloacid dehalogenase-like family OS=Streptococcus sp. HSISM1 GN=HSISM1_2032 PE=4 SV=1; Cof-like hydrolase OS=Streptococcus sp. F0442 GN=HMPREF9186_00904 PE=4 SV=1; Hydrolase OS=Streptococcus sp. HMSC073D05 GN=HMPREF28…			1	2	0	0.26	0	1	1	1	758.44	1515.87	1515.85	13.0417	0.00988466	0	0	14366.2	CID (Collision Induced Dissociation)	MS2			22.566	4029	4029	-1	mcarrera_G1306_134.mzXML	0/0		1.99817	2935
High	Sequest HT	Sequest HT (A2)	A	2	TMNMDSDDLIAFGDEHNDTEMLSFAGTGYAMK	TMNmDSDDLIAFGDEHNDTEmLSFAGTGYAmK	M4(Oxidation); M21(Oxidation); M31(Oxidation)	0	2	E8JRM2; A0A1G9NCH0	Cof-like hydrolase OS=Streptococcus equinus ATCC 9812 GN=HMPREF0819_1645 PE=4 SV=1; Uncharacterized protein OS=Streptococcus equinus GN=SAMN05216400_1745 PE=4 SV=1	STRINF_01859	Cytoplasm	0	3	0	0.3633	0	1	1	1	1192.5	3575.49	3575.46	7.30525	0.00870654	0	0	27434.9	CID (Collision Induced Dissociation)	MS2			38.4152	6877	6877	-1	mcarrera_G1306_136.mzXML	0/0		2.45152	148
High	Sequest HT	Sequest HT (A2)	A	2	MMFIDEPEILDAAIK	mMFIDEPEILDAAIK	M1(Oxidation)	0	2	B1SGP1; H6P9A3	Cof-like hydrolase OS=Streptococcus infantarius subsp. infantarius ATCC BAA-102 GN=STRINF_01859 PE=4 SV=1; HAD-superfamily hydrolase / phosphatase OS=Streptococcus infantarius (strain CJ18) GN=Sinf_1328 PE=4 SV=1	STRINF_01859	Cytoplasm	0	2	0	0.0688	0	1	1	1	876.45	1751.89	1751.86	19.0096	0.0166511	0	0	12898.7	CID (Collision Induced Dissociation)	MS2			43.3778	7745	7745	-1	mcarrera_G1306_156.mzXML	0/0		2.1751	6376
High	Sequest HT	Sequest HT (A2)	A	2	TLEEGQAVTFEIEEGQR	TLEEGQAVTFEIEEGQR		0	1	A0A1B4XNF7	Cold shock domain-contain protein OS=Enterococcus faecalis GN=BHU49_02780 PE=4 SV=1			0	2	0	0.4746	0	1	1	1	968.45	1935.89	1935.93	-18.9585	-0.0183512	0	0	19129.9	CID (Collision Induced Dissociation)	MS2			19.3453	3490	3490	-1	mcarrera_G1306_142.mzXML	0/0		3.54127	2626
High	Sequest HT	Sequest HT (A2)	A	2	VTVVAGQVAKVNFNNVLK	VTVVAGQVAKVNFNNVLK		0	1	A0A116L9U2	Collagen adhesion protein OS=Streptococcus suis GN=ERS132417_00546 PE=4 SV=1	ERS132417_00546	Surface-associated	1	3	0	0.0309	0	1	1	1	634.03	1900.08	1900.1	-13.6891	-0.00867022	0	0	17073.3	CID (Collision Induced Dissociation)	MS2			25.742	4664	4664	-1	mcarrera_G1306_148.mzXML	0/0		2.58708	2779
High	Sequest HT	Sequest HT (A2)	A	2	WKGSDGAQGIPGKAGADGK	WKGSDGAQGIPGKAGADGK		0	1	A0A1I7JH86	Collagen triple helix repeat-containing protein OS=Streptococcus gallolyticus GN=SAMN05660328_1139 PE=4 SV=1	SAMN05660328_1139	Surface-associated	2	2	0	0.1792	0	1	1	1	900.44	1799.87	1799.9	-17.0912	-0.0153813	0	0	15381.4	CID (Collision Induced Dissociation)	MS2			48.5325	8695	8695	-1	mcarrera_G1306_148.mzXML	0/0		2.12228	4667
High	Sequest HT	Sequest HT (A2)	A	2	RALIDDYQLVEDEQKGLEYLINSGTNPTSINK	RALIDDYQLVEDEQKGLEYLINSGTNPTSINK		0	1	A0A072ELE4	Collagen-binding collagen-like cell surface-anchored protein FneC OS=Streptococcus equi subsp. ruminatorum CECT 5772 GN=CECT5772_02568 PE=4 SV=1	CECT5772_02568	Surface-associated	2	3	0	0.14	0	1	1	1	1212.95	3636.84	3636.84	-1.02097	-0.0012377	0	0	370594	CID (Collision Induced Dissociation)	MS2			68.4207	12117	12117	-1	mcarrera_G1306_142.mzXML	0/0		2.49551	6018
High	Sequest HT	Sequest HT (A2)	A	2	AFTLLESLIALIVISGGLLLFQAMGQLLISEVR	AFTLLESLIALIVISGGLLLFQAmGQLLISEVR	M24(Oxidation)	0	1	A0A1X1GV42	Competence protein ComGF OS=Streptococcus oralis subsp. oralis GN=B7712_00250 PE=4 SV=1	B7712_00250	Surface-associated	0	3	0	0.0847	0	1	1	1	1182.35	3545.04	3545.04	-2.039	-0.00240944	0	0	58521.4	CID (Collision Induced Dissociation)	MS2			25.0405	4502	4502	-1	mcarrera_G1306_154.mzXML	0/0		2.36238	754
High	Sequest HT	Sequest HT (A2)	A	2	EHPELAKDDAKLYVYFK	EHPELAKDDAKLYVYFK		0	1	A0A1Q8RFJ0	Competence protein ComX OS=Streptococcus sp. 'caviae' GN=BMI76_05845 PE=4 SV=1	BMI76_05845	Surface-associated	2	3	0		0.0283	2	2	2	689.37	2066.1	2066.06	17.4869	0.012043	0	0	47882.8	CID (Collision Induced Dissociation)	MS2			33.9808	6119	6119	-1	mcarrera_G1306_150.mzXML	0/0		2.39657	5448
High	Sequest HT	Sequest HT (A2)	A	2	MIVNFYTPNHGQITLGDYDLK	MIVNFYTPNHGQITLGDYDLK		0	2	A0A139NC83; A0A139R4Q8	Competence-stimulating peptide ABC transporter ATP-binding protein ComA OS=Streptococcus gallolyticus GN=SGADD02_00127 PE=4 SV=1; Competence-stimulating peptide ABC transporter ATP-binding protein ComA OS=Streptococcus gallolyticus GN=SGADD03_00515 PE=4 SV=1	SGADD02_00127	Surface-associated	0	3	0	0.0354	0	1	1	1	813.73	2439.18	2439.2	-10.602	-0.00862013	0	0	20429.6	CID (Collision Induced Dissociation)	MS2			26.7568	4819	4819	-1	mcarrera_G1306_142.mzXML	0/0		2.54128	5404
High	Sequest HT	Sequest HT (A2)	A	2	KTVEDLSMMKGDMTFK	KTVEDLSMmKGDmTFK	M9(Oxidation); M13(Oxidation)	0	30	A0A139NTZ4; S9R902; A0A1X1I6G5; A0A139PQJ0; A0A0F2D9Q4; A0A1X1H0C1; A0A1X0WSS9; K1A759; K0ZJ58; A0A1X1HQL6; A0A1X1H9Q6; K0ZMB9; A0A1X1HQR4; K0ZAF2; A0A0F2CQG7; F2QG97; A0A1X1G1C5; A0A1F1EWW5; A0A1X1IX63; E0Q3Z9; A0A1X1JDP9; A0A024DBP7; A0A1X0WMV0; A0A1X1HYT6; A0A081R7K7; A0A139QLQ5; X8KHK2; D2EM47; A0A1X1FN94; A0A1X1J1L7	Competence-stimulating peptide ABC transporter ATP-binding protein ComA OS=Streptococcus oralis GN=SORDD14_01715 PE=4 SV=1; Peptide ABC transporter ATP-binding protein OS=Streptococcus oralis subsp. tigurinus 2426 GN=L698_08260 PE=4 SV=1; Peptide ABC transporter ATP-binding protein OS=Streptococcus oralis subsp. oralis GN=B7714_01000 PE=4 SV=1; Competence-stimulating peptide ABC transporter ATP-b…	SGADD02_00127	Surface-associated	2	2	0	0.0373	0	1	1	1	946.95	1892.89	1892.88	6.59844	0.00624503	0	0	37588.9	CID (Collision Induced Dissociation)	MS2			33.877	6082	6082	-1	mcarrera_G1306_156.mzXML	0/0		2.4101	3591
High	Sequest HT	Sequest HT (A2)	A	2	MGAGTNAQEKLIAIHDLDIPWRPADLSQR	MGAGTNAQEKLIAIHDLDIPWRPADLSQR		0	1	A0A095ZVJ9	Conjugal transfer protein OS=Peptostreptococcus sp. MV1 GN=HMPREF1639_05925 PE=4 SV=1	ATE37_09790	Cytoplasm	1	3	0		0.0128	2	2	2	1072.91	3216.72	3216.66	17.7846	0.0190689	0	0	11630.6	CID (Collision Induced Dissociation)	MS2			57.5718	10175	10175	-1	mcarrera_G1306_154.mzXML	0/0		2.31337	75397
High	Sequest HT	Sequest HT (A2)	A	2	VDNNINQWDDLSSAVSASK	VDNNINQWDDLSSAVSASK		0	1	A0A1B8VRL7	Conjugal transfer protein OS=Streptococcus dysgalactiae subsp. equisimilis GN=BBG03_03470 PE=4 SV=1	ATE37_09790	Cytoplasm	0	2	0	0.1982	0	1	1	1	1031.99	2062.97	2062.97	2.48249	0.00256065	0	0	20930.1	CID (Collision Induced Dissociation)	MS2			24.397	4388	4388	-1	mcarrera_G1306_154.mzXML	0/0		2.21566	3821
High	Sequest HT	Sequest HT (A2)	A	2	FIATTVALTPDLIEGIK	FIATTVALTPDLIEGIK		0	1	A0A1X0WZ31	Conjugal transfer protein OS=Streptococcus oralis subsp. tigurinus GN=ATE37_09790 PE=4 SV=1	ATE37_09790	Cytoplasm	0	2	0		0.0321	2	2	2	901.53	1802.05	1802.03	12.0672	0.0108728	0	0	12228.7	CID (Collision Induced Dissociation)	MS2			44.5907	7965	7965	-1	mcarrera_G1306_142.mzXML	0/0		2.41457	1469
High	Sequest HT	Sequest HT (A2)	A	2	RTDSTQNNLITSEEKVK	RTDSTQNNLITSEEKVK		0	1	A0A1S1ZMC1	Conjugal transfer protein OS=Streptococcus parauberis GN=BI362_11240 PE=4 SV=1	ATE37_09790	Cytoplasm	2	3	0	0.0209	0	1	1	1	655.01	1963.02	1963.01	3.24692	0.00212458	0	0	17568	CID (Collision Induced Dissociation)	MS2			19.58	3528	3528	-1	mcarrera_G1306_154.mzXML	0/0		2.38625	6680
High	Sequest HT	Sequest HT (A2)	A	2	AGIKKHWVAIAVAIVAVSAGPSIVEWLFTFVK	AGIKKHWVAIAVAIVAVSAGPSIVEWLFTFVK		0	1	A0A0M9FFZ6	Conjugal transfer protein TrbC OS=Streptococcus suis GN=XK27_08780 PE=4 SV=1	ATE37_09790	Cytoplasm	2	3	0	0.3239	0	1	1	1	1136.67	3408	3407.96	10.225	0.0116155	0	0	53232.4	CID (Collision Induced Dissociation)	MS2			16.8525	3019	3019	-1	mcarrera_G1306_144.mzXML	0/0		2.46586	491
High	Sequest HT	Sequest HT (A2)	A	2	INLLMEEMKSR	INLLMEEmKSR	M8(Oxidation)	0	1	F9E3T5	Conjugative transposon protein OS=Streptococcus sanguinis ATCC 29667 GN=HMPREF8573_1832 PE=4 SV=1	HMPREF8573_1832	Cytoplasm	1	2	0	0.1611	0	1	1	1	690.36	1379.71	1379.7	7.67592	0.00529524	0	0	15391	CID (Collision Induced Dissociation)	MS2			43.3117	7742	7742	-1	mcarrera_G1306_142.mzXML	0/0		2.11371	5547
High	Sequest HT	Sequest HT (A2)	A	2	TLEQFLDGYVSRYFTYDSQAGSSDENISK	TLEQFLDGYVSRYFTYDSQAGSSDENISK		0	3	I2JBW7; A0A1E9B0T6; E1MAU1	Conjugative transposon protein TcpC OS=Streptococcus sp. SK140 GN=HMPREF1116_1773 PE=4 SV=1; Transposase OS=Streptococcus sp. HMSC056C01 GN=HMPREF2795_07155 PE=4 SV=1; Putative transfer protein OS=Streptococcus infantis SK1302 GN=SIN_2059 PE=4 SV=1	HMPREF8573_1832	Cytoplasm	1	3	0	0.0772	0	1	1	1	1107.5	3320.49	3320.52	-11.3007	-0.012508	0	0	21631.4	CID (Collision Induced Dissociation)	MS2			25.409	4578	4578	-1	mcarrera_G1306_142.mzXML	0/0		2.45675	1615
High	Sequest HT	Sequest HT (A2)	A	2	TKQAPRFPVLSVTILETTK	TKQAPRFPVLSVTILETTK		0	1	F5VTY0	Conserved domain protein OS=Streptococcus oralis SK255 GN=HMPREF9968_1737 PE=4 SV=1	HMPREF9968_1737	Cytoplasm	2	3	0	0.0816	0	1	1	1	710.42	2129.25	2129.23	5.90887	0.00419379	0	0	14368.7	CID (Collision Induced Dissociation)	MS2			56.1938	10055	10055	-1	mcarrera_G1306_150.mzXML	0/0		2.44795	843
High	Sequest HT	Sequest HT (A2)	A	2	ADWNDVVKSQSNLSLKDVIQSAK	ADWNDVVKSQSNLSLKDVIQSAK		0	1	A0A0D1AEQ4	Contig000017, whole genome shotgun sequence OS=Streptococcus equi subsp. zooepidemicus Sz16 GN=N594_00650 PE=4 SV=1	N594_00650	N/A	2	3	0		0.008	2	2	2	849.11	2545.32	2545.33	-4.01093	-0.00340304	0	0	17532	CID (Collision Induced Dissociation)	MS2			32.9318	5904	5904	-1	mcarrera_G1306_160.mzXML	0/0		2.49295	6470
High	Sequest HT	Sequest HT (A2)	A	2	TYFQTFEITENQYYLILGR	TYFQTFEITENQYYLILGR		0	6	A0A0D1BCD0; C0M886; A0A072ELD5; B4U2I0; A0A0D1AJT9; A0A0D1B7I8	Contig000019, whole genome shotgun sequence OS=Streptococcus equi subsp. zooepidemicus Sz4is GN=AT55_00696 PE=4 SV=1; Putative rhamnosyltransferase OS=Streptococcus equi subsp. equi (strain 4047) GN=SEQ_0963 PE=4 SV=1; Rhamnosyltransferase OS=Streptococcus equi subsp. ruminatorum CECT 5772 GN=CECT5772_00961 PE=4 SV=1; Alpha-D-GlcNAc alpha-1,2-L-rhamnosyltransferase OS=Streptococcus equi subsp. zo…	AT55_00696	N/A	0	3	0	0.0736	0	1	1	1	800.41	2399.22	2399.19	9.861	0.00788614	0	0	13437.2	CID (Collision Induced Dissociation)	MS2			41.0172	7344	7344	-1	mcarrera_G1306_158.mzXML	0/0		2.31047	6673
High	Sequest HT	Sequest HT (A2)	A	2	MIGLLLLLSLIISLMIIFTEKLYLKR	MIGLLLLLSLIISLMIIFTEKLYLKR		0	1	A0A0D1AF09	Contig000025, whole genome shotgun sequence OS=Streptococcus equi subsp. zooepidemicus Sz16 GN=N594_00840 PE=4 SV=1	N594_00840	N/A	2	3	0	0.2851	0	1	1	1	1016.63	3047.88	3047.87	0.383959	0.000390087	0	0	10804.5	CID (Collision Induced Dissociation)	MS2			45.4195	8149	8149	-1	mcarrera_G1306_148.mzXML	0/0		2.35164	141
High	Sequest HT	Sequest HT (A2)	A	2	MLIPLQRLFVR	mLIPLQRLFVR	M1(Oxidation)	0	2	A0A0D1B1F4; A0A0D1AKC0	Contig000029, whole genome shotgun sequence OS=Streptococcus equi subsp. zooepidemicus SzAM60 GN=AT48_00833 PE=4 SV=1; Contig000007, whole genome shotgun sequence OS=Streptococcus equi subsp. zooepidemicus Sz16 GN=N594_00276 PE=4 SV=1	AT48_00833	N/A	1	2	0		0.0091	2	2	2	701.42	1401.83	1401.84	-5.11051	-0.00358206	0	0	23533	CID (Collision Induced Dissociation)	MS2			41.8678	7574	7574	-1	mcarrera_G1306_146.mzXML	0/0		2.17375	1945
High	Sequest HT	Sequest HT (A2)	A	2	FSAKNLLSSMLIEELENR	FSAKNLLSSMLIEELENR		0	1	A0A0D0ZAZ8	Contig000033, whole genome shotgun sequence OS=Streptococcus equi subsp. zooepidemicus SzAM60 GN=AT48_00964 PE=4 SV=1	AT48_00964	N/A	1	2	0	0.321	0	1	1	1	1047.56	2094.11	2094.09	10.8675	0.0113787	0	0	12588.8	CID (Collision Induced Dissociation)	MS2			59.012	10453	10453	-1	mcarrera_G1306_156.mzXML	0/0		2.4331	5508
High	Sequest HT	Sequest HT (A2)	A	2	WIGDAQKRTK	WIGDAQKRTK		0	6	A0A0D1BGH5; A0A1B8VPQ8; A0A0H1UWL5; I7MRG2; S8FT38; S8H3P2	Contig000037, whole genome shotgun sequence OS=Streptococcus equi subsp. zooepidemicus Sz4is GN=AT55_01408 PE=4 SV=1; AAA family ATPase OS=Streptococcus dysgalactiae subsp. equisimilis GN=BBG01_03645 PE=4 SV=1; ATPase AAA OS=Streptococcus agalactiae GN=WA04_08845 PE=4 SV=1; Uncharacterized protein OS=Streptococcus canis FSL Z3-227 GN=SCAZ3_10355 PE=4 SV=1; ATP-dependent Clp protease ATP-binding p…	AT55_01408	N/A	2	2	0	0.0983	0	1	1	1	601.83	1202.65	1202.66	-9.40235	-0.00565393	0	0	185862	CID (Collision Induced Dissociation)	MS2			12.2022	2153	2153	-1	mcarrera_G1306_158.mzXML	0/0		2.34327	5677
High	Sequest HT	Sequest HT (A2)	A	2	IVMGVCMVLGQFASIGLVLTAKSIARYNK	IVmGVcmVLGQFASIGLVLTAKSIARYNK	M3(Oxidation); C6(Carbamidomethyl); M7(Oxidation)	0	4	A0A0D1AJQ5; A0A0E1DSB9; A0A0G6MC14; B4U2X0	Contig000045, whole genome shotgun sequence OS=Streptococcus equi subsp. zooepidemicus Sz16 GN=N594_01371 PE=4 SV=1; Membrane protein OS=Streptococcus equi subsp. zooepidemicus CY GN=Q426_04290 PE=4 SV=1; Membrane protein OS=Streptococcus equi subsp. equi GN=ERS044360_04623 PE=4 SV=1; Secretion and acid tolerance protein SatE OS=Streptococcus equi subsp. zooepidemicus (strain MGCS10565) GN=satE P…	N594_01371	N/A	2	3	0	0.2185	0	1	1	1	1057.89	3171.66	3171.71	-16.9097	-0.0178776	0	0	18741.5	CID (Collision Induced Dissociation)	MS2			26.9843	4864	4864	-1	mcarrera_G1306_156.mzXML	0/0		2.69871	5443
High	Sequest HT	Sequest HT (A2)	A	2	FVPTIKIEFKALK	FVPTIKIEFKALK		0	1	A0A0D0ZVC4	Contig000050, whole genome shotgun sequence OS=Streptococcus equi subsp. zooepidemicus SzAM60 GN=AT48_01367 PE=4 SV=1	AT48_01367	N/A	2	2	0	0.1814	0	1	1	1	767.46	1533.91	1533.94	-17.9858	-0.0137946	0	0	18474	CID (Collision Induced Dissociation)	MS2			30.6508	5544	5544	-1	mcarrera_G1306_148.mzXML	0/0		2.15212	1027
High	Sequest HT	Sequest HT (A2)	A	2	SALSHQLKEANVNAFMAGVQEYNSLVGK	SALSHQLKEANVNAFMAGVQEYNSLVGK		0	2	A0A0D0ZIA7; A0A0D1ARN8	Contig000052, whole genome shotgun sequence OS=Streptococcus equi subsp. zooepidemicus Sz4is GN=AT55_01728 PE=4 SV=1; Contig000014, whole genome shotgun sequence OS=Streptococcus equi subsp. zooepidemicus Sz16 GN=N594_00575 PE=4 SV=1	AT55_01728	N/A	1	3	0	0.1974	0	1	1	1	1002.52	3005.55	3005.51	10.1536	0.0101723	0	0	10255.1	CID (Collision Induced Dissociation)	MS2			49.0568	8770	8770	-1	mcarrera_G1306_144.mzXML	0/0		2.33276	6458
High	Sequest HT	Sequest HT (A2)	A	2	RYVRYYLISYCVLLIAGIMEGLLG	RYVRYYLISYcVLLIAGImEGLLG	C11(Carbamidomethyl); M19(Oxidation)	0	1	A0A0D0YSM7	Contig000060, whole genome shotgun sequence OS=Streptococcus equi subsp. zooepidemicus Sz16 GN=N594_01621 PE=4 SV=1	N594_01621	N/A	2	3	0		0.0226	2	2	2	951.17	2851.5	2851.52	-10.3256	-0.00981458	0	0	35801.7	CID (Collision Induced Dissociation)	MS2			15.2569	2735	2735	-1	mcarrera_G1306_160.mzXML	0/0		2.5945	5609
High	Sequest HT	Sequest HT (A2)	A	2	SMPDAIYLFTLLKVACMGLTSFYSLR	SMPDAIYLFTLLKVAcMGLTSFYSLR	C16(Carbamidomethyl)	0	6	A0A0U3E3H5; H6PAZ7; A0A1H9ESY0; S5RKM8; A0A0W7V054; A0A091BSP0	Copper ABC transporter permease OS=Streptococcus infantarius GN=AU079_08990 PE=4 SV=1; ABC transporter, permease protein OS=Streptococcus infantarius (strain CJ18) GN=Sinf_1959 PE=4 SV=1; Uncharacterized membrane protein YfhO OS=Streptococcus equinus GN=SAMN05216346_11029 PE=4 SV=1; Uncharacterized protein OS=Streptococcus lutetiensis 033 GN=KE3_2041 PE=4 SV=1; Copper ABC transporter permease OS=…	AU079_08990	Surface-associated	1	3	0	0.1277	0	1	1	1	999.85	2997.54	2997.53	2.26586	0.002264	0	0	15772.1	CID (Collision Induced Dissociation)	MS2			43.171	7715	7715	-1	mcarrera_G1306_136.mzXML	0/0		2.35127	6490
High	Sequest HT	Sequest HT (A2)	A	2	NNLTLYENQYSLPIAFASQSIYNNVK	NNLTLYENQYSLPIAFASQSIYNNVK		0	1	S7YRM2	Copper ABC transporter permease OS=Streptococcus mitis 17/34 GN=M058_08870 PE=4 SV=1	AU079_08990	Surface-associated	0	3	0	0.177	0	1	1	1	1002.18	3004.53	3004.51	6.77986	0.00679004	0	0	176479	CID (Collision Induced Dissociation)	MS2			56.4257	10078	10078	-1	mcarrera_G1306_148.mzXML	0/0		2.4321	6735
High	Sequest HT	Sequest HT (A2)	A	2	ATADQIGIEEVIAGVLPEEK	ATADQIGIEEVIAGVLPEEK		0	1	F9HD41	Copper-exporting ATPase OS=Streptococcus mitis SK1073 GN=HMPREF9958_1026 PE=3 SV=1	HMPREF9958_1026	Surface-associated	0	3	0	0.0803	0	1	1	1	694.7	2082.09	2082.1	-5.30439	-0.00368142	0	0	13876.4	CID (Collision Induced Dissociation)	MS2			41.8752	7490	7490	-1	mcarrera_G1306_142.mzXML	0/0		2.4945	5919
High	Sequest HT	Sequest HT (A2)	A	2	GEGVSIMFLAVDGVLAGLLAVADPIKPTSK	GEGVSImFLAVDGVLAGLLAVADPIKPTSK	M7(Oxidation)	0	1	A0A0T8LXB7	Copper-translocating P-type ATPase OS=Streptococcus pneumoniae GN=ctpA_2 PE=4 SV=1	ctpA_2	Surface-associated	0	3	0	0.2255	0	1	1	1	995.54	2984.61	2984.64	-10.7967	-0.0107415	0	0	10987.8	CID (Collision Induced Dissociation)	MS2			49.9128	8905	8905	-1	mcarrera_G1306_158.mzXML	0/0		2.3527	3898
High	Sequest HT	Sequest HT (A2)	A	2	AILSAVEVAGYKAIKPAR	AILSAVEVAGYKAIKPAR		0	1	A0A116KTI1	Copper-transporting ATPase OS=Streptococcus suis GN=copA_1 PE=3 SV=1	copA_1	Surface-associated	1	3	0	0.2479	0	1	1	1	619.7	1857.09	1857.1	-5.49085	-0.00339901	0	0	12391.3	CID (Collision Induced Dissociation)	MS2			42.717	7643	7643	-1	mcarrera_G1306_158.mzXML	0/0		2.42102	1280
High	Sequest HT	Sequest HT (A2)	A	2	LIRPEDMPPPERKLELLELTIQR	LIRPEDmPPPERKLELLELTIQR	M7(Oxidation)	0	1	A0A0T8KV09	Coproporphyrinogen-III oxidase OS=Streptococcus pneumoniae GN=hemN_1 PE=3 SV=1	hemN_1	Cytoplasm	2	3	0	0.1159	0	1	1	1	934.84	2802.51	2802.55	-17.5424	-0.0163878	0	0	10866.3	CID (Collision Induced Dissociation)	MS2			62.1865	11089	11089	-1	mcarrera_G1306_148.mzXML	0/0		2.33404	4282
High	Sequest HT	Sequest HT (A2)	A	2	TLTTTSILPVAISVMTTTFLQELLFRK	TLTTTSILPVAISVMTTTFLQELLFRK		0	3	A0A0M5JRW7; V8LS64; A0A0E2RB34	CPBP family intramembrane metalloprotease OS=Streptococcus thermophilus GN=ADU38_1535 PE=4 SV=1; CAAX amino terminal protease OS=Streptococcus thermophilus TH1435 GN=U730_07945 PE=4 SV=1; CAAX amino terminal protease OS=Streptococcus thermophilus TH1477 GN=Y022_08355 PE=4 SV=1	ADU38_1535	Surface-associated	1	3	0	0.1224	0	1	1	1	1008.89	3024.66	3024.71	-16.5007	-0.0166365	0	0	26006	CID (Collision Induced Dissociation)	MS2			60.1945	10678	10678	-1	mcarrera_G1306_160.mzXML	0/0		2.36719	2774
High	Sequest HT	Sequest HT (A2)	A	2	NLFQGRENFIPK	NLFQGRENFIPK		0	1	I0SJS6	CppA protein OS=Streptococcus anginosus subsp. whileyi CCUG 39159 GN=cppA PE=4 SV=1	cppA	Cytoplasm	1	2	0		0.018	2	2	2	731.9	1462.79	1462.78	8.61363	0.00629993	0	0	14883.5	CID (Collision Induced Dissociation)	MS2			32.1672	5743	5743	-1	mcarrera_G1306_140.mzXML	0/0		2.18255	5729
High	Sequest HT	Sequest HT (A2)	A	2	SLFESELLPTK	SLFESELLPTK		0	2	E9NQ12; A0A123SPY6	CPS16E OS=Streptococcus suis GN=cps16E PE=4 SV=1; Cps2E OS=Streptococcus suis GN=wcaJ PE=4 SV=1	cps16E	Surface-associated	0	2	0	0.1353	0	1	1	1	632.34	1263.67	1263.68	-8.20734	-0.00518574	0	0	23602.1	CID (Collision Induced Dissociation)	MS2			23.9592	4277	4277	-1	mcarrera_G1306_134.mzXML	0/0		2.06774	5838
High	Sequest HT	Sequest HT (A2)	A	2	TLLSAKTIVLTSGSLAHNLLFVNK	TLLSAKTIVLTSGSLAHNLLFVNK		0	3	Q9R924; A0A0T8EQG2; O85001	Cps23fI OS=Streptococcus pneumoniae GN=cps23fI PE=4 SV=1; Glycosyltransferase WchW OS=Streptococcus pneumoniae GN=wchW PE=4 SV=1; Putative rhamnoysl transferase OS=Streptococcus pneumoniae GN=cps23FV PE=4 SV=1	cps23fI	Surface-associated	1	3	0	0.3	0	1	1	1	847.5	2540.49	2540.48	1.73682	0.00147079	0	0	22823.7	CID (Collision Induced Dissociation)	MS2			21.4353	3858	3858	-1	mcarrera_G1306_152.mzXML	0/0		2.70012	707
High	Sequest HT	Sequest HT (A2)	A	2	IRSIVGGGSIGEIFQEYRR	IRSIVGGGSIGEIFQEYRR		0	1	G8DTW2	Cps7L OS=Streptococcus suis GN=cps7L PE=4 SV=1	cps7L	Surface-associated	2	3	0	0.0382	0	1	1	1	713.06	2137.17	2137.15	6.63768	0.00472857	0	0	16742.6	CID (Collision Induced Dissociation)	MS2			40.9252	7318	7318	-1	mcarrera_G1306_156.mzXML	0/0		3.14231	3794
High	Sequest HT	Sequest HT (A2)	A	2	ILNDFMLEQGMISKMNYIK	ILNDFMLEQGmISKMNYIK	M11(Oxidation)	0	1	M1VDP7	Cps9G OS=Streptococcus suis GN=cps24H PE=4 SV=1	cps24H	Surface-associated	1	3	0	0.1169	0	1	1	1	768.71	2304.12	2304.14	-12.2438	-0.00940379	0	0	12864.3	CID (Collision Induced Dissociation)	MS2			46.3605	8218	8218	-1	mcarrera_G1306_134.mzXML	0/0		2.31088	5364
High	Sequest HT	Sequest HT (A2)	A	2	LSYKLINGIR	LSYKLINGIR		0	24	E6J3R0; F5U0T2; A0A0W7V6X6; E8JP81; A0A1S1H849; U2YFI6; A0A0W7V0H0; S5R5C8; J4TM44; A0A1H0K3Q5; I0SF74; U2Y346; A0A0E1XG84; A0A060RIR3; H6PBR9; A0A1S5WDD4; A0A135YMA6; A0A172Q7S3; A0A1G9K5U8; F5WVJ4; A0A1Q8EAV4; A0A1H7WXF0; A0A1I7JPD5; E0PEL3	CRISPR-associated endonuclease Cas9 OS=Streptococcus anginosus F0211 GN=cas9 PE=3 SV=1; CRISPR-associated endonuclease Cas9 OS=Streptococcus anginosus SK52 = DSM 20563 GN=cas9 PE=3 SV=1; CRISPR-associated endonuclease Cas9 OS=Streptococcus equinus GN=cas9 PE=3 SV=1; CRISPR-associated endonuclease Cas9 OS=Streptococcus equinus ATCC 9812 GN=cas9 PE=3 SV=1; CRISPR-associated endonuclease Cas9 OS=Str…	cas9	Cytoplasm/Nucleus	1	2	0	0.2436	0	1	1	1	588.86	1176.71	1176.71	2.38338	0.00140228	0	0	11744	CID (Collision Induced Dissociation)	MS2			47.3212	8430	8430	-1	mcarrera_G1306_156.mzXML	0/0		2.33571	1157
High	Sequest HT	Sequest HT (A2)	A	2	QNNPLISYKEGQFVDPETGEILSLTDDEYK	QNNPLISYKEGQFVDPETGEILSLTDDEYK		0	2	A0A0P0N7J4; A0A1S1FE71	CRISPR-associated endonuclease Cas9 OS=Streptococcus anginosus GN=cas9 PE=3 SV=1; CRISPR-associated endonuclease Cas9 OS=Streptococcus sp. HMSC034B03 GN=cas9 PE=3 SV=1	cas9	Cytoplasm/Nucleus	1	3	0	0.043	0	1	1	1	1148.23	3442.68	3442.65	6.33121	0.00726538	0	0	18794.1	CID (Collision Induced Dissociation)	MS2			43.1847	7759	7759	-1	mcarrera_G1306_148.mzXML	0/0		2.55582	5754
High	Sequest HT	Sequest HT (A2)	A	2	TDNVPSIEVVKRMKPYWQK	TDNVPSIEVVKRMKPYWQK		0	1	A0A0P6SHS4	CRISPR-associated endonuclease Cas9 OS=Streptococcus phocae GN=cas9 PE=3 SV=1	cas9	Cytoplasm/Nucleus	2	3	0	0.013	0	1	1	1	773.41	2318.22	2318.23	-7.37675	-0.00570034	0	0	15090.6	CID (Collision Induced Dissociation)	MS2			50.6752	9017	9017	-1	mcarrera_G1306_160.mzXML	0/0		2.30114	6122
High	Sequest HT	Sequest HT (A2)	A	2	NQIITYVKNEKAMGPAK	NQIITYVKNEKAMGPAK		0	3	W3XZF8; A0A1F2HDH6; A0A1S1DIH5	CRISPR-associated endonuclease Cas9 OS=Streptococcus sp. SR4 GN=cas9 PE=3 SV=1; CRISPR-associated endonuclease Cas9 OS=Streptococcus sp. HMSC10E12 GN=cas9 PE=3 SV=1; CRISPR-associated endonuclease Cas9 OS=Streptococcus sp. HMSC065H07 GN=cas9 PE=3 SV=1	cas9	Cytoplasm/Nucleus	2	3	0		0.0401	2	2	2	635.68	1905.03	1905.03	-0.418272	-0.000265607	0	0	413274	CID (Collision Induced Dissociation)	MS2			12.0172	2107	2107	-1	mcarrera_G1306_148.mzXML	0/0		2.872	5399
High	Sequest HT	Sequest HT (A2)	A	2	MSYRYMRMILMFDMPTETAEER	mSYRYmRmILmFDMPTETAEER	N-Term(Prot)(Acetyl); M6(Oxidation); M8(Oxidation); M11(Oxidation)	0	3	A0A1S5WDV9; S9AZA3; A0A0G2Z137	CRISPR-associated endoribonuclease Cas2 OS=Streptococcus gallolyticus subsp. gallolyticus DSM 16831 GN=cas2 PE=3 SV=1; CRISPR-associated endoribonuclease Cas2 OS=Streptococcus agalactiae FSL S3-586 GN=cas2 PE=3 SV=1; CRISPR-associated endoribonuclease Cas2 OS=Streptococcus agalactiae GN=cas2 PE=3 SV=1	cas2	Cytoplasm/Nucleus	2	3	0	0.0067	0	1	1	1	964.42	2891.25	2891.25	-2.98959	-0.00288122	0	0	41682.6	CID (Collision Induced Dissociation)	MS2			43.1828	7717	7717	-1	mcarrera_G1306_136.mzXML	0/0		2.9852	688
High	Sequest HT	Sequest HT (A2)	A	2	NLNIGNNIKNIR	NLNIGNNIKNIR		0	1	B5U8X4	Cro/CI family transcriptional regulator OS=Enterococcus faecium PE=4 SV=1			1	2	0	0.0394	0	1	1	1	691.89	1382.77	1382.79	-9.79772	-0.00677407	0	0	384783	CID (Collision Induced Dissociation)	MS2			37.945	6837	6837	-1	mcarrera_G1306_148.mzXML	0/0		2.03293	3057
High	Sequest HT	Sequest HT (A2)	A	2	LSQSKAQGAVEEFLNGVDLAELAR	LSQSKAQGAVEEFLNGVDLAELAR		0	1	A0A1W9FKC9	Cro/Cl family transcriptional regulator OS=Streptococcus mutans GN=A6J86_00130 PE=4 SV=1	A6J86_00130	Cytoplasm	1	3	0	0.0433	0	1	1	1	849.13	2545.38	2545.33	19.5617	0.016597	0	0	15314.3	CID (Collision Induced Dissociation)	MS2			35.1648	6313	6313	-1	mcarrera_G1306_142.mzXML	0/0		2.30895	4301
High	Sequest HT	Sequest HT (A2)	A	2	TVEIDPSTYTLLGEDGQPATEVPAK	TVEIDPSTYTLLGEDGQPATEVPAK		0	3	E1M313; A0A1F0BX89; A0A1S1CTK4	CshA protein OS=Streptococcus mitis NCTC 12261 GN=SM12261_1135 PE=4 SV=1; YSIRK signal domain/LPXTG anchor domain surface protein (Fragment) OS=Streptococcus sp. HMSC070B10 GN=HMPREF2613_06405 PE=4 SV=1; YSIRK signal domain/LPXTG anchor domain surface protein (Fragment) OS=Streptococcus sp. HMSC063B03 GN=HMPREF2628_03985 PE=4 SV=1	SM12261_1135	Surface-associated	0	3	0	0.108	0	1	1	1	877.78	2631.33	2631.3	8.30912	0.00728794	0	0	7710.22	CID (Collision Induced Dissociation)	MS2			29.0378	5179	5179	-1	mcarrera_G1306_134.mzXML	0/0		2.50459	6736
High	Sequest HT	Sequest HT (A2)	A	2	EGLETALEKEFDLILLDLMLPEMDGFEV	EGLETALEKEFDLILLDLmLPEMDGFEV	M19(Oxidation)	0	1	A0A1B4WGE7	CsrR protein (Fragment) OS=Streptococcus pyogenes GN=csrR PE=4 SV=1	csrR	Cytoplasm	1	3	0	0.1757	0	1	1	1	1075.86	3225.57	3225.58	-5.53852	-0.00595499	0	0	36544.1	CID (Collision Induced Dissociation)	MS2			68.386	12183	12183	-1	mcarrera_G1306_148.mzXML	0/0		2.39051	5838
High	Sequest HT	Sequest HT (A2)	A	2	DFFLPLVVIDKSKEVAENPDFILGK	DFFLPLVVIDKSKEVAENPDFILGK		0	1	F3SGN2	Cyclase family protein OS=Streptococcus sanguinis SK1087 GN=HMPREF9397_0304 PE=4 SV=1	HMPREF9397_0304	Cytoplasm	2	3	0		0.037	2	2	2	945.17	2833.5	2833.54	-15.2325	-0.0143873	0	0	42198.1	CID (Collision Induced Dissociation)	MS2			60.4892	10730	10730	-1	mcarrera_G1306_160.mzXML	0/0		2.34067	5020
High	Sequest HT	Sequest HT (A2)	A	2	MNEAGMLQIPDSR	MNEAGMLQIPDSR		0	1	G5K1N9	Cyclomaltodextrinase OS=Streptococcus ictaluri 707-05 GN=STRIC_2297 PE=3 SV=1	STRIC_2297	Cytoplasm	0	2	0	0.2611	0	1	1	1	731.34	1461.67	1461.68	-6.661	-0.00486813	0	0	20972.9	CID (Collision Induced Dissociation)	MS2			20.3432	3674	3674	-1	mcarrera_G1306_156.mzXML	0/0		2.02568	2221
High	Sequest HT	Sequest HT (A2)	A	2	DIKDMQFDYITSVGMFEHVGK	DIKDmQFDYITSVGmFEHVGK	M5(Oxidation); M15(Oxidation)	0	1	A0A139R8E4	Cyclopropane-fatty-acyl-phospholipid synthase OS=Weissella sp. DD23 GN=WEIDD23_00219 PE=4 SV=1			1	3	0	0.2364	0	1	1	1	831.39	2492.16	2492.15	3.2997	0.00274111	0	0	12285.6	CID (Collision Induced Dissociation)	MS2			39.7105	7113	7113	-1	mcarrera_G1306_158.mzXML	0/0		2.58253	3218
High	Sequest HT	Sequest HT (A2)	A	2	AVGDEEVVSVESLTALTDLESLADGRK	AVGDEEVVSVESLTALTDLESLADGRK		0	6	A0A1X1FYF3; A0A0T7K2V2; A0A0Y3KKL1; A0A178K5E4; A0A1E9B6Z4; R0NNS4	Cystathionine beta-lyase OS=Streptococcus oralis subsp. tigurinus GN=B7728_06690 PE=4 SV=1; Cystathionine beta-lyase OS=Streptococcus pneumoniae GN=ERS022181_00433 PE=4 SV=1; Cystathionine beta-lyase OS=Streptococcus pneumoniae GN=ERS367364_00616 PE=4 SV=1; Cystathionine beta-lyase OS=Streptococcus sp. CCUG 49591 GN=A3Q39_03300 PE=4 SV=1; Cystathionine beta-lyase OS=Streptococcus sp. HMSC056C01 G…	metB	Cytoplasm	1	3	0	0.234	0	1	1	1	935.14	2803.41	2803.42	-5.45443	-0.00509702	0	0	10490.3	CID (Collision Induced Dissociation)	MS2			61.7867	10934	10934	-1	mcarrera_G1306_156.mzXML	0/0		2.355	6666
High	Sequest HT	Sequest HT (A2)	A	2	ITENTKALFVETPTNPLMQEADIEKIAR	ITENTKALFVETPTNPLMQEADIEKIAR		0	1	A0A0U0BYP9	Cystathionine beta-lyase OS=Streptococcus pneumoniae GN=metB PE=3 SV=1	metB	Cytoplasm	2	3	0	0.0418	0	1	1	1	1058.21	3172.62	3172.66	-12.7316	-0.0134644	0	0	8024.37	CID (Collision Induced Dissociation)	MS2			51.4853	9185	9185	-1	mcarrera_G1306_152.mzXML	0/0		2.38567	6672
High	Sequest HT	Sequest HT (A2)	A	2	VVDEKRISHILNSLK	VVDEKRISHILNSLK		0	1	F5VWQ0	Cystathionine gamma-synthase OS=Streptococcus oralis SK255 GN=HMPREF9968_0643 PE=3 SV=1	HMPREF9968_0643	Cytoplasm	2	3	0	0.1055	0	1	1	1	584.35	1751.04	1751.02	10.3102	0.00601775	0	0	22653.3	CID (Collision Induced Dissociation)	MS2			37.0455	6647	6647	-1	mcarrera_G1306_152.mzXML	0/0		2.3703	957
High	Sequest HT	Sequest HT (A2)	A	2	IAAMKAVIYDELSKYPDIR	IAAmKAVIYDELSKYPDIR	M4(Oxidation)	0	2	G5JPX7; U2J3U1	Cysteine desulfurase OS=Streptococcus criceti HS-6 GN=iscS_2 PE=3 SV=1; Putative cysteine desulfurase OS=Streptococcus sobrinus W1703 GN=HMPREF1557_01632 PE=3 SV=1	iscS2	Cytoplasm	2	3	0	0.0794	0	1	1	1	738.05	2212.14	2212.17	-14.8135	-0.0109233	0	0	67337.8	CID (Collision Induced Dissociation)	MS2			25.8698	4648	4648	-1	mcarrera_G1306_160.mzXML	0/0		3.77569	6572
High	Sequest HT	Sequest HT (A2)	A	2	KILFEELQKYPDVVIFSDMENFAPHILTFGIK	KILFEELQKYPDVVIFSDMENFAPHILTFGIK		0	1	F3UB69	Cysteine desulfurase OS=Streptococcus sanguinis SK1056 GN=iscS2 PE=3 SV=1	iscS2	Cytoplasm	2	3	0	0.1946	0	1	1	1	1261.32	3781.95	3781.99	-12.1419	-0.0153069	0	0	79249.8	CID (Collision Induced Dissociation)	MS2			67.1132	11882	11882	-1	mcarrera_G1306_160.mzXML	0/0		2.98372	5157
High	Sequest HT	Sequest HT (A2)	A	2	AGDTIIEPTSGNTGIGLAMVAAAK	AGDTIIEPTSGNTGIGLAMVAAAK		0	2	A0A0U0DE21; A0A0T8Q103	Cysteine synthase OS=Streptococcus pneumoniae GN=cysK_2 PE=3 SV=1; Cysteine synthase OS=Streptococcus pneumoniae GN=cysK_3 PE=3 SV=1	cysK	Cytoplasm	0	3	0	0.1792	0	1	2	2	753.4	2258.19	2258.17	6.98534	0.00525803	0	0	25228.9	CID (Collision Induced Dissociation)	MS2			19.9538	3574	3574	-1	mcarrera_G1306_140.mzXML	0/0		2.39685	5987
High	Sequest HT	Sequest HT (A2)	A	2	AGDTLIEPTSGNTGIGLAMVAAAK	AGDTLIEPTSGNTGIGLAMVAAAK		0	1	A0A0X9VKE2	Cysteine synthase OS=Streptococcus pneumoniae GN=cysK_3 PE=3 SV=1	cysK	Cytoplasm	0	3	0	0.1792	0	1	1	1	753.4	2258.19	2258.17	6.98534	0.00525803	0	0	25228.9	CID (Collision Induced Dissociation)	MS2			19.9538	3574	3574	-1	mcarrera_G1306_140.mzXML	0/0		2.39685	5987
High	Sequest HT	Sequest HT (A2)	A	2	EEGILSGISSGAAIHAAIQKAK	EEGILSGISSGAAIHAAIQKAK		0	1	A0A0E8TKV8	Cysteine synthase OS=Streptococcus pneumoniae GN=cysK_4 PE=3 SV=1	cysK	Cytoplasm	1	3	0	0.0143	0	1	1	1	717.72	2151.15	2151.18	-14.5782	-0.0104534	0	0	27652.2	CID (Collision Induced Dissociation)	MS2			48.3423	8662	8662	-1	mcarrera_G1306_148.mzXML	0/0		2.80391	5420
High	Sequest HT	Sequest HT (A2)	A	2	EIGLDAFVAGVGTGGTITGVSHALK	EIGLDAFVAGVGTGGTITGVSHALK		0	2	G5K817; F3L9C3	Cysteine synthase OS=Streptococcus pseudoporcinus LQ 940-04 GN=cysK PE=3 SV=1; Cysteine synthase OS=Streptococcus porcinus str. Jelinkova 176 GN=cysK PE=3 SV=1	cysK	Cytoplasm	0	3	0	0.1371	0	1	1	1	790.76	2370.27	2370.27	-0.38116	-0.00030115	0	0	20154.8	CID (Collision Induced Dissociation)	MS2			20.0488	3610	3610	-1	mcarrera_G1306_136.mzXML	0/0		2.98619	5072
High	Sequest HT	Sequest HT (A2)	A	2	QALADMLEIFGIVFVEEVLDADIEDLIQKR	QALADmLEIFGIVFVEEVLDADIEDLIQKR	M6(Oxidation)	0	1	A0A0Y0KGX5	Cysteine--tRNA ligase OS=Streptococcus pneumoniae GN=cysS_2 PE=3 SV=1	cysS_2	Cytoplasm	1	3	0	0.107	0	1	1	1	1150.29	3448.86	3448.79	18.397	0.0211492	0	0	30971.3	CID (Collision Induced Dissociation)	MS2			44.5112	7992	7992	-1	mcarrera_G1306_148.mzXML	0/0		2.71237	3235
High	Sequest HT	Sequest HT (A2)	A	2	MLEIFGIVFVEEVLDAEIEDLIQKR	MLEIFGIVFVEEVLDAEIEDLIQKR		0	1	A0A0T7T3J3	Cysteinyl-tRNA synthetase OS=Streptococcus pneumoniae GN=cysS PE=4 SV=1	cysS	Cytoplasm	1	3	0		0.0207	3	3	3	983.54	2948.61	2948.57	12.3871	0.0121748	0	0	19723.4	CID (Collision Induced Dissociation)	MS2			42.0302	7513	7513	-1	mcarrera_G1306_136.mzXML	0/0		2.83929	3226
High	Sequest HT	Sequest HT (A2)	A	2	MDIWQKMYEKAK	MDIWQKMYEKAK		0	1	A0A1V0H9Q3	Cytidine deaminase OS=Streptococcus salivarius GN=A6J87_09115 PE=4 SV=1	cdd	Cytoplasm	2	2	0	0.2123	0	1	1	1	785.88	1570.75	1570.78	-14.5841	-0.0114542	0	0	16918.8	CID (Collision Induced Dissociation)	MS2			22.9132	4155	4155	-1	mcarrera_G1306_148.mzXML	0/0		2.11501	3771
High	Sequest HT	Sequest HT (A2)	A	2	METIDLIELAVK	METIDLIELAVK		0	9	A0A0Z8N0Q3; A0A0Z8D753; A4VVB1; G7SJD4; A0A0H3MUW7; A0A0Z8TKJ8; A0A0K2E6I7; A0A116LLX2; D5AHU7	Cytidine deaminase OS=Streptococcus suis GN=cdd PE=3 SV=1; Cytidine deaminase OS=Streptococcus suis GN=cdd PE=3 SV=1; Cytidine deaminase OS=Streptococcus suis (strain 05ZYH33) GN=SSU05_1084 PE=3 SV=1; Cytidine deaminase OS=Streptococcus suis ST1 GN=SSUST1_0863 PE=3 SV=1; Cytidine deaminase OS=Streptococcus suis (strain BM407) GN=cdd PE=3 SV=1; Cytidine deaminase OS=Streptococcus suis GN=cdd PE=3 …	cdd	Cytoplasm	0	2	0	0.0332	0	1	1	1	687.87	1374.73	1374.75	-16.1165	-0.0110781	0	0	12226.2	CID (Collision Induced Dissociation)	MS2			39.5483	7078	7078	-1	mcarrera_G1306_156.mzXML	0/0		2.10851	5771
High	Sequest HT	Sequest HT (A2)	A	2	QVMAEFFEPSAKVTLIAKGGK	QVMAEFFEPSAKVTLIAKGGK		0	4	A0A1L7LJ70; A0A0E2ERC4; A0A0E2EU40; A0A1W7R1P5	Cytidine deaminase OS=Streptococcus troglodytae GN=cdd PE=3 SV=1; Cytidine deaminase OS=Streptococcus mutans SM6 GN=SMU82_01055 PE=3 SV=1; Cytidine deaminase OS=Streptococcus mutans 2ST1 GN=SMU29_06294 PE=3 SV=1; Cytidine deaminase OS=Streptococcus mutans GN=cdd PE=3 SV=1	cdd	Cytoplasm	2	3	0		0.0494	2	2	2	751.09	2251.26	2251.22	17.7442	0.0133153	0	0	23076.3	CID (Collision Induced Dissociation)	MS2			25.419	4565	4565	-1	mcarrera_G1306_144.mzXML	0/0		2.30973	2601
High	Sequest HT	Sequest HT (A2)	A	2	LEAKIAITTLFNRMPK	LEAKIAITTLFNRMPK		0	1	A0A0T8XPY5	Cytochrome P450 107B1 OS=Streptococcus pneumoniae GN=ERS232495_04999 PE=3 SV=1	ERS232495_04999	Cytoplasm	2	2	0	0.1396	0	1	1	1	923.54	1846.07	1846.06	5.86249	0.00541126	0	0	27861.5	CID (Collision Induced Dissociation)	MS2			19.8942	3610	3610	-1	mcarrera_G1306_148.mzXML	0/0		2.21595	1380
High	Sequest HT	Sequest HT (A2)	A	2	TRDQSEADMMAFFADIIEEK	TRDQSEADMMAFFADIIEEK		0	1	A0A0X9U287	Cytochrome P450(BM-1) OS=Streptococcus pneumoniae GN=ERS409593_05080 PE=3 SV=1	ERS409593_05080	Cytoplasm	1	3	0	0.246	0	1	1	1	783.01	2347.02	2347.06	-18.1617	-0.0142088	0	0	22113.8	CID (Collision Induced Dissociation)	MS2			33.2405	5968	5968	-1	mcarrera_G1306_136.mzXML	0/0		2.5235	849
High	Sequest HT	Sequest HT (A2)	A	2	EVIDAISLVDTAEETIELLGDLKLEQVV	EVIDAISLVDTAEETIELLGDLKLEQVV		0	4	A0A0A7SY65; Q9CI72; A0A0V8EVB0; A0A0H1RQR5	Cytokinin riboside 5'-monophosphate phosphoribohydrolase OS=Lactococcus lactis subsp. lactis GN=E34_1183 PE=3 SV=1; Uncharacterized protein OS=Lactococcus lactis subsp. lactis (strain IL1403) GN=yejE PE=4 SV=1; Cytokinin riboside 5'-monophosphate phosphoribohydrolase OS=Lactococcus lactis subsp. lactis GN=N42_0409 PE=3 SV=1; Cytokinin riboside 5'-monophosphate phosphoribohydrolase OS=Lactococcus …			1	2	0	0.3073	0	1	1	1	1527.8	3054.59	3054.63	-13.6499	-0.0208477	0	0	11679.5	CID (Collision Induced Dissociation)	MS2			59.6293	10614	10614	-1	mcarrera_G1306_138.mzXML	0/0		2.05251	5519
High	Sequest HT	Sequest HT (A2)	A	2	MIPETLVMLPEFIGTAYYEK	mIPETLVMLPEFIGTAYYEK	M1(Oxidation)	0	3	A0A1X0WZ41; K1AQ83; M4YWH8	Cytoplasmic protein OS=Streptococcus oralis subsp. tigurinus GN=ATE37_09845 PE=4 SV=1; Uncharacterized protein OS=Streptococcus sp. GMD1S GN=GMD1S_09602 PE=4 SV=1; Uncharacterized protein OS=Streptococcus dysgalactiae subsp. equisimilis RE378 GN=GGS_0265 PE=4 SV=1	ATE37_09845	Cytoplasm	0	3	0	0.2246	0	1	1	1	787.72	2361.15	2361.18	-12.8	-0.0100743	0	0	13313.5	CID (Collision Induced Dissociation)	MS2			38.4982	6875	6875	-1	mcarrera_G1306_154.mzXML	0/0		3.33768	5480
High	Sequest HT	Sequest HT (A2)	A	2	FIDLFAGIGGFRFGMESAGHECVAFCEIDK	FIDLFAGIGGFRFGMESAGHEcVAFcEIDK	C22(Carbamidomethyl); C26(Carbamidomethyl)	0	1	A0A1F1HCC3	Cytosine-specific methyltransferase (Fragment) OS=Streptococcus sp. HMSC064H09 GN=HMPREF2867_09920 PE=3 SV=1	SAMN05660467_01498	Cytoplasm	1	3	0		0.0167	2	2	2	1127.52	3380.55	3380.55	-2.44151	-0.00275122	0	0	10448.9	CID (Collision Induced Dissociation)	MS2			62.1497	11073	11073	-1	mcarrera_G1306_144.mzXML	0/0		2.35045	2584
High	Sequest HT	Sequest HT (A2)	A	2	LDGGYRSASSVVSTDGISPTLTTMGGGGQEPKILVR	LDGGYRSASSVVSTDGISPTLTTmGGGGQEPKILVR	M24(Oxidation)	0	1	A0A1W6QWE8	Cytosine-specific methyltransferase OS=Enterococcus faecalis PE=3 SV=1			2	3	0	0.13	0	1	1	1	1208.29	3622.86	3622.84	4.78419	0.00577744	0	0	11492.8	CID (Collision Induced Dissociation)	MS2			58.0948	10265	10265	-1	mcarrera_G1306_154.mzXML	0/0		2.77359	5576
High	Sequest HT	Sequest HT (A2)	A	2	DLLEDTVDEKFYLSQEQIDK	DLLEDTVDEKFYLSQEQIDK		0	1	A0A1I4WWU3	Cytosine-specific methyltransferase OS=Peptostreptococcus anaerobius GN=SAMN05660467_01498 PE=3 SV=1	SAMN05660467_01498	Cytoplasm	1	3	0	0.0119	0	1	1	1	810.05	2428.14	2428.18	-16.9448	-0.013715	0	0	16309.3	CID (Collision Induced Dissociation)	MS2			31.1915	5640	5640	-1	mcarrera_G1306_148.mzXML	0/0		2.53115	80883
High	Sequest HT	Sequest HT (A2)	A	2	VIIVGVRSDLGR	VIIVGVRSDLGR		0	2	A0A1V0GL45; A0A074ITB4	Cytosine-specific methyltransferase OS=Streptococcus equinus GN=A6J79_09185 PE=3 SV=1; Cytosine-specific methyltransferase OS=Streptococcus salivarius GN=DL07_09085 PE=3 SV=1	SAMN05660467_01498	Cytoplasm	1	2	0	0.3704	0	1	1	1	642.4	1283.79	1283.78	10.3819	0.00666404	0	0	42591.9	CID (Collision Induced Dissociation)	MS2			20.3888	3669	3669	-1	mcarrera_G1306_150.mzXML	0/0		2.15707	1501
High	Sequest HT	Sequest HT (A2)	A	2	FLDLFAGIGGFRFGMESAGHECIGFCEIDK	FLDLFAGIGGFRFGMESAGHEcIGFcEIDK	C22(Carbamidomethyl); C26(Carbamidomethyl)	0	2	A0A1X1H822; A0A141DZG2	Cytosine-specific methyltransferase OS=Streptococcus oralis subsp. oralis GN=B7720_02305 PE=3 SV=1; Cytosine-specific methyltransferase OS=Streptococcus phage phiARI0746 GN=phiARI0746_30 PE=3 SV=1	SAMN05660467_01498	Cytoplasm	1	3	0	0.0167	0	1	1	1	1127.52	3380.55	3380.55	-2.44151	-0.00275122	0	0	10448.9	CID (Collision Induced Dissociation)	MS2			62.1497	11073	11073	-1	mcarrera_G1306_144.mzXML	0/0		2.3866	2584
High	Sequest HT	Sequest HT (A2)	A	2	NTSIDVVFGGPPCQAFSTAGNRKGFEDAR	NTSIDVVFGGPPcQAFSTAGNRKGFEDAR	C13(Carbamidomethyl)	0	1	F0IK97	Cytosine-specific methyltransferase OS=Streptococcus sanguinis SK150 GN=HMPREF9383_0549 PE=3 SV=1	SAMN05660467_01498	Cytoplasm	2	3	0	0.1452	0	1	1	1	1033.5	3098.49	3098.47	3.418	0.00353019	0	0	103808	CID (Collision Induced Dissociation)	MS2			12.8461	2289	2289	-1	mcarrera_G1306_160.mzXML	0/0		2.47795	5281
High	Sequest HT	Sequest HT (A2)	A	2	EGEIFADGTGKQQGRGAYVSK	EGEIFADGTGKQQGRGAYVSK		0	1	A0A0Y1Z582	Cytosolic protein YlxR OS=Streptococcus pneumoniae GN=ylxR PE=4 SV=1	ylxR	Cytoplasm	2	3	0		0.0207	2	2	2	733.38	2198.13	2198.08	19.022	0.0139373	0	0	1.04223e+06	CID (Collision Induced Dissociation)	MS2			33.3752	5997	5997	-1	mcarrera_G1306_152.mzXML	0/0		2.35543	6442
High	Sequest HT	Sequest HT (A2)	A	2	MPYIGCNILSSSLAMDKISTK	MPYIGcNILSSSLAMDKISTK	C6(Carbamidomethyl)	0	1	A0A139NLH2	D-alanine--D-alanine ligase OS=Streptococcus sp. DD10 GN=ddl PE=3 SV=1	ddl	Surface-associated	1	3	0	0.1914	0	1	1	1	777.07	2329.2	2329.16	15.2031	0.0118035	0	0	27324.5	CID (Collision Induced Dissociation)	MS2			23.4022	4209	4209	-1	mcarrera_G1306_158.mzXML	0/0		2.55957	6603
High	Sequest HT	Sequest HT (A2)	A	2	EIEVGLLENEGVK	EIEVGLLENEGVK		0	4	A0A1S1F8E7; Q2V264; F9P6X6; I0SDX5	D-alanine--D-alanine ligase OS=Streptococcus sp. HMSC034B03 GN=ddl PE=3 SV=1; D-alanine:D-alanine ligase (Fragment) OS=Streptococcus anginosus GN=ddl PE=4 SV=1; D-alanine--D-alanine ligase OS=Streptococcus constellatus subsp. pharyngis SK1060 = CCUG 46377 GN=ddl PE=3 SV=1; D-alanine--D-alanine ligase OS=Streptococcus anginosus subsp. whileyi CCUG 39159 GN=ddl PE=3 SV=1	ddl	Surface-associated	0	2	0	0.05	0	1	1	1	714.88	1428.75	1428.76	-3.72856	-0.0026636	0	0	53447.8	CID (Collision Induced Dissociation)	MS2			16.3321	2927	2927	-1	mcarrera_G1306_150.mzXML	0/0		2.00133	5298
High	Sequest HT	Sequest HT (A2)	A	2	FAENFGVTVPNSLLVFKHSYQK	FAENFGVTVPNSLLVFKHSYQK		0	1	A0A0H3N2I9	D-alanine--D-alanine ligase OS=Streptococcus suis (strain BM407) GN=SSUBM407_0477 PE=3 SV=1	ddl	Surface-associated	1	3	0	0.2	0	1	1	1	842.46	2525.37	2525.32	18.5032	0.0155755	0	0	17040.3	CID (Collision Induced Dissociation)	MS2			37.08	6629	6629	-1	mcarrera_G1306_154.mzXML	0/0		2.35245	4132
High	Sequest HT	Sequest HT (A2)	A	2	KIPEILNVVVLPIK	KIPEILNVVVLPIK		0	1	A0A1H1AXV7	D-alanine--poly(Phosphoribitol) ligase subunit 1 OS=Streptococcus equinus GN=SAMN05216392_1736 PE=4 SV=1	dltA	Surface-associated	1	2	0	0.335	0	1	1	1	788.01	1575.01	1575.02	-7.39869	-0.00582655	0	0	31471.9	CID (Collision Induced Dissociation)	MS2			21.092	3789	3789	-1	mcarrera_G1306_144.mzXML	0/0		2.06036	68
High	Sequest HT	Sequest HT (A2)	A	2	MPNLTHFYFDGEELTVSTAK	mPNLTHFYFDGEELTVSTAK	M1(Oxidation)	0	2	G5K675; A0A1L8MNA9	D-alanine--poly(phosphoribitol) ligase subunit 1 OS=Streptococcus ictaluri 707-05 GN=dltA PE=3 SV=1; D-alanine--poly(phosphoribitol) ligase subunit 1 OS=Streptococcus sp. NZ1587 GN=dltA PE=3 SV=1	dltA	Surface-associated	0	3	0	0.2043	0	1	1	1	772.69	2316.06	2316.09	-12.8786	-0.00994267	0	0	13597.8	CID (Collision Induced Dissociation)	MS2			50.3732	9017	9017	-1	mcarrera_G1306_148.mzXML	0/0		2.35046	2368
High	Sequest HT	Sequest HT (A2)	A	2	GVQISHNNLLSYTNWMITDK	GVQISHNNLLSYTNWmITDK	M16(Oxidation)	0	3	A0A1S1ZNC9; M3GJG3; F1Z1I5	D-alanine--poly(phosphoribitol) ligase subunit 1 OS=Streptococcus parauberis GN=dltA PE=3 SV=1; D-alanine--poly(phosphoribitol) ligase subunit 1 OS=Streptococcus parauberis KRS-02083 GN=dltA PE=3 SV=1; D-alanine--poly(phosphoribitol) ligase subunit 1 OS=Streptococcus parauberis NCFD 2020 GN=dltA PE=3 SV=1	dltA	Surface-associated	0	3	0	0.1355	0	1	1	1	784.04	2350.11	2350.15	-18.7901	-0.0147199	0	0	30894.4	CID (Collision Induced Dissociation)	MS2			46.1527	8329	8329	-1	mcarrera_G1306_146.mzXML	0/0		2.51449	3994
High	Sequest HT	Sequest HT (A2)	A	2	AIKEDLQDIMMSYMMPSKFLY	AIKEDLQDIMmSYmmPSKFLY	M11(Oxidation); M14(Oxidation); M15(Oxidation)	0	1	E8KM91	D-alanine--poly(phosphoribitol) ligase subunit 1 OS=Streptococcus sanguinis VMC66 GN=dltA PE=3 SV=1	dltA	Surface-associated	2	3	0	0.3534	0	1	1	1	868.06	2602.17	2602.19	-11.2678	-0.00977363	0	0	11784.1	CID (Collision Induced Dissociation)	MS2			37.1285	6659	6659	-1	mcarrera_G1306_142.mzXML	0/0		2.32227	1694
High	Sequest HT	Sequest HT (A2)	A	2	SKELNPELANVYGVSVDAR	SKELNPELANVYGVSVDAR		0	3	A0A1C3YDA9; V8M016; R5ZTA7	D-alanyl-D-alanine carboxypeptidase OS=Streptococcus thermophilus GN=STACADC2_0102 PE=4 SV=1; D-alanyl-D-alanine carboxypeptidase OS=Streptococcus thermophilus TH1435 GN=U730_00755 PE=4 SV=1; D-alanyl-D-alanine-carboxypeptidase OS=Streptococcus thermophilus CAG:236 GN=BN551_00915 PE=4 SV=1	STACADC2_0102	N/A	1	3	0	0.0672	0	1	1	1	687.68	2061.03	2061.06	-17.3027	-0.0118873	0	0	60772.5	CID (Collision Induced Dissociation)	MS2			14.4265	2575	2575	-1	mcarrera_G1306_150.mzXML	0/0		2.38014	6305
High	Sequest HT	Sequest HT (A2)	A	2	VCATILPSKFLRIFAIIVTMK	VcATILPSKFLRIFAIIVTMK	C2(Carbamidomethyl)	0	2	Q1JGZ6; Q1JLU6	D-alanyl-D-alanine serine-type carboxypeptidase OS=Streptococcus pyogenes serotype M2 (strain MGAS10270) GN=dacA1 PE=3 SV=1; D-alanyl-D-alanine serine-type carboxypeptidase OS=Streptococcus pyogenes serotype M12 (strain MGAS9429) GN=dacA1 PE=3 SV=1	dacA1	Surface-associated	2	3	0	0.1074	0	1	1	1	807.8	2421.39	2421.41	-11.1423	-0.00899333	0	0	8771.13	CID (Collision Induced Dissociation)	MS2			37.8802	6793	6793	-1	mcarrera_G1306_152.mzXML	0/0		2.42244	1356
High	Sequest HT	Sequest HT (A2)	A	2	LVNMRIFSDVEGKMNLSVK	LVNMRIFSDVEGKmNLSVK	M14(Oxidation)	0	10	A0A139P405; A0A0F2E2F4; E1LTN9; A0A081QXE3; C1CSR0; S9RGZ4; F9Q2P2; A0A0M4KII4; A0A139NY39; E1LH63	D-aminoacyl-tRNA deacylase OS=Streptococcus oralis GN=dtd PE=3 SV=1; D-aminoacyl-tRNA deacylase OS=Streptococcus oralis subsp. tigurinus GN=dtd PE=3 SV=1; D-aminoacyl-tRNA deacylase OS=Streptococcus mitis SK597 GN=dtd PE=3 SV=1; D-aminoacyl-tRNA deacylase OS=Streptococcus mitis GN=dtd PE=3 SV=1; D-aminoacyl-tRNA deacylase OS=Streptococcus pneumoniae (strain Taiwan19F-14) GN=dtd PE=3 SV=1; D-amino…	dtd	Cytoplasm	2	2	0	0.1023	0	1	1	1	1098.57	2196.13	2196.15	-8.55921	-0.00939866	0	0	110139	CID (Collision Induced Dissociation)	MS2			33.1775	5957	5957	-1	mcarrera_G1306_136.mzXML	0/0		2.14879	6412
High	Sequest HT	Sequest HT (A2)	A	2	SSIGQGLLLLVGVGPDDSQEDMDYAVRKIVNMR	SSIGQGLLLLVGVGPDDSQEDMDYAVRKIVNMR		0	4	F0IR02; F0FFU0; F3SK79; F2C8B7	D-aminoacyl-tRNA deacylase OS=Streptococcus sanguinis SK160 GN=dtd PE=3 SV=1; D-aminoacyl-tRNA deacylase OS=Streptococcus sanguinis SK353 GN=dtd PE=3 SV=1; D-aminoacyl-tRNA deacylase OS=Streptococcus sanguinis SK1087 GN=dtd PE=3 SV=1; D-aminoacyl-tRNA deacylase OS=Streptococcus sanguinis SK330 GN=dtd PE=3 SV=1	dtd	Cytoplasm	2	3	0	0.0852	0	1	1	1	1192.62	3575.85	3575.82	7.22057	0.00860649	0	0	24867.4	CID (Collision Induced Dissociation)	MS2			48.72	8780	8780	-1	mcarrera_G1306_146.mzXML	0/0		2.69539	5374
High	Sequest HT	Sequest HT (A2)	A	2	NSTIHDLEDFTNYFLSK	NSTIHDLEDFTNYFLSK		0	1	A0A1V0GLD2	DEAD/DEAH box helicase OS=Streptococcus equinus GN=A6J79_09670 PE=4 SV=1	BVG01_18545	Cytoplasm	0	3	0	0.2365	0	1	1	1	682	2043.99	2043.97	9.60656	0.00654516	0	0	14367.3	CID (Collision Induced Dissociation)	MS2			39.2002	7023	7023	-1	mcarrera_G1306_158.mzXML	0/0		2.40795	4862
High	Sequest HT	Sequest HT (A2)	A	2	LSIDMIAGREAYNFSIEMETGTGK	LSIDmIAGREAYNFSIEMETGTGK	M5(Oxidation)	0	11	A0A1X1K6I2; S7X8Z9; A0A1X1JKS0; A0A0U0KKG1; V8IF72; A0A0E2P5T8; A0A0U0CK44; F9MIS9; A0A0T8UGB9; A0A0T8TLI8; G0I8Q4	DEAD/DEAH box helicase OS=Streptococcus mitis GN=B7700_02830 PE=4 SV=1; DEAD/DEAH box helicase OS=Streptococcus mitis 17/34 GN=M058_08910 PE=4 SV=1; DEAD/DEAH box helicase OS=Streptococcus mitis GN=B7701_08955 PE=4 SV=1; Type III restriction endonuclease OS=Streptococcus pneumoniae GN=ERS020334_01413 PE=4 SV=1; DEAD/DEAH box helicase OS=Streptococcus pseudopneumoniae 5247 GN=U753_08295 PE=4 SV=1;…	BVG01_18545	Cytoplasm	1	3	0	0.1115	0	1	1	1	883.74	2649.21	2649.25	-18.1304	-0.0160107	0	0	14591.4	CID (Collision Induced Dissociation)	MS2			56.6478	10058	10058	-1	mcarrera_G1306_160.mzXML	0/0		2.60324	2375
High	Sequest HT	Sequest HT (A2)	A	2	NAQIYQISQLLQPYLAMIFVNTKMR	NAQIYQISQLLQPYLAmIFVNTKmR	M17(Oxidation); M24(Oxidation)	0	2	F9E4Q0; J4Q9D4	DEAD-box ATP-dependent RNA helicase CshB OS=Streptococcus sanguinis ATCC 29667 GN=cshB PE=3 SV=1; DEAD-box ATP-dependent RNA helicase CshB OS=Streptococcus sp. AS14 GN=cshB PE=3 SV=1	cshB	Cytoplasm	1	3	0	0.1714	0	1	1	1	1005.86	3015.57	3015.58	-4.64205	-0.00466615	0	0	19373.3	CID (Collision Induced Dissociation)	MS2			53.4	9454	9454	-1	mcarrera_G1306_154.mzXML	0/0		2.45447	5827
High	Sequest HT	Sequest HT (A2)	A	2	LYPTLFDKATILFVQLVKK	LYPTLFDKATILFVQLVKK		0	1	E3CLZ1	Death-on-curing family protein OS=Streptococcus downei F0415 GN=HMPREF9176_0123 PE=4 SV=1	HMPREF9176_0123	Cytoplasm	2	3	0	0.1818	0	1	1	1	746.46	2237.37	2237.33	15.4909	0.0115527	0	0	23252.9	CID (Collision Induced Dissociation)	MS2			17.5247	3160	3160	-1	mcarrera_G1306_142.mzXML	0/0		2.31402	255
High	Sequest HT	Sequest HT (A2)	A	2	LYPTLFDKATIIFVQLVKK	LYPTLFDKATIIFVQLVKK		0	1	U2KHE6	Death-on-curing family protein OS=Streptococcus sobrinus W1703 GN=HMPREF1557_01770 PE=4 SV=1	HMPREF9176_0123	Cytoplasm	2	3	0	0.1818	0	1	2	2	746.46	2237.37	2237.33	15.4909	0.0115527	0	0	23252.9	CID (Collision Induced Dissociation)	MS2			17.5247	3160	3160	-1	mcarrera_G1306_142.mzXML	0/0		2.31402	255
High	Sequest HT	Sequest HT (A2)	A	2	QGASLSTADVIVVDSSFTDQALK	QGASLSTADVIVVDSSFTDQALK		0	3	A0A0T7ZPH4; J1NYU7; Q8DPT4	DegV family protein OS=Streptococcus pneumoniae GN=ERS019499_01308 PE=4 SV=1; DegV family protein OS=Streptococcus pneumoniae 2070335 GN=AMCSP13_001327 PE=4 SV=1; DegV domain-containing protein spr1019 OS=Streptococcus pneumoniae (strain ATCC BAA-255 / R6) GN=spr1019 PE=3 SV=1	ERS019499_01308	Surface-associated	0	3	0	0.1377	0	1	1	1	784.73	2352.18	2352.19	-7.42442	-0.00582122	0	0	25633.1	CID (Collision Induced Dissociation)	MS2			31.3618	5637	5637	-1	mcarrera_G1306_158.mzXML	0/0		2.46778	6504
High	Sequest HT	Sequest HT (A2)	A	2	HLAMKLASEGHEVILHGRNNEK	HLAmKLASEGHEVILHGRNNEK	M4(Oxidation)	0	1	A0A0Z7ZUV8	Dehydrogenase OS=Streptococcus suis GN=yciK PE=4 SV=1	yciK	Cytoplasm	2	3	0	0.1711	0	1	1	1	833.76	2499.27	2499.29	-9.22384	-0.00768435	0	0	40022	CID (Collision Induced Dissociation)	MS2			29.5018	5302	5302	-1	mcarrera_G1306_136.mzXML	0/0		2.62647	6803
High	Sequest HT	Sequest HT (A2)	A	2	FAPQTAKLKALPDK	FAPQTAKLKALPDK		0	9	A0A0V8CPS2; A0A0V8EBA2; A0A0V8BFY7; A0A0V8BIZ9; A0A0V8BCD1; A0A0A7T1I7; A0A0H1RKK6; A0A0V8CZS2; Q9CEL4	Dehydrogenase related protein OS=Lactococcus lactis subsp. lactis GN=LLUC06_2005 PE=4 SV=1; Uncharacterized protein OS=Lactococcus lactis subsp. lactis GN=M20_0352 PE=4 SV=1; Uncharacterized protein OS=Lactococcus lactis subsp. lactis GN=LKF24_2530 PE=4 SV=1; Uncharacterized protein OS=Lactococcus lactis subsp. lactis GN=LKF67_2158 PE=4 SV=1; Uncharacterized protein OS=Lactococcus lactis subsp. l…			2	2	0	0.3378	0	1	1	1	764.45	1527.89	1527.89	2.21469	0.0016919	0	0	34437.2	CID (Collision Induced Dissociation)	MS2			26.388	4753	4753	-1	mcarrera_G1306_150.mzXML	0/0		2.2182	2469
High	Sequest HT	Sequest HT (A2)	A	2	HILIAGGGIGGMISALYLKKAGHDVTLVEK	HILIAGGGIGGMISALYLKKAGHDVTLVEK		0	1	A0A0X9J845	Dehydrosqualene desaturase OS=Streptococcus pneumoniae GN=crtN_2 PE=3 SV=1	crtN_2	Cytoplasm	2	3	0	0.0609	0	1	1	1	1021.26	3061.77	3061.72	13.8401	0.0141249	0	0	11178.9	CID (Collision Induced Dissociation)	MS2			62.3548	10999	10999	-1	mcarrera_G1306_140.mzXML	0/0		2.30115	918
High	Sequest HT	Sequest HT (A2)	A	2	SEVVQYMSQVSENIVILTDSSK	SEVVQYmSQVSENIVILTDSSK	M7(Oxidation)	0	1	I1ZJZ7	DeoR family transcriptional regulator OS=Streptococcus parasanguinis FW213 GN=Spaf_0352 PE=4 SV=1	Spaf_0352	Nucleous	0	3	0	0.1224	0	1	1	1	824.76	2472.27	2472.22	19.4302	0.0160119	0	0	1175.28	CID (Collision Induced Dissociation)	MS2			41.7038	7450	7450	-1	mcarrera_G1306_160.mzXML	0/0		2.37354	6614
High	Sequest HT	Sequest HT (A2)	A	2	QVILEQLKDHR	QVILEQLKDHR		0	9	A0A1F2GEG6; A0A0F2CIU1; D0RTL1; A8AX90; A0A1E9DVQ5; A0A0F3HM98; A0A1V0H3V5; A0A139NAR9; A0A0F5MII3	DeoR family transcriptional regulator OS=Streptococcus sp. HMSC10A01 GN=HMPREF3108_05005 PE=4 SV=1; Lactose PTS system repressor OS=Streptococcus gordonii GN=fruR PE=4 SV=1; Uncharacterized protein OS=Streptococcus sp. 2_1_36FAA GN=HMPREF0847_00693 PE=4 SV=1; Phosphotransferase system repressor OS=Streptococcus gordonii (strain Challis / ATCC 35105 / BCRC 15272 / CH1 / DL1 / V288) GN=fruR PE=4 SV…	Spaf_0352	Nucleous	1	2	0	0.0385	0	1	1	1	689.9	1378.79	1378.78	9.1384	0.00629993	0	0	14658.6	CID (Collision Induced Dissociation)	MS2			49.2255	8775	8775	-1	mcarrera_G1306_142.mzXML	0/0		2.07725	2333
High	Sequest HT	Sequest HT (A2)	A	2	TELDIYKELLANMLEELDGMPKK	TELDIYKELLANmLEELDGmPKK	M13(Oxidation); M20(Oxidation)	0	2	A0A1G6B4J8; A0A0P6S1P7	Deoxyadenosine/deoxycytidine kinase OS=Streptococcus henryi GN=SAMN02910293_00777 PE=4 SV=1; Deoxynucleoside kinase OS=Streptococcus phocae GN=AKK44_04825 PE=4 SV=1	SAMN02910293_00777	Cytoplasm	2	3	0		0.0324	3	3	3	909.13	2725.38	2725.37	2.93553	0.0026668	0	0	27232.4	CID (Collision Induced Dissociation)	MS2			61.5593	10862	10862	-1	mcarrera_G1306_154.mzXML	0/0		2.39038	6678
High	Sequest HT	Sequest HT (A2)	A	2	INNNPLFEYINQQKDDIDK	INNNPLFEYINQQKDDIDK		0	1	A0A111BJR8	Deoxyribodipyrimidine photolyase OS=Streptococcus pneumoniae GN=phr PE=3 SV=1	phr	Cytoplasm	1	3	0	0.0837	0	1	1	1	774.37	2321.1	2321.14	-19.5458	-0.0151229	0	0	275879	CID (Collision Induced Dissociation)	MS2			32.7415	5880	5880	-1	mcarrera_G1306_136.mzXML	0/0		2.38851	4280
High	Sequest HT	Sequest HT (A2)	A	2	AVGPDMGVKASGGARSYEDAVAFIEAGATR	AVGPDMGVKASGGARSYEDAVAFIEAGATR		0	2	U2XZC2; I0SCP5	Deoxyribose-phosphate aldolase OS=Streptococcus anginosus T5 GN=deoC PE=3 SV=1; Deoxyribose-phosphate aldolase OS=Streptococcus anginosus subsp. whileyi CCUG 39159 GN=deoC PE=3 SV=1	deoC	Cytoplasm	2	3	0	0.0862	0	1	1	1	985.14	2953.41	2953.45	-14.1521	-0.0139325	0	0	26228.3	CID (Collision Induced Dissociation)	MS2			53.1072	9429	9429	-1	mcarrera_G1306_156.mzXML	0/0		2.31886	4995
High	Sequest HT	Sequest HT (A2)	A	2	QTQGEIIREELAVLR	QTQGEIIREELAVLR		0	1	A0A1X1HEY1	Dephospho-CoA kinase OS=Streptococcus oralis subsp. oralis GN=coaE PE=3 SV=1	coaE	Cytoplasm	1	3	0	0.0043	0	1	1	1	585.67	1755	1754.98	11.125	0.00650806	0	0	12110.1	CID (Collision Induced Dissociation)	MS2			44.0643	7864	7864	-1	mcarrera_G1306_160.mzXML	0/0		2.30231	2789
High	Sequest HT	Sequest HT (A2)	A	2	LKTLQYTKYLLPNESYTTQK	LKTLQYTKYLLPNESYTTQK		0	6	F5BA50; A0A1W7R3P5; Q54443; A0A0E2EPE8; A0A1W9FQF6; A0A0E2EJR0	Dextranase OS=Streptococcus mutans PE=4 SV=1; Dextranase OS=Streptococcus mutans GN=dexA PE=4 SV=1; Dextranase OS=Streptococcus mutans serotype c (strain ATCC 700610 / UA159) GN=dexA PE=1 SV=2; Dextranase OS=Streptococcus mutans SM6 GN=SMU82_04478 PE=4 SV=1; Dextranase OS=Streptococcus mutans GN=A6J86_10155 PE=4 SV=1; Dextranase OS=Streptococcus mutans 2ST1 GN=SMU29_02911 PE=4 SV=1	dexA	Surface-associated	2	3	0	0.0289	0	1	1	1	811.44	2432.31	2432.31	-0.70124	-0.000568543	0	0	10543.4	CID (Collision Induced Dissociation)	MS2			38.0778	6780	6780	-1	mcarrera_G1306_140.mzXML	0/0		2.42299	4671
High	Sequest HT	Sequest HT (A2)	A	2	IKYAAGGQAMNVQYPAGANGGILTSVRFGK	IKYAAGGQAmNVQYPAGANGGILTSVRFGK	M10(Oxidation)	0	2	A0A1G9IFV9; T0TFB4	Dextransucrase OS=Streptococcus equinus GN=SAMN05216400_0171 PE=4 SV=1; Glucosyltransferase GtfG OS=Streptococcus sp. HSISB1 GN=HSISB1_900 PE=4 SV=1	SAMN05216400_0171	Cytoplasm	2	3	0	0.178	0	1	1	1	1019.18	3055.53	3055.58	-17.2643	-0.0175841	0	0	209358	CID (Collision Induced Dissociation)	MS2			69.9853	12440	12440	-1	mcarrera_G1306_152.mzXML	0/0		2.35696	6672
High	Sequest HT	Sequest HT (A2)	A	2	TVRLINDFKQYFMK	TVRLINDFKQYFMK		0	1	A0A0U0C261	D-galactarate dehydratase OS=Streptococcus pneumoniae GN=garD PE=4 SV=1	garD	Cytoplasm	2	3	0	0.0233	0	1	1	1	601.67	1803	1802.96	18.4474	0.0110866	0	0	25683.8	CID (Collision Induced Dissociation)	MS2			42.9092	7683	7683	-1	mcarrera_G1306_144.mzXML	0/0		2.58291	4383
High	Sequest HT	Sequest HT (A2)	A	2	MQASVLMAGIMLDTKKFSSR	MQASVLMAGIMLDTKKFSSR		0	16	X8H684; A0A1S1FDC0; A0A1E9H5H9; A0A0W3F0L3; J5H7C0; A0A139QE56; A0A1F0RKZ5; F9P9I8; G6A7E2; U2YGI3; A0A0C1K2W2; E6IZ82; I0SBM3; U2ZE49; A0A1F0NBJ9; I0S7Y9	DHHA1 domain protein OS=Streptococcus sp. AS20 GN=HMPREF1514_1203 PE=4 SV=1; Phosphoesterase OS=Streptococcus sp. HMSC034B03 GN=HMPREF2634_07690 PE=4 SV=1; Phosphoesterase OS=Streptococcus sp. HMSC061D01 GN=HMPREF2759_00720 PE=4 SV=1; Phosphoesterase OS=Streptococcus sp. FDAARGOS_146 GN=AL506_05385 PE=4 SV=1; DHHA1 domain protein OS=Streptococcus anginosus SK1138 GN=HMPREF1126_0668 PE=4 SV=1; Pho…	HMPREF1514_1203	Surface-associated	2	3	0		0.0127	3	3	3	738.72	2214.15	2214.14	0.50597	0.00037343	0	0	26928.9	CID (Collision Induced Dissociation)	MS2			27.1173	4878	4878	-1	mcarrera_G1306_136.mzXML	0/0		2.34085	6420
High	Sequest HT	Sequest HT (A2)	A	2	SGNTSMILIANGPNIGGSR	SGNTSMILIANGPNIGGSR		0	1	A0A0U0DYN2	Diacylglycerol kinase catalytic subunit OS=Streptococcus pneumoniae GN=ERS020507_01080 PE=4 SV=1	ERS020507_01080	Cytoplasm	0	2	0		0.0291	3	3	3	929.96	1858.91	1858.94	-16.8091	-0.0156235	0	0	11507	CID (Collision Induced Dissociation)	MS2			51.279	9149	9149	-1	mcarrera_G1306_152.mzXML	0/0		2.00319	5013
High	Sequest HT	Sequest HT (A2)	A	2	GMNIINNNEEIAGQSVFHTHIHLAPR	GMNIINNNEEIAGQSVFHTHIHLAPR		0	1	F5U3T0	Diadenosine tetraphosphate hydrolase OS=Streptococcus anginosus SK52 = DSM 20563 GN=ANG1_1153 PE=4 SV=1	ANG1_1153	Cytoplasm	0	3	0	0.1429	0	1	1	1	971.5	2912.49	2912.46	9.28036	0.00900956	0	0	19582.4	CID (Collision Induced Dissociation)	MS2			42.7175	7643	7643	-1	mcarrera_G1306_152.mzXML	0/0		2.66315	6533
High	Sequest HT	Sequest HT (A2)	A	2	KIVAIWAEDENRLIGVNDGLPWR	KIVAIWAEDENRLIGVNDGLPWR		0	11	A0A139R8L7; A0A0W7V607; F5X1F2; A0A060RI03; F5X732; A0A135YMY5; A0A1H7U0E5; A0A1H0KKX7; A0A1I7HLY2; A0A1H9M3D8; A0A139MXC6	Dihydrofolate reductase OS=Streptococcus gallolyticus GN=SGADD03_00016 PE=3 SV=1; Dihydrofolate reductase OS=Streptococcus gallolyticus GN=AU078_00550 PE=3 SV=1; Dihydrofolate reductase OS=Streptococcus gallolyticus (strain ATCC 43143 / F-1867) GN=folA PE=3 SV=1; Dihydrofolate reductase OS=Streptococcus gallolyticus GN=BN963_SGAL_01539 PE=3 SV=1; Dihydrofolate reductase OS=Streptococcus pasteuria…	SGADD03_00016	Cytoplasm	2	3	0	0.107	0	1	1	1	888.81	2664.42	2664.43	-3.82746	-0.00339933	0	0	14504.7	CID (Collision Induced Dissociation)	MS2			46.055	8265	8265	-1	mcarrera_G1306_150.mzXML	0/0		2.43186	5136
High	Sequest HT	Sequest HT (A2)	A	2	ETLEQVCLAMPGKHQVSNASLAITAALQLR	ETLEQVcLAMPGKHQVSNASLAITAALQLR	C7(Carbamidomethyl)	0	2	A0A091BVX2; A0A1H8YV41	Dihydrofolate synthase OS=Streptococcus equinus JB1 GN=H702_05800 PE=3 SV=1; Dihydrofolate synthase / folylpolyglutamate synthase OS=Streptococcus equinus GN=SAMN05216346_1017 PE=3 SV=1	H702_05800	Cytoplasm	1	3	0		0.0187	2	2	2	1083.92	3249.75	3249.71	11.4533	0.0124066	0	0	13488.2	CID (Collision Induced Dissociation)	MS2			63.4558	11183	11183	-1	mcarrera_G1306_134.mzXML	0/0		2.63151	3518
High	Sequest HT	Sequest HT (A2)	A	2	QGIPLVTGHIVPEALAVIDYIAEDKNAPR	QGIPLVTGHIVPEALAVIDYIAEDKNAPR		0	1	A0A1X1GAY4	Dihydrofolate synthase OS=Streptococcus oralis subsp. tigurinus GN=B7727_02860 PE=3 SV=1	H702_05800	Cytoplasm	1	3	0	0.2103	0	1	1	1	1033.92	3099.75	3099.68	19.9172	0.020579	0	0	17795.6	CID (Collision Induced Dissociation)	MS2			57.1862	10109	10109	-1	mcarrera_G1306_154.mzXML	0/0		2.90387	1536
High	Sequest HT	Sequest HT (A2)	A	2	SYPIIHVTGTNGKGSTIAFMRELFMEHGK	SYPIIHVTGTNGKGSTIAFMRELFMEHGK		0	1	A0A178K5J1	Dihydrofolate synthase OS=Streptococcus sp. CCUG 49591 GN=A3Q39_04900 PE=3 SV=1	H702_05800	Cytoplasm	2	3	0	0.0086	0	1	1	1	1074.54	3221.61	3221.62	-5.58341	-0.00599588	0	0	15639.4	CID (Collision Induced Dissociation)	MS2			41.0977	7343	7343	-1	mcarrera_G1306_160.mzXML	0/0		2.32259	6591
High	Sequest HT	Sequest HT (A2)	A	2	LFLTNYIEKESQQTDLLLVTGSLYFLAQVR	LFLTNYIEKESQQTDLLLVTGSLYFLAQVR		0	1	U5PAZ6	Dihydrofolate synthase OS=Streptococcus sp. I-G2 GN=N596_08385 PE=3 SV=1	H702_05800	Cytoplasm	1	3	0		0.0321	2	2	2	1168.28	3502.83	3502.88	-16.4865	-0.0192501	0	0	16010.3	CID (Collision Induced Dissociation)	MS2			26.0963	4688	4688	-1	mcarrera_G1306_154.mzXML	0/0		2.4107	4889
High	Sequest HT	Sequest HT (A2)	A	2	ILFSCIQTKSLEEMVGQLK	ILFScIQTKSLEEmVGQLK	C5(Carbamidomethyl); M14(Oxidation)	0	5	A0A0F2CR85; N0CAF8; E8JVS0; A0A139MYN0; A0A0A0DFD7	Dihydrofolate synthetase OS=Streptococcus cristatus GN=sulB PE=3 SV=1; Dihydrofolate synthetase OS=Streptococcus cristatus AS 1.3089 GN=I872_00735 PE=3 SV=1; Bifunctional protein FolC OS=Streptococcus cristatus ATCC 51100 GN=folC PE=3 SV=1; Dihydrofolate synthase / Folylpolyglutamate synthase OS=Streptococcus cristatus GN=SCRDD08_01859 PE=3 SV=1; Dihydrofolate synthase OS=Streptococcus sinensis G…	sulB	Cytoplasm	1	3	0	0.051	0	1	1	1	747.39	2240.16	2240.17	-4.93516	-0.00368519	0	0	23217.1	CID (Collision Induced Dissociation)	MS2			26.9658	4845	4845	-1	mcarrera_G1306_160.mzXML	0/0		2.93835	6350
High	Sequest HT	Sequest HT (A2)	A	2	IMKKDVLAFLPENIESDTIK	IMKKDVLAFLPENIESDTIK		0	3	A0A0A0DGS1; A0A139MUX8; N0C5X2	Dihydrolipoamide acetyltransferase component (E2) of acetoin dehydrogenase complex OS=Streptococcus sinensis GN=SSIN_0284 PE=4 SV=1; Dihydrolipoamide acetyltransferase component (E2) of acetoin dehydrogenase complex OS=Streptococcus sp. DD04 GN=STRDD04_00076 PE=4 SV=1; Dihydrolipoamide acetyltransferase OS=Streptococcus cristatus AS 1.3089 GN=I872_04525 PE=4 SV=1	acoC	Cytoplasm	2	3	0		0.0167	2	2	2	768.76	2304.27	2304.25	5.85916	0.00450033	0	0	27475	CID (Collision Induced Dissociation)	MS2			16.5938	2988	2988	-1	mcarrera_G1306_154.mzXML	0/0		2.36231	3511
High	Sequest HT	Sequest HT (A2)	A	2	KAASQMGIELGLVPGSGPKGR	KAASQMGIELGLVPGSGPKGR		0	1	G5K2H6	Dihydrolipoamide acetyltransferase component of pyruvate dehydrogenase complex OS=Streptococcus ictaluri 707-05 GN=STRIC_0988 PE=3 SV=1	acoC	Cytoplasm	2	3	0	0.0653	0	1	1	1	685.05	2053.14	2053.12	6.41833	0.00439254	0	0	197918	CID (Collision Induced Dissociation)	MS2			46.6753	8337	8337	-1	mcarrera_G1306_152.mzXML	0/0		2.44796	3175
High	Sequest HT	Sequest HT (A2)	A	2	IEMEIEAPESGTLLHIKVK	IEmEIEAPESGTLLHIKVK	M3(Oxidation)	0	1	A0A0U0DKH0	Dihydrolipoamide acetyltransferase component of pyruvate dehydrogenase complex OS=Streptococcus pneumoniae GN=acoC_2 PE=3 SV=1	acoC	Cytoplasm	1	3	0	0.0539	0	1	1	1	718.4	2153.19	2153.15	15.426	0.0110715	0	0	128893	CID (Collision Induced Dissociation)	MS2			12.2577	2158	2158	-1	mcarrera_G1306_144.mzXML	0/0		2.41028	3382
High	Sequest HT	Sequest HT (A2)	A	2	DINISIAVADDDK	DINISIAVADDDK		0	1	A0A0Y1XBN7	Dihydrolipoamide acetyltransferase component of pyruvate dehydrogenase complex OS=Streptococcus pneumoniae GN=pdhC_1 PE=3 SV=1	acoC	Cytoplasm	0	2	0	0.0284	0	1	1	1	694.84	1388.67	1388.69	-12.7037	-0.00882078	0	0	10238.4	CID (Collision Induced Dissociation)	MS2			44.4088	7878	7878	-1	mcarrera_G1306_134.mzXML	0/0		2.10662	3538
High	Sequest HT	Sequest HT (A2)	A	2	MSENIIMPKLGMTMK	MSENIImPKLGmTmK	M7(Oxidation); M12(Oxidation); M14(Oxidation)	0	3	A0A121AG96; A0A0U0PV05; A0A0Y2AR02	Dihydrolipoamide acetyltransferase component of pyruvate dehydrogenase complex OS=Streptococcus pneumoniae GN=pdhC_2 PE=3 SV=1; Dihydrolipoamide acetyltransferase component of pyruvate dehydrogenase complex OS=Streptococcus pneumoniae GN=pdhC_5 PE=3 SV=1; Dihydrolipoamide acetyltransferase component of pyruvate dehydrogenase complex OS=Streptococcus pneumoniae GN=pdhC_2 PE=3 SV=1	acoC	Cytoplasm	1	3	0	0.1043	0	1	1	1	591.29	1771.86	1771.85	5.27687	0.0031166	0	0	71849.6	CID (Collision Induced Dissociation)	MS2			27.2825	4912	4912	-1	mcarrera_G1306_142.mzXML	0/0		2.30488	4226
High	Sequest HT	Sequest HT (A2)	A	2	LEAASIGLSEEQAKEAGYDVK	LEAASIGLSEEQAKEAGYDVK		0	2	A0A0T7ZS32; A0A0Y2AQQ5	Dihydrolipoamide dehydrogenase OS=Streptococcus pneumoniae GN=pdhD PE=3 SV=1; Dihydrolipoyl dehydrogenase OS=Streptococcus pneumoniae GN=pdhD_3 PE=3 SV=1	pdhD	Cytoplasm	1	3	0	0.2743	0	1	1	1	736.71	2208.12	2208.1	5.62197	0.00413796	0	0	12356.4	CID (Collision Induced Dissociation)	MS2			37.66	6707	6707	-1	mcarrera_G1306_140.mzXML	0/0		2.36614	6551
High	Sequest HT	Sequest HT (A2)	A	2	DVLLELQKILAKK	DVLLELQKILAKK		0	1	A0A0E2UFP5	Dihydrolipoyl dehydrogenase OS=Streptococcus parauberis GN=SS13_contig00009-0061 PE=3 SV=1	lpdA_1	Cytoplasm	2	2	0	0.0776	0	1	1	1	755.97	1510.93	1510.96	-15.8624	-0.0119837	0	0	41913.7	CID (Collision Induced Dissociation)	MS2			47.7812	8467	8467	-1	mcarrera_G1306_134.mzXML	0/0		2.19132	620
High	Sequest HT	Sequest HT (A2)	A	2	TNMELEAEDSGTLIKITR	TNMELEAEDSGTLIKITR		0	1	G5KGZ4	Dihydrolipoyl dehydrogenase OS=Streptococcus urinalis 2285-97 GN=lpdA_1 PE=3 SV=1	lpdA_1	Cytoplasm	1	3	0		0.0084	2	2	2	674.35	2021.04	2021.02	6.68021	0.00450029	0	0	19056.8	CID (Collision Induced Dissociation)	MS2			28.282	5093	5093	-1	mcarrera_G1306_156.mzXML	0/0		2.36832	6744
High	Sequest HT	Sequest HT (A2)	A	2	MLLIKNGRVMNPK	mLLIKNGRVmNPK	M1(Oxidation); M10(Oxidation)	0	1	A0A1F0RDZ9	Dihydroorotase OS=Streptococcus sp. HMSC056D07 GN=pyrC PE=3 SV=1	pyrC	Cytoplasm	2	2	0		0.0375	4	4	4	773.42	1545.83	1545.86	-17.8812	-0.0138209	0	0	15429.4	CID (Collision Induced Dissociation)	MS2			36.4855	6525	6525	-1	mcarrera_G1306_154.mzXML	0/0		2.30683	5847
High	Sequest HT	Sequest HT (A2)	A	2	QISQASNVHALELNISCPNVK	QISQASNVHALELNIScPNVK	C17(Carbamidomethyl)	0	1	A0A0X9KLA6	Dihydroorotate dehydrogenase OS=Streptococcus pneumoniae GN=pyrD PE=3 SV=1	pyrD	Cytoplasm	0	3	0	0.0533	0	1	1	1	774.73	2322.18	2322.19	-4.99857	-0.00386921	0	0	16470.3	CID (Collision Induced Dissociation)	MS2			35.3025	6333	6333	-1	mcarrera_G1306_144.mzXML	0/0		2.43753	6835
High	Sequest HT	Sequest HT (A2)	A	2	DQATAALSAWALQKGCRIVR	DQATAALSAWALQKGcRIVR	C16(Carbamidomethyl)	0	1	A0A139NKJ3	Dihydropteroate synthase OS=Streptococcus sp. DD12 GN=STRDD12_00438 PE=3 SV=1	STRDD12_00438	Cytoplasm	2	3	0	0.159	0	1	1	1	739.05	2215.14	2215.18	-18.5012	-0.0136612	0	0	20763.4	CID (Collision Induced Dissociation)	MS2			33.2603	6008	6008	-1	mcarrera_G1306_148.mzXML	0/0		2.39339	6697
High	Sequest HT	Sequest HT (A2)	A	2	MDKRLGINAAIR	mDKRLGINAAIR	M1(Oxidation)	0	1	A0A0E4H5D6	Dimethylallyltransferase/ geranyltranstransferase OS=Streptococcus varani GN=fps PE=3 SV=1			2	2	0	0.05	0	1	1	1	687.4	1373.79	1373.77	17.8664	0.0122722	0	0	14043.4	CID (Collision Induced Dissociation)	MS2			45.7907	8164	8164	-1	mcarrera_G1306_156.mzXML	0/0		1.9959	3085
High	Sequest HT	Sequest HT (A2)	A	2	TDSNQLGFMLIIALVVIIPGFIAFKR	TDSNQLGFmLIIALVVIIPGFIAFKR	M9(Oxidation)	0	1	J5H984	Dipeptidase OS=Streptococcus anginosus SK1138 GN=HMPREF1126_0277 PE=3 SV=1	pepDA	Cytoplasm	1	3	0	0.0714	0	1	1	1	964.88	2892.63	2892.64	-5.71175	-0.00550735	0	0	21566.1	CID (Collision Induced Dissociation)	MS2			26.3502	4747	4747	-1	mcarrera_G1306_142.mzXML	0/0		2.65885	1746
High	Sequest HT	Sequest HT (A2)	A	2	GEDVDFEAENQAMSDKVQETTDQLLEK	GEDVDFEAENQAmSDKVQETTDQLLEK	M13(Oxidation)	0	1	F2C8J6	Dipeptidase OS=Streptococcus sanguinis SK330 GN=pepDA PE=3 SV=1	pepDA	Cytoplasm	1	3	0	0.34	0	1	1	1	1029.12	3085.35	3085.38	-10.8779	-0.0111875	0	0	10816.5	CID (Collision Induced Dissociation)	MS2			59.4497	10529	10529	-1	mcarrera_G1306_156.mzXML	0/0		2.49673	870
High	Sequest HT	Sequest HT (A2)	A	2	DVEKLAKEAK	DVEKLAKEAK		0	1	A0A0A6S156	Dipeptidase OS=Streptococcus uberis GN=NC01_06690 PE=3 SV=1	pepDA	Cytoplasm	2	2	0	0.0482	0	1	1	1	565.82	1130.63	1130.64	-7.81952	-0.00442053	0	0	25835.6	CID (Collision Induced Dissociation)	MS2			31.2892	5587	5587	-1	mcarrera_G1306_140.mzXML	0/0		2.2785	5463
High	Sequest HT	Sequest HT (A2)	A	2	MGALTMNAGVFNFDSQSADNTIALNFR	MGALTmNAGVFNFDSQSADNTIALNFR	M6(Oxidation)	0	1	E7PZ15	Dipeptidase PepV OS=Streptococcus dysgalactiae subsp. dysgalactiae ATCC 27957 GN=SDD27957_06010 PE=4 SV=1	pepV	Cytoplasm	0	3	0	0.0788	0	1	1	1	974.46	2921.37	2921.36	3.35266	0.00326477	0	0	13606.8	CID (Collision Induced Dissociation)	MS2			45.567	8104	8104	-1	mcarrera_G1306_154.mzXML	0/0		2.41275	3697
High	Sequest HT	Sequest HT (A2)	A	2	DNTIALNFRYPQGMDAQTIKAGLEK	DNTIALNFRYPQGmDAQTIKAGLEK	M14(Oxidation)	0	1	G5JUK7	Dipeptidase PepV OS=Streptococcus macacae NCTC 11558 GN=pepV PE=4 SV=1	pepV	Cytoplasm	2	3	0	0.0174	0	1	1	1	937.48	2810.43	2810.41	4.01832	0.00376438	0	0	196193	CID (Collision Induced Dissociation)	MS2			11.5877	2019	2019	-1	mcarrera_G1306_152.mzXML	0/0		2.88334	6627
High	Sequest HT	Sequest HT (A2)	A	2	FEDAIDRFRSEINELGFNLELGK	FEDAIDRFRSEINELGFNLELGK		0	1	A0A0Y1ZF71	Dipeptidase PepV OS=Streptococcus pneumoniae GN=ERS409327_00977 PE=4 SV=1	pepV	Cytoplasm	2	3	0	0.2311	0	1	1	1	904.79	2712.36	2712.36	-2.69981	-0.00244096	0	0	15769.6	CID (Collision Induced Dissociation)	MS2			33.546	6009	6009	-1	mcarrera_G1306_154.mzXML	0/0		2.37914	6590
High	Sequest HT	Sequest HT (A2)	A	2	IQGGDWPSSVADLVTMEGR	IQGGDWPSSVADLVTmEGR	M16(Oxidation)	0	1	A0A110H078	Dipeptidase PepV OS=Streptococcus pneumoniae GN=ERS409593_03581 PE=4 SV=1	pepV	Cytoplasm	0	3	0	0.1633	0	1	1	1	678.66	2033.97	2033.96	2.83503	0.00192211	0	0	32609.8	CID (Collision Induced Dissociation)	MS2			28.05	5042	5042	-1	mcarrera_G1306_144.mzXML	0/0		2.50556	4146
High	Sequest HT	Sequest HT (A2)	A	2	GASDDKGPTVACYYGLK	GASDDKGPTVAcYYGLK	C12(Carbamidomethyl)	0	1	A0A0E3WFH8	Dipeptidase PepV OS=Streptococcus varani GN=pepV PE=4 SV=1	pepV	Cytoplasm	1	2	0	0.0537	0	1	1	1	901.43	1801.85	1801.84	5.65972	0.00509897	0	0	9880.17	CID (Collision Induced Dissociation)	MS2			59.9392	10695	10695	-1	mcarrera_G1306_148.mzXML	0/0		2.04966	3547
High	Sequest HT	Sequest HT (A2)	A	2	QLREQGEYCYFTMDAGPNVK	QLREQGEYcYFTmDAGPNVK	C9(Carbamidomethyl); M13(Oxidation)	0	1	J1SC09	Diphosphomevalonate decarboxylase OS=Streptococcus mitis SPAR10 GN=mvaD PE=4 SV=1	mvaD	Cytoplasm	1	2	0	0.0686	0	1	1	1	1211.54	2422.07	2422.08	-3.08951	-0.00374152	0	0	22855.9	CID (Collision Induced Dissociation)	MS2			51.88	9192	9192	-1	mcarrera_G1306_154.mzXML	0/0		2.04165	1351
High	Sequest HT	Sequest HT (A2)	A	2	MIPSTSSISLTLENMYTETK	mIPSTSSISLTLENmYTETK	M1(Oxidation); M15(Oxidation)	0	28	C2LV03; A0A1U9VVF9; A0A074IXW6; A0A1V0GJQ9; A0A1S1DJG8; A0A0F3HDX5; E3CQ35; E9DML7; J3JP89; A0A0E2RDF5; T0TG37; F8HF41; A0A1F0BPV3; F8LKD2; A0A1W5ZGC8; A0A1C7C8N9; T0TK96; A0A0A1DWB3; A0A1F1N125; X8IPR7; A0A110Z1G3; A0A1F1HMY8; A0A0E2Q512; J7TQN2; T0SRS2; A0A1V0H5V8; A0A1F2HER0; A0A1V0GBN4	Diphosphomevalonate decarboxylase OS=Streptococcus salivarius SK126 GN=mvaD PE=4 SV=1; Diphosphomevalonate decarboxylase OS=Streptococcus thermophilus GN=B1761_08635 PE=4 SV=1; Diphosphomevalonate decarboxylase OS=Streptococcus salivarius GN=DL07_02815 PE=4 SV=1; Diphosphomevalonate decarboxylase OS=Streptococcus equinus GN=A6J79_05755 PE=4 SV=1; Diphosphomevalonate decarboxylase OS=Streptococcus…	mvaD	Cytoplasm	0	3	0	0.0084	0	1	1	1	760.03	2278.08	2278.08	-3.26814	-0.0024817	0	0	624513	CID (Collision Induced Dissociation)	MS2			46.3807	8317	8317	-1	mcarrera_G1306_148.mzXML	0/0		2.36819	4150
High	Sequest HT	Sequest HT (A2)	A	2	EWLMMKSHFENFHSQKNLLATFWK	EWLmmKSHFENFHSQKNLLATFWK	M4(Oxidation); M5(Oxidation)	0	1	V4SL30	Dipicolinate synthase OS=Streptococcus iniae IUSA1 GN=IUSA1_05780 PE=4 SV=1	IUSA1_05780	Cytoplasm	2	3	0	0.2845	0	1	1	1	1028.84	3084.51	3084.49	6.34385	0.00652251	0	0	8693.35	CID (Collision Induced Dissociation)	MS2			51.2453	9125	9125	-1	mcarrera_G1306_142.mzXML	0/0		2.31686	6007
High	Sequest HT	Sequest HT (A2)	A	2	YLLLSVVLISSLIAMQLQQMAGKLGIVTQK	YLLLSVVLISSLIAmQLQQmAGKLGIVTQK	M15(Oxidation); M20(Oxidation)	0	2	A0A1H0LR05; A0A1H9A236	Divalent metal cation transporter MntH OS=Streptococcus equinus GN=mntH PE=3 SV=1; Divalent metal cation transporter MntH OS=Streptococcus equinus GN=mntH PE=3 SV=1	mntH	Surface-associated	1	3	0		0.0115	3	3	3	1097.62	3290.85	3290.88	-11.4125	-0.012519	0	0	47185.5	CID (Collision Induced Dissociation)	MS2			58.339	10307	10307	-1	mcarrera_G1306_154.mzXML	0/0		2.56557	1572
High	Sequest HT	Sequest HT (A2)	A	2	DLEDKLAYFDEMKESLSQSVILAQETAEK	DLEDKLAYFDEmKESLSQSVILAQETAEK	M12(Oxidation)	0	14	A0A135YSY9; A0A139QSK4; A0A1H9A0H1; H6P8F0; A0A0E1XGQ4; A0A1H7WKE9; T0T9U3; A0A1H0LSI5; A0A091BRN4; S5RJV2; A0A060RGE5; A0A1H9PHQ3; B1SD64; E8JM30	DivIVA domain protein OS=Streptococcus pasteurianus GN=HMPREF3205_01180 PE=4 SV=1; Cell division initiation protein DivIVA OS=Streptococcus gallolyticus GN=SGADD02_01549 PE=4 SV=1; Cell division initiation protein OS=Streptococcus equinus GN=SAMN05216346_101510 PE=4 SV=1; Cell division initiation protein DivIVA OS=Streptococcus infantarius (strain CJ18) GN=Sinf_0488 PE=4 SV=1; DivIVA domain prote…	HMPREF3205_01180	Surface-associated	2	3	0	0.0398	0	1	1	1	1116.23	3346.68	3346.62	15.1758	0.0169292	0	0	15827.3	CID (Collision Induced Dissociation)	MS2			62.0392	10978	10978	-1	mcarrera_G1306_156.mzXML	0/0		2.50764	6381
High	Sequest HT	Sequest HT (A2)	A	2	ILVNNFGQTEFFINKAIGWALR	ILVNNFGQTEFFINKAIGWALR		0	1	A0A0F2CLD9	DNA alkylation repair enzyme OS=Streptococcus gordonii GN=TZ86_00569 PE=4 SV=1	TZ86_00569	Nucleous	1	3	0	0.1632	0	1	1	1	851.13	2551.38	2551.38	-2.56425	-0.00218079	0	0	17258.4	CID (Collision Induced Dissociation)	MS2			55.6972	9852	9852	-1	mcarrera_G1306_154.mzXML	0/0		2.88201	4218
High	Sequest HT	Sequest HT (A2)	A	2	NNFEFLGVRTPDR	NNFEFLGVRTPDR		0	3	A0A0Z8CE35; A0A116QAS0; D5AH35	DNA alkylation repair protein OS=Streptococcus suis GN=ERS132462_01563 PE=4 SV=1; DNA alkylation repair protein OS=Streptococcus suis GN=ERS132441_02073 PE=4 SV=1; DNA alkylation repair enzyme OS=Streptococcus suis (strain GZ1) GN=SSGZ1_0693 PE=4 SV=1	TZ86_00569	Nucleous	1	2	0	0.0588	0	1	1	1	782.91	1564.81	1564.79	16.6527	0.013029	0	0	6550.5	CID (Collision Induced Dissociation)	MS2			24.9332	4428	4428	-1	mcarrera_G1306_138.mzXML	0/0		2.04181	6127
High	Sequest HT	Sequest HT (A2)	A	2	NSETDAEAQAELMSKFELSER	NSETDAEAQAELMSKFELSER		0	1	A0A0F2CJ51	DNA gyrase subunit A OS=Streptococcus gordonii GN=gyrA PE=3 SV=1	gyrA	Cytoplasm	1	3	0	0.0279	0	1	1	1	795.69	2385.06	2385.09	-13.4219	-0.0106708	0	0	62546	CID (Collision Induced Dissociation)	MS2			30.7255	5512	5512	-1	mcarrera_G1306_160.mzXML	0/0		2.50587	1348
High	Sequest HT	Sequest HT (A2)	A	2	VMRLDQDAKIVTFTSVAAAEK	VmRLDQDAKIVTFTSVAAAEK	M2(Oxidation)	0	7	E1MAC2; A0A1E8UAS0; A0A1E9AC49; I2JCL9; A0A0X8JYG0; A0A1F0BN96; A0A0F3HCZ1	DNA gyrase subunit A OS=Streptococcus infantis SK1302 GN=SIN_1873 PE=4 SV=1; DNA gyrase subunit A OS=Streptococcus sp. HMSC071D03 GN=gyrA PE=3 SV=1; DNA gyrase subunit A OS=Streptococcus sp. HMSC034E03 GN=gyrA PE=3 SV=1; DNA gyrase subunit A OS=Streptococcus sp. SK140 GN=gyrA PE=3 SV=1; DNA gyrase subunit A OS=Streptococcus sp. oral taxon 431 GN=gyrA PE=3 SV=1; DNA gyrase subunit A OS=Streptococc…	gyrA	Cytoplasm	2	3	0	0.0211	0	1	1	1	770.42	2309.25	2309.22	12.3371	0.00949638	0	0	27218.8	CID (Collision Induced Dissociation)	MS2			66.3042	11792	11792	-1	mcarrera_G1306_152.mzXML	0/0		2.37015	4488
High	Sequest HT	Sequest HT (A2)	A	2	ISAIIIQEMDEIK	ISAIIIQEmDEIK	M9(Oxidation)	0	2	G5KBS8; F3L6V5	DNA gyrase subunit A OS=Streptococcus pseudoporcinus LQ 940-04 GN=gyrA PE=3 SV=1; DNA gyrase subunit A OS=Streptococcus porcinus str. Jelinkova 176 GN=gyrA PE=3 SV=1	gyrA	Cytoplasm	0	2	0	0.0708	0	1	1	1	759.91	1518.81	1518.81	2.865	0.0021757	0	0	31059.5	CID (Collision Induced Dissociation)	MS2			40.7508	7377	7377	-1	mcarrera_G1306_146.mzXML	0/0		2.40151	6020
High	Sequest HT	Sequest HT (A2)	A	2	NSETDAEAQAELMAKFELSER	NSETDAEAQAELmAKFELSER	M13(Oxidation)	0	29	D0RV66; A3CN69; F2C601; F0IV33; E8KPE1; A0A139MUX3; A0A0F5MI33; A0A139N0Q0; F0FTN8; A0A0F3HS22; F2BRX2; A0A0A0DIR3; N0C3Z6; F2CCL3; A0A139NS86; A0A1E9E0X4; J4NL90; F0I7A7; E8JTF5; F0FD76; F3UXK9; A0A139NBL2; F3SHJ7; F0IMA1; F3UAU4; F3USE6; A0A1F2GHL1; A0A134D855; F9E087	DNA gyrase subunit A OS=Streptococcus sp. 2_1_36FAA GN=gyrA PE=3 SV=2; DNA gyrase subunit A OS=Streptococcus sanguinis (strain SK36) GN=gyrA PE=3 SV=1; DNA gyrase subunit A OS=Streptococcus sanguinis SK330 GN=gyrA PE=3 SV=1; DNA gyrase subunit A OS=Streptococcus sanguinis SK160 GN=gyrA PE=3 SV=1; DNA gyrase subunit A OS=Streptococcus sanguinis VMC66 GN=gyrA PE=3 SV=1; DNA gyrase subunit A OS=Stre…	gyrA	Cytoplasm	1	3	0		0.0279	2	2	2	795.69	2385.06	2385.09	-13.422	-0.0106709	0	0	62546	CID (Collision Induced Dissociation)	MS2			30.7255	5512	5512	-1	mcarrera_G1306_160.mzXML	0/0		2.43745	1348
High	Sequest HT	Sequest HT (A2)	A	2	VMRLDENAKIVTFTSVAAAEK	VmRLDENAKIVTFTSVAAAEK	M2(Oxidation)	0	1	A0A1F0NFZ9	DNA gyrase subunit A OS=Streptococcus sp. HMSC067H01 GN=gyrA PE=3 SV=1	gyrA	Cytoplasm	2	3	0		0.0211	2	2	2	770.42	2309.25	2309.22	12.3371	0.00949638	0	0	27218.8	CID (Collision Induced Dissociation)	MS2			66.3042	11792	11792	-1	mcarrera_G1306_152.mzXML	0/0		2.31887	4488
High	Sequest HT	Sequest HT (A2)	A	2	LFSEAFNRFLLENPQVAR	LFSEAFNRFLLENPQVAR		0	1	Q14UP2	DNA gyrase subunit B (Fragment) OS=Streptococcus thoraltensis GN=gyrB PE=4 SV=1	gyrB	Cytoplasm	1	2	0	0.0516	0	1	1	1	1076.06	2151.11	2151.13	-10.1458	-0.0109125	0	0	35604.8	CID (Collision Induced Dissociation)	MS2			56.402	10127	10127	-1	mcarrera_G1306_146.mzXML	0/0		2.13135	6563
High	Sequest HT	Sequest HT (A2)	A	2	KGDLPLLIQGTTDDIKLNWLADTIR	KGDLPLLIQGTTDDIKLNWLADTIR		0	3	A0A1Y3HCF2; A0A133CHR3; A0A132P359	DNA helicase (Fragment) OS=Enterococcus faecium GN=BU183_17860 PE=4 SV=1; DNA helicase OS=Enterococcus faecium GN=AS238_03545 PE=3 SV=1; DNA helicase OS=Enterococcus faecium GN=AWT83_14670 PE=3 SV=1			2	3	0	0.2101	0	1	1	1	937.19	2809.56	2809.55	3.42669	0.00320915	0	0	127200	CID (Collision Induced Dissociation)	MS2			11.5701	2028	2028	-1	mcarrera_G1306_134.mzXML	0/0		3.3786	2510
High	Sequest HT	Sequest HT (A2)	A	2	LMIDGTAVKLKPAMVR	LMIDGTAVKLKPAmVR	M14(Oxidation)	0	1	A0A0X9RYX4	DNA helicase OS=Streptococcus pneumoniae GN=helD PE=3 SV=1	helD	Cytoplasm	1	3	0	0.1213	0	1	1	1	587.01	1759.02	1759	10.5677	0.00619618	0	0	244397	CID (Collision Induced Dissociation)	MS2			12.3738	2184	2184	-1	mcarrera_G1306_148.mzXML	0/0		2.38944	1950
High	Sequest HT	Sequest HT (A2)	A	2	TSRPNRPMQPGDHGVR	TSRPNRPMQPGDHGVR		0	1	A0A0T8L372	DNA helicase OS=Streptococcus pneumoniae GN=pcrA_2 PE=3 SV=1	helD	Cytoplasm	0	2	0	0.1287	0	1	1	1	902.97	1804.93	1804.9	19.0402	0.0171828	0	0	15186	CID (Collision Induced Dissociation)	MS2			47.2052	8414	8414	-1	mcarrera_G1306_160.mzXML	0/0		2.01672	6372
High	Sequest HT	Sequest HT (A2)	A	2	AETILLEQNYRSTANILNSANELIANNSDRLGK	AETILLEQNYRSTANILNSANELIANNSDRLGK		0	1	A0A0Y0ALF4	DNA helicase OS=Streptococcus pneumoniae GN=uvrD PE=3 SV=1	helD	Cytoplasm	2	3	0	0.2573	0	1	1	1	1215.95	3645.84	3645.88	-13.0678	-0.0158812	0	0	11351.3	CID (Collision Induced Dissociation)	MS2			51.3542	9092	9092	-1	mcarrera_G1306_134.mzXML	0/0		2.41302	6014
High	Sequest HT	Sequest HT (A2)	A	2	YCSDYILIDEAQDFSDSFFRLCK	YcSDYILIDEAQDFSDSFFRLcK	C2(Carbamidomethyl); C22(Carbamidomethyl)	0	2	A0A0Z8APJ6; A0A0Z8YD43	DNA helicase OS=Streptococcus suis GN=ERS132374_00019 PE=3 SV=1; DNA helicase OS=Streptococcus suis GN=ERS132535_01815 PE=3 SV=1	helD	Cytoplasm	1	3	0	0.0661	0	1	1	1	964.76	2892.27	2892.29	-6.93593	-0.0066869	0	0	22732.8	CID (Collision Induced Dissociation)	MS2			27.1348	4883	4883	-1	mcarrera_G1306_152.mzXML	0/0		2.42316	1011
High	Sequest HT	Sequest HT (A2)	A	2	FENINNSGKSAIEIYEK	FENINNSGKSAIEIYEK		0	1	A0A116S0G0	DNA helicase OS=Streptococcus suis GN=pcrA_2 PE=3 SV=1	helD	Cytoplasm	1	2	0	0.0913	0	1	1	1	978.47	1955.93	1955.97	-19.5163	-0.0190866	0	0	197794	CID (Collision Induced Dissociation)	MS2			71.193	12722	12722	-1	mcarrera_G1306_146.mzXML	0/0		2.30404	4316
High	Sequest HT	Sequest HT (A2)	A	2	VRILPDTIKVNGDSLSFHGK	VRILPDTIKVNGDSLSFHGK		0	1	G6C9R4	DNA internalization competence protein ComEC/Rec2-like protein OS=Streptococcus sp. oral taxon 058 str. F0407 GN=HMPREF9184_01047 PE=4 SV=1	HMPREF9184_01047	Surface-associated	2	3	0	0.1111	0	1	1	1	732.74	2196.21	2196.21	-3.67913	-0.00269338	0	0	31695.3	CID (Collision Induced Dissociation)	MS2			21.2065	3824	3824	-1	mcarrera_G1306_142.mzXML	0/0		2.42665	3472
High	Sequest HT	Sequest HT (A2)	A	2	FNSRNITVYRTDQQGAIR	FNSRNITVYRTDQQGAIR		0	1	A0A1S1XS93	DNA internalization-related competence protein ComEC/Rec2 OS=Streptococcus iniae GN=BKX95_09830 PE=4 SV=1	BKX95_09830	Surface-associated	2	2	0		0.04	2	2	2	1070.04	2139.07	2139.11	-15.2634	-0.016325	0	0	37184.2	CID (Collision Induced Dissociation)	MS2			21.746	3914	3914	-1	mcarrera_G1306_152.mzXML	0/0		2.64239	6428
High	Sequest HT	Sequest HT (A2)	A	2	NIKRLAILGLFVVGLFFLTK	NIKRLAILGLFVVGLFFLTK		0	1	A0A1X1IR94	DNA internalization-related competence protein ComEC/Rec2 OS=Streptococcus oralis subsp. dentisani GN=B7709_06830 PE=4 SV=1	BKX95_09830	Surface-associated	2	3	0	0.3216	0	1	1	1	754.8	2262.39	2262.41	-10.8712	-0.0081984	0	0	13891.4	CID (Collision Induced Dissociation)	MS2			51.1417	9107	9107	-1	mcarrera_G1306_142.mzXML	0/0		3.41623	215
High	Sequest HT	Sequest HT (A2)	A	2	VTNSVTKNTDLVIAGEDAGSKLAK	VTNSVTKNTDLVIAGEDAGSKLAK		0	1	A0A0G7HML1	DNA ligase OS=Streptococcus equi subsp. equi GN=ligA_1 PE=3 SV=1	ligA_1	Cytoplasm	2	3	0	0.0517	0	1	1	1	811.09	2431.26	2431.3	-19.9116	-0.016137	0	0	11624.9	CID (Collision Induced Dissociation)	MS2			41.223	7380	7380	-1	mcarrera_G1306_158.mzXML	0/0		2.32172	6447
High	Sequest HT	Sequest HT (A2)	A	2	IGCNIYASDLNPLAGLLTWSSLNILSK	IGcNIYASDLNPLAGLLTWSSLNILSK	C3(Carbamidomethyl)	0	1	W1UUL1	DNA methylAse containing a Zn-ribbon (Fragment) OS=Streptococcus sp. DORA_10 GN=Q617_SPSC00204G0001 PE=4 SV=1	Q617_SPSC00204G0001	Cytoplasm	0	3	0	0.1464	0	1	1	1	978.53	2933.58	2933.54	10.6839	0.0104472	0	0	12475	CID (Collision Induced Dissociation)	MS2			47.4472	8409	8409	-1	mcarrera_G1306_134.mzXML	0/0		2.38846	4079
High	Sequest HT	Sequest HT (A2)	A	2	ELMGLIKTAIKEALR	ELMGLIKTAIKEALR		0	1	V6Z1I1	DNA mismatch repair protein MutL OS=Streptococcus agalactiae LMG 14747 GN=mutL PE=3 SV=1	mutL	Cytoplasm	2	2	0	0.1642	0	1	1	1	843.5	1685.99	1686	-3.27085	-0.00275732	0	0	17468.5	CID (Collision Induced Dissociation)	MS2			40.1855	7182	7182	-1	mcarrera_G1306_160.mzXML	0/0		2.01021	1393
High	Sequest HT	Sequest HT (A2)	A	2	IQITDNGEGMSPEDLPLSLR	IQITDNGEGMSPEDLPLSLR		0	6	A0A1B8VHI3; K4QDC1; M4YZ35; F5U9M6; C5WJK4; A0A1B8VQE8	DNA mismatch repair protein MutL OS=Streptococcus dysgalactiae subsp. equisimilis GN=mutL PE=3 SV=1; DNA mismatch repair protein MutL OS=Streptococcus dysgalactiae subsp. equisimilis AC-2713 GN=mutL PE=3 SV=1; DNA mismatch repair protein MutL OS=Streptococcus dysgalactiae subsp. equisimilis RE378 GN=mutL PE=3 SV=1; DNA mismatch repair protein MutL OS=Streptococcus dysgalactiae subsp. equisimilis …	mutL	Cytoplasm	0	3	0	0.1277	0	1	1	1	729.02	2185.05	2185.08	-16.0528	-0.0116922	0	0	31380.2	CID (Collision Induced Dissociation)	MS2			43.4795	7777	7777	-1	mcarrera_G1306_158.mzXML	0/0		2.35201	4703
High	Sequest HT	Sequest HT (A2)	A	2	IAQGPADKSYGIHVAKIAGMPEELLQR	IAQGPADKSYGIHVAKIAGMPEELLQR		0	33	A0A0Z8E7Y2; A0A0Z8TL14; A0A0M9FL26; A4VYA0; A0A0Z8DW24; A0A0Z8DQ84; A0A0Z8MI73; G7SJU1; A0A0Z8MYP0; A0A0Z8HJ77; D5AEZ2; A0A0N1J3W1; A0A116N042; A0A116LKB9; A0A123UYQ1; A0A116LE24; A0A0Z8ELX7; A0A0Z7ZR47; A0A0H3MXU9; A0A0Z8PCR9; A0A0Z8G8E5; A0A0Z8FQD7; A0A123SZ12; A0A0Z8U7H6; A0A0Z8JKG3; A0A116M9X0; A0A123UYL4; A0A160JSE9; U5ULQ3; A0A0Z8CRD0; A0A116M3B6; A0A0Z8KL06; A0A0Z8I076	DNA mismatch repair protein MutS OS=Streptococcus suis GN=mutS PE=3 SV=1; DNA mismatch repair protein MutS OS=Streptococcus suis GN=mutS PE=3 SV=1; DNA mismatch repair protein MutS OS=Streptococcus suis GN=mutS PE=3 SV=1; DNA mismatch repair protein MutS OS=Streptococcus suis (strain 05ZYH33) GN=SSU05_2123 PE=3 SV=1; DNA mismatch repair protein MutS OS=Streptococcus suis GN=mutS PE=3 SV=1; DNA mi…	mutS	Cytoplasm	2	3	0	0.0412	0	1	1	1	964.87	2892.6	2892.54	19.1611	0.0184748	0	0	48682	CID (Collision Induced Dissociation)	MS2			43.6972	7807	7807	-1	mcarrera_G1306_136.mzXML	0/0		2.42992	2504
High	Sequest HT	Sequest HT (A2)	A	2	REILEETHLTVK	REILEETHLTVK		0	4	S9CK13; S8H4Y4; I7MYF1; G5K6B6	DNA mismatch repair protein MutT OS=Streptococcus agalactiae FSL S3-586 GN=SAG0014_10335 PE=4 SV=1; DNA mismatch repair protein MutT OS=Streptococcus agalactiae FSL S3-603 GN=SAG0030_02770 PE=4 SV=1; Putative 7,8-dihydro-8-oxoguanine-triphosphatase OS=Streptococcus canis FSL Z3-227 GN=SCAZ3_07115 PE=4 SV=1; Mutator MutT protein OS=Streptococcus ictaluri 707-05 GN=mutX PE=4 SV=1	mutT	Cytoplasm	1	2	0		0.0356	2	2	2	734.4	1467.79	1467.82	-16.2453	-0.0119226	0	0	13915.4	CID (Collision Induced Dissociation)	MS2			46.0035	8212	8212	-1	mcarrera_G1306_142.mzXML	0/0		2.16562	4385
High	Sequest HT	Sequest HT (A2)	A	2	VFLNFSAGILENEEGK	VFLNFSAGILENEEGK		0	1	A0A1S1XSN1	DNA mismatch repair protein MutT OS=Streptococcus iniae GN=BKX95_09605 PE=4 SV=1	mutT	Cytoplasm	0	2	0		0.0292	4	4	4	883.95	1766.89	1766.9	-1.82102	-0.00160878	0	0	82156.7	CID (Collision Induced Dissociation)	MS2			45.8827	8192	8192	-1	mcarrera_G1306_136.mzXML	0/0		2.32755	6036
High	Sequest HT	Sequest HT (A2)	A	2	LRFFSEEEIAELESVSDKHR	LRFFSEEEIAELESVSDKHR		0	2	A0A1W7R2P2; A0A1W9FLT9	DNA mismatch repair protein MutT OS=Streptococcus mutans GN=SMHM_01377 PE=3 SV=1; NUDIX domain-containing protein OS=Streptococcus mutans GN=A6J86_03555 PE=4 SV=1	mutT	Cytoplasm	2	3	0	0.1124	0	1	1	1	807.74	2421.21	2421.2	0.400032	0.000322853	0	0	10330.8	CID (Collision Induced Dissociation)	MS2			39.0358	6947	6947	-1	mcarrera_G1306_140.mzXML	0/0		2.48999	6507
High	Sequest HT	Sequest HT (A2)	A	2	IFVDDKLSEFYYRQNGDDWQIEIY	IFVDDKLSEFYYRQNGDDWQIEIY		0	1	A0A1E8GCZ2	DNA mismatch repair protein MutT OS=Streptococcus sp. HibF3 GN=BG262_06185 PE=4 SV=1	mutT	Cytoplasm	2	3	0		0.0211	2	2	2	1019.5	3056.49	3056.43	17.7343	0.0180679	0	0	28584.5	CID (Collision Induced Dissociation)	MS2			62.3212	11073	11073	-1	mcarrera_G1306_136.mzXML	0/0		2.31825	5696
High	Sequest HT	Sequest HT (A2)	A	2	AMGAIAMGLEEDELQPLVNTWRSANPNITALWWSVDK	AmGAIAMGLEEDELQPLVNTWRSANPNITALWWSVDK	M2(Oxidation)	0	1	A0A1V0NFZ1	DNA polymerase I OS=Lactococcus lactis subsp. lactis GN=LL275_1237 PE=4 SV=1			1	3	0	0.0557	0	1	1	1	1381.68	4143.03	4143.03	-1.43962	-0.00198814	0	0	25279.9	CID (Collision Induced Dissociation)	MS2			59.0125	10423	10423	-1	mcarrera_G1306_154.mzXML	0/0		3.05499	5323
High	Sequest HT	Sequest HT (A2)	A	2	QITKLQSTYVIGLQDYIMSDGK	QITKLQSTYVIGLQDYIMSDGK		0	3	G5JZH8; V4SNV0; A0A1S1XX93	DNA polymerase I OS=Streptococcus ictaluri 707-05 GN=polA PE=3 SV=1; DNA polymerase I OS=Streptococcus iniae IUSA1 GN=polA PE=3 SV=1; DNA polymerase I OS=Streptococcus iniae GN=polA PE=3 SV=1	polA	Cytoplasm	1	3	0	0.1535	0	1	1	1	834.43	2501.28	2501.3	-8.05767	-0.00671821	0	0	12292.3	CID (Collision Induced Dissociation)	MS2			44.1725	7892	7892	-1	mcarrera_G1306_142.mzXML	0/0		2.40596	6785
High	Sequest HT	Sequest HT (A2)	A	2	FVCEEMNWGRPEMLINML	FVcEEMNWGRPEmLINML	C3(Carbamidomethyl); M13(Oxidation)	0	3	A0A0T8WI67; A0A0T8XMN7; A0A0U0F1I3	DNA polymerase I OS=Streptococcus pneumoniae GN=polA_2 PE=4 SV=1; 5'-3' exonuclease OS=Streptococcus pneumoniae GN=ypcP PE=4 SV=1; DNA polymerase I OS=Streptococcus pneumoniae GN=polA PE=4 SV=1	bcere0016_15280	Cytoplasm	0	3	0	0.2362	0	1	1	1	762.34	2285.01	2285.02	-7.31564	-0.00557213	0	0	24692.7	CID (Collision Induced Dissociation)	MS2			37.0423	6628	6628	-1	mcarrera_G1306_160.mzXML	0/0		2.54419	1207
High	Sequest HT	Sequest HT (A2)	A	2	ELVKETMESAIELAVPLEADENEGK	ELVKETmESAIELAVPLEADENEGK	M7(Oxidation)	0	14	A0A1E8USX9; V8B7Y8; A0A1S1EEG3; I1ZJB8; F9M080; F8DGD0; A0A1F1CIW6; U5P6U9; A0A1F0ZRR4; E8K7V4; K8MNA1; A0A1F0B5S1; I2NL41; A0A1F1DDP6	DNA polymerase I OS=Streptococcus sp. HMSC073D05 GN=polA PE=3 SV=1; DNA polymerase I OS=Streptococcus parasanguinis CC87K GN=polA PE=3 SV=1; DNA polymerase I OS=Streptococcus sp. HMSC076C09 GN=polA PE=3 SV=1; DNA polymerase I OS=Streptococcus parasanguinis FW213 GN=polA PE=3 SV=1; DNA polymerase I OS=Streptococcus parasanguinis SK236 GN=polA PE=3 SV=1; DNA polymerase I OS=Streptococcus parasangui…	polA	Cytoplasm	1	3	0		0.0161	3	3	3	920.79	2760.36	2760.35	2.13726	0.00196653	0	0	15263.6	CID (Collision Induced Dissociation)	MS2			40.6	7255	7255	-1	mcarrera_G1306_160.mzXML	0/0		2.44689	6325
High	Sequest HT	Sequest HT (A2)	A	2	MWQANVSFQNVMEYLVLKEI	MWQANVSFQNVMEYLVLKEI		0	7	A0A139RLM9; A0A0F2DRV8; A0A1S9Z9Z3; A0A024DGG3; A0A133S263; F9LV01; A0A1X1K5Z8	DNA polymerase III delta prime subunit OS=Streptococcus mitis GN=SMIDD22_00178 PE=4 SV=1; DNA polymerase III subunit delta OS=Streptococcus mitis GN=holB PE=4 SV=1; DNA polymerase III subunit delta OS=Streptococcus mitis GN=B0179_06080 PE=4 SV=1; DNA polymerase III subunit delta OS=Streptococcus sp. VT 162 GN=V470_05760 PE=4 SV=1; DNA polymerase III, delta' subunit OS=Streptococcus mitis GN=HMPRE…	SMIDD22_00178	Cytoplasm	1	3	0	0.0327	0	1	1	1	814.74	2442.21	2442.22	-5.79516	-0.00471768	0	0	47613.9	CID (Collision Induced Dissociation)	MS2			30.6692	5527	5527	-1	mcarrera_G1306_150.mzXML	0/0		2.74739	6476
High	Sequest HT	Sequest HT (A2)	A	2	DLVHDLTLQGEDLIK	DLVHDLTLQGEDLIK		0	16	A0A1V0PAZ3; Q9CF27; A0A0V8DYU1; A0A0V8CJT2; A0A0A7T2V6; A0A0H1RQ81; A0A161W4V4; A0A0V8C6T5; A0A0V8D9S3; A0A167ARL6; A0A0V8BDI9; A0A0V8EK42; A0A0B8QVH4; A0A1V0NVX5; A0A0M2ZXG8; A0A0V8ANR9	DNA polymerase III delta subunit OS=Lactococcus lactis subsp. cremoris GN=LLJM1_1606 PE=4 SV=1; Uncharacterized protein OS=Lactococcus lactis subsp. lactis (strain IL1403) GN=yraC PE=4 SV=1; DNA polymerase III delta subunit OS=Lactococcus lactis subsp. lactis GN=LMG9449_1319 PE=4 SV=1; DNA polymerase III delta subunit OS=Lactococcus lactis subsp. lactis GN=KF282_2561 PE=4 SV=1; DNA polymerase III…			0	2	0	0.1861	0	1	1	1	854.97	1708.93	1708.91	12.366	0.0105662	0	0	26952.8	CID (Collision Induced Dissociation)	MS2			51.289	9177	9177	-1	mcarrera_G1306_148.mzXML	0/0		2.31425	4197
High	Sequest HT	Sequest HT (A2)	A	2	MDQARDLVKDLTLQGEDEIK	mDQARDLVKDLTLQGEDEIK	M1(Oxidation)	0	1	A0A139PX61	DNA polymerase III delta subunit OS=Streptococcus mitis GN=SMIDD26_00510 PE=4 SV=1	SMIDD26_00510	Cytoplasm	2	2	0	0.0145	0	1	1	1	1167.07	2333.13	2333.17	-13.9692	-0.0162963	0	0	17500.5	CID (Collision Induced Dissociation)	MS2			41.1348	7397	7397	-1	mcarrera_G1306_148.mzXML	0/0		2.07154	5458
High	Sequest HT	Sequest HT (A2)	A	2	ARVKHATIYAQTQAGLK	ARVKHATIYAQTQAGLK		0	1	A0A1E8GFN7	DNA polymerase III PolC-type OS=Streptococcus sp. HibF3 GN=polC PE=3 SV=1	polC	Cytoplasm	2	3	0	0.3609	0	1	1	1	619.36	1856.07	1856.05	8.27358	0.00511872	0	0	27244.5	CID (Collision Induced Dissociation)	MS2			43.8013	7867	7867	-1	mcarrera_G1306_148.mzXML	0/0		2.66305	2035
High	Sequest HT	Sequest HT (A2)	A	2	IVFEGLVFDVEQKVTRTGR	IVFEGLVFDVEQKVTRTGR		0	1	I2J6Q2	DNA polymerase III PolC-type OS=Streptococcus sp. SK643 GN=polC PE=3 SV=1	polC	Cytoplasm	2	3	0	0.0815	0	1	1	1	731.74	2193.21	2193.2	1.28528	0.000939627	0	0	17319.1	CID (Collision Induced Dissociation)	MS2			38.8522	6954	6954	-1	mcarrera_G1306_136.mzXML	0/0		2.33235	3320
High	Sequest HT	Sequest HT (A2)	A	2	FDVILPSKSINSFK	FDVILPSKSINSFK		0	11	A0A1V0NJV7; A0A0V8DSG1; A0A0H1RR21; A0A166TVZ9; A0A166JXC1; A0A0M2ZWA3; A0A0A7SYM8; A0A1V0P688; A0A0H1RSJ4; A0A0V8D425; A0A161UPB7	DNA polymerase III subunit beta OS=Lactococcus lactis subsp. lactis GN=LLUC11_0002 PE=3 SV=1; DNA polymerase III subunit beta OS=Lactococcus lactis subsp. lactis GN=LMG9449_1846 PE=3 SV=1; DNA polymerase III, beta subunit, dnaN OS=Lactococcus lactis subsp. lactis GN=VN91_0318 PE=4 SV=1; DNA polymerase III subunit beta OS=Lactococcus lactis subsp. cremoris GN=P7266_1864 PE=3 SV=1; DNA polymerase I…			1	2	0	0.0194	0	1	1	1	797.95	1594.89	1594.88	5.51988	0.00440179	0	0	27556.5	CID (Collision Induced Dissociation)	MS2			27.1217	4878	4878	-1	mcarrera_G1306_158.mzXML	0/0		2.05745	3025
High	Sequest HT	Sequest HT (A2)	A	2	SYKESGQVSLEDIAEAIPK	SYKESGQVSLEDIAEAIPK		0	4	N0CEY4; A0A139MTN2; A0A0A0DHA0; A0A0F2CS01	DNA polymerase III subunit delta OS=Streptococcus cristatus AS 1.3089 GN=holA PE=4 SV=1; DNA polymerase III delta subunit OS=Streptococcus sp. DD04 GN=STRDD04_00332 PE=4 SV=1; DNA polymerase III delta subunit OS=Streptococcus sinensis GN=SSIN_0084 PE=4 SV=1; DNA polymerase III subunit delta OS=Streptococcus cristatus GN=holA PE=4 SV=1	holA	Cytoplasm	1	2	0	0.1878	0	1	1	1	1032.51	2064.01	2064.05	-17.8375	-0.0184087	0	0	19069.1	CID (Collision Induced Dissociation)	MS2			53.2823	9434	9434	-1	mcarrera_G1306_154.mzXML	0/0		2.28972	5800
High	Sequest HT	Sequest HT (A2)	A	2	MWLANVSFQNVMEYMVLS	mWLANVSFQNVmEYmVLS	M1(Oxidation); M12(Oxidation); M15(Oxidation)	0	1	A0A1V0GBH2	DNA polymerase III subunit delta OS=Streptococcus sp. FDAARGOS_192 GN=A6J31_01485 PE=4 SV=1	holA	Cytoplasm	0	2	0	0.08	0	1	1	1	1105.5	2209.99	2210	-1.78145	-0.0019685	0	0	2701.32	CID (Collision Induced Dissociation)	MS2			67.8173	12067	12067	-1	mcarrera_G1306_144.mzXML	0/0		2.00075	1773
High	Sequest HT	Sequest HT (A2)	A	2	LAEIKPEPVLSGAVESEISALRQEVAR	LAEIKPEPVLSGAVESEISALRQEVAR		0	2	A0A1X1H2U8; A0A1X1I064	DNA polymerase III subunit gamma/tau OS=Streptococcus oralis subsp. oralis GN=dnaX PE=3 SV=1; DNA polymerase III subunit gamma/tau OS=Streptococcus oralis subsp. oralis GN=dnaX PE=3 SV=1	dnaX	Cytoplasm	1	3	0		0.0478	3	3	3	964.55	2891.64	2891.58	17.909	0.0172618	0	0	641907	CID (Collision Induced Dissociation)	MS2			42.9965	7687	7687	-1	mcarrera_G1306_142.mzXML	0/0		2.78544	1386
High	Sequest HT	Sequest HT (A2)	A	2	YRSQNFSQLVGQEVVAKTLK	YRSQNFSQLVGQEVVAKTLK		0	95	A0A0T8U6K2; A0A0I6EY55; A0A0T8PBC6; A0A1S9Z6F0; E1LFH2; A0A081PRK1; A0A0U0CHZ9; A0A1X1K5W8; A0A1X1K0U0; A0A133RZC2; A0A0T7JXP7; A0A0F2DZ71; A0A1X1KE58; A0A1X1KVK0; A0A0T7K2C6; I0SW81; I0T937; A0A0T8LM15; A0A0B7L736; A0A150NT22; A0A139Q8W0; E1LKS0; A0A150NWK9; S7Z6X8; A0A0T8C5U3; B1IB32; A0A158LH84; A0A1X1KGX8; A0A1X1JMY3; A0A0U0KGE9; A0A1X1JWH6; A0A0U0J2A6; A0A081QC79; A0A139PSA5; G0I8I2; A0A0U0L…	DNA polymerase III subunit gamma/tau OS=Streptococcus pneumoniae GN=dnaX PE=3 SV=1; DNA polymerase III subunit gamma/tau OS=Streptococcus pneumoniae GN=dnaX PE=3 SV=1; DNA polymerase III subunit gamma/tau OS=Streptococcus pneumoniae GN=dnaX PE=3 SV=1; DNA polymerase III subunit gamma/tau OS=Streptococcus pseudopneumoniae GN=dnaX PE=3 SV=1; DNA polymerase III subunit gamma/tau OS=Streptococcus mit…	dnaX	Cytoplasm	2	3	0	0.0586	0	1	1	1	765.75	2295.24	2295.25	-4.4041	-0.0033695	0	0	15622.5	CID (Collision Induced Dissociation)	MS2			35.8133	6408	6408	-1	mcarrera_G1306_154.mzXML	0/0		2.38726	4533
High	Sequest HT	Sequest HT (A2)	A	2	ENLTRLQNAWSEVIESLSGADK	ENLTRLQNAWSEVIESLSGADK		0	1	A0A0E4CTF5	DNA polymerase III subunit gamma/tau OS=Streptococcus varani GN=dnaX PE=3 SV=1	dnaX	Cytoplasm	1	3	0	0.0171	0	1	1	1	820.75	2460.24	2460.24	-0.430768	-0.000353263	0	0	13728.4	CID (Collision Induced Dissociation)	MS2			43.7217	7784	7784	-1	mcarrera_G1306_154.mzXML	0/0		2.3357	6625
High	Sequest HT	Sequest HT (A2)	A	2	MGVYTGADLLKISEMTLIDK	MGVYTGADLLKISEMTLIDK		0	1	E8JVA3	DNA polymerase IV OS=Streptococcus cristatus ATCC 51100 GN=dinB PE=3 SV=1	dinB	Cytoplasm	1	3	0		0.0415	3	3	3	733.4	2198.19	2198.14	18.5353	0.0135811	0	0	21632.5	CID (Collision Induced Dissociation)	MS2			32.2225	5805	5805	-1	mcarrera_G1306_150.mzXML	0/0		2.31344	4665
High	Sequest HT	Sequest HT (A2)	A	2	MDAFFAQVEMRDDPSLK	mDAFFAQVEmRDDPSLK	M1(Oxidation); M10(Oxidation)	0	1	F8HFW0	DNA polymerase IV OS=Streptococcus salivarius (strain 57.I) GN=dinB PE=3 SV=1	dinB	Cytoplasm	1	2	0	0.0509	0	1	1	1	1016.46	2031.91	2031.92	-1.13956	-0.00115774	0	0	23439	CID (Collision Induced Dissociation)	MS2			67.08	11993	11993	-1	mcarrera_G1306_146.mzXML	0/0		2.1638	1835
High	Sequest HT	Sequest HT (A2)	A	2	QEVRPSIHTQMKVEPTNNTAVLTGYVLKLFHNK	QEVRPSIHTQMKVEPTNNTAVLTGYVLKLFHNK		0	1	A0A1E9GEW3	DNA polymerase OS=Streptococcus sp. HMSC073F11 GN=HMPREF2764_08320 PE=3 SV=1	HMPREF2764_08320	Cytoplasm	2	3	0	0.2208	0	1	1	1	1264.99	3792.96	3793.02	-17.4864	-0.0221087	0	0	16149.2	CID (Collision Induced Dissociation)	MS2			55.0958	9862	9862	-1	mcarrera_G1306_150.mzXML	0/0		2.31308	5013
High	Sequest HT	Sequest HT (A2)	A	2	FYHAVLMTTKMGEEAR	FYHAVLmTTKMGEEAR	M7(Oxidation)	0	22	F0I8I6; F0IU02; F9HGH0; F0FS67; F3URC0; F3SIM0; F2C799; A0A139MT41; F3UWJ8; J4X345; E8KQF3; F0I0I6; F9E1D0; F2BTM7; A0A0F2CLK5; A0A0B7GP64; F0FES3; F0IND1; A0A0A0DJ68; F2CEH6; A3CM48; F3UBL8	DNA primase OS=Streptococcus sanguinis SK115 GN=dnaG PE=3 SV=1; DNA primase OS=Streptococcus sanguinis SK160 GN=dnaG PE=3 SV=1; DNA primase OS=Streptococcus sp. oral taxon 056 str. F0418 GN=dnaG PE=3 SV=1; DNA primase OS=Streptococcus sanguinis SK678 GN=dnaG PE=3 SV=1; DNA primase OS=Streptococcus sanguinis SK355 GN=dnaG PE=3 SV=1; DNA primase OS=Streptococcus sanguinis SK1087 GN=dnaG PE=3 SV=1; …	dnaG	Cytoplasm	1	2	0	0.0087	0	1	1	1	950.47	1899.93	1899.91	12.3996	0.011779	0	0	22589.8	CID (Collision Induced Dissociation)	MS2			35.2495	6363	6363	-1	mcarrera_G1306_148.mzXML	0/0		2.2923	5184
High	Sequest HT	Sequest HT (A2)	A	2	QRSGSLITCERAMEEGR	QRSGSLITcERAmEEGR	C9(Carbamidomethyl); M13(Oxidation)	0	3	U2KIS2; E3CJD0; G5JMZ9	DNA protecting protein DprA OS=Streptococcus sobrinus W1703 GN=HMPREF1557_01439 PE=4 SV=1; DNA protecting protein DprA OS=Streptococcus downei F0415 GN=dprA PE=4 SV=1; Uncharacterized protein OS=Streptococcus criceti HS-6 GN=STRCR_1331 PE=4 SV=1	HMPREF1557_01439	Cytoplasm	2	3	0	0.0083	0	1	1	1	665.97	1995.9	1995.93	-19.0568	-0.0126787	0	0	129960	CID (Collision Induced Dissociation)	MS2			49.7098	8912	8912	-1	mcarrera_G1306_150.mzXML	0/0		2.41335	1747
High	Sequest HT	Sequest HT (A2)	A	2	MNMMLGARATTDVIRHGAPK	mNMMLGARATTDVIRHGAPK	N-Term(Prot)(Acetyl)	0	6	C6ZKQ9; C6ZKW3; C6ZKW4; C6ZKV6; C6ZKR4; C6ZKZ0	DNA recombination/repair protein (Fragment) OS=Streptococcus mitis GN=recN PE=4 SV=1; DNA recombination/repair protein (Fragment) OS=Streptococcus mitis GN=recN PE=4 SV=1; DNA recombination/repair protein (Fragment) OS=Streptococcus mitis GN=recN PE=4 SV=1; DNA recombination/repair protein (Fragment) OS=Streptococcus infantis ATCC 700779 GN=recN PE=4 SV=1; DNA recombination/repair protein (Fragme…	recN	Cytoplasm	2	3	0		0.0102	2	2	2	738.04	2212.11	2212.11	-4.20922	-0.00310376	0	0	86601.4	CID (Collision Induced Dissociation)	MS2			25.6867	4613	4613	-1	mcarrera_G1306_144.mzXML	0/0		2.91071	6635
High	Sequest HT	Sequest HT (A2)	A	2	MIAGADVTEAARNQAR	MIAGADVTEAARNQAR		0	3	A0A0D0ZHJ1; A0A072EKF5; C0MCX6	DNA repair protein RecN OS=Streptococcus equi subsp. zooepidemicus Sz4is GN=recN PE=3 SV=1; DNA repair protein RecN OS=Streptococcus equi subsp. ruminatorum CECT 5772 GN=CECT5772_02393 PE=3 SV=1; DNA repair protein RecN OS=Streptococcus equi subsp. zooepidemicus (strain H70) GN=SZO_13740 PE=3 SV=1	recN	Cytoplasm	1	2	0	0.2255	0	1	1	1	837.41	1673.81	1673.84	-15.5653	-0.0130269	0	0	18426.6	CID (Collision Induced Dissociation)	MS2			41.8105	7472	7472	-1	mcarrera_G1306_156.mzXML	0/0		2.0358	4398
High	Sequest HT	Sequest HT (A2)	A	2	SIIIDAMNMMLGARAATDVIR	SIIIDAMNMmLGARAATDVIR	M10(Oxidation)	0	4	A0A0Y3K879; A0A1E1GAG8; A0A139QTS5; A0A1X1FY06	DNA repair protein RecN OS=Streptococcus pneumoniae GN=recN PE=3 SV=1; DNA repair protein RecN OS=Streptococcus sp. NPS 308 GN=recN PE=3 SV=1; DNA repair protein RecN OS=Streptococcus oralis GN=SORDD24_00407 PE=3 SV=1; DNA repair protein RecN OS=Streptococcus oralis subsp. tigurinus GN=B7728_06315 PE=3 SV=1	recN	Cytoplasm	1	3	0		0.0161	2	2	2	760.07	2278.2	2278.17	10.4657	0.00794752	0	0	518899	CID (Collision Induced Dissociation)	MS2			45.0598	8047	8047	-1	mcarrera_G1306_142.mzXML	0/0		2.43533	6113
High	Sequest HT	Sequest HT (A2)	A	2	NDSTVSKARLLDK	NDSTVSKARLLDK		0	1	A0A1L8MMS2	DNA repair protein RecN OS=Streptococcus sp. NZ1587 GN=A9Q68_00605 PE=3 SV=1	recN	Cytoplasm	2	2	0		0.0186	2	2	2	723.89	1446.77	1446.79	-12.6892	-0.00917933	0	0	22910.9	CID (Collision Induced Dissociation)	MS2			51.3098	9127	9127	-1	mcarrera_G1306_160.mzXML	0/0		2.63662	6009
High	Sequest HT	Sequest HT (A2)	A	2	FQTISFEDLQTISVKPEVKRK	FQTISFEDLQTISVKPEVKRK		0	1	E3CGT4	DNA repair protein RecO OS=Streptococcus downei F0415 GN=recO PE=3 SV=1	recO	Cytoplasm	2	3	0	0.3931	0	1	1	1	831.8	2493.39	2493.37	5.73407	0.00476572	0	0	24381.9	CID (Collision Induced Dissociation)	MS2			33.3525	5995	5995	-1	mcarrera_G1306_142.mzXML	0/0		2.62167	2458
High	Sequest HT	Sequest HT (A2)	A	2	LSYATYILALADAALQDKVYDPALFAFLVK	LSYATYILALADAALQDKVYDPALFAFLVK		0	22	A0A0Z8LRC3; A0A0Z8NB54; A0A0Z8DRA8; A0A116JVW0; A0A0Z8RJ61; A0A0Z8NB10; G7SIS9; A0A142UPH1; A0A0Z8X568; A0A0Z8EHF7; A0A0Z8H167; G5L050; A0A0M9FLE5; A0A0Z8HQV9; A0A0H3MWX5; A0A0Z8M5E8; A0A116RXF0; A0A0Z8TKN9; A0A0Z8JQ96; A0A0Z8TDG6; A0A0Z8IG87; A0A0Z8HMU9	DNA repair protein RecO OS=Streptococcus suis GN=recO PE=3 SV=1; DNA repair protein RecO OS=Streptococcus suis GN=recO PE=3 SV=1; DNA repair protein RecO OS=Streptococcus suis GN=recO PE=3 SV=1; DNA repair protein RecO OS=Streptococcus suis GN=recO PE=3 SV=1; DNA repair protein RecO OS=Streptococcus suis GN=recO PE=3 SV=1; DNA repair protein RecO OS=Streptococcus suis GN=recO PE=3 SV=1; DNA repai…	recO	Cytoplasm	1	3	0	0	0	1	1	1	1101.93	3303.78	3303.79	-4.86773	-0.00536066	0	0	69569.9	CID (Collision Induced Dissociation)	MS2			33.2055	5967	5967	-1	mcarrera_G1306_152.mzXML	0/0		2.53405	3514
High	Sequest HT	Sequest HT (A2)	A	2	LEFIKQLEEEADRHHSNLSNQIER	LEFIKQLEEEADRHHSNLSNQIER		0	16	A0A074IV04; F8LSP7; C2LTX4; A0A1F0BSH5; E8KSE3; G2GVP4; W3Y2Y8; A0A1V0GHY0; E3CSV9; J7TP55; A0A0A1DZS4; F8HE10; A0A1S1D9F7; A0A1V0H7J0; X8JKV2; A0A1F2H943	DNA replication and repair protein RecF OS=Streptococcus salivarius GN=recF PE=3 SV=1; DNA replication and repair protein RecF OS=Streptococcus salivarius (strain JIM8777) GN=recF PE=3 SV=1; DNA replication and repair protein RecF OS=Streptococcus salivarius SK126 GN=recF PE=3 SV=1; DNA replication and repair protein RecF OS=Streptococcus sp. HMSC078H03 GN=recF PE=3 SV=1; DNA replication and repa…	recF	Cytoplasm	2	3	0	0.0797	0	1	1	1	979.17	2935.5	2935.47	10.1433	0.00992511	0	0	2500.63	CID (Collision Induced Dissociation)	MS2			39.2205	7000	7000	-1	mcarrera_G1306_154.mzXML	0/0		2.50503	6633
High	Sequest HT	Sequest HT (A2)	A	2	FVASQMAPAILDTVALDVTQNDIK	FVASQMAPAILDTVALDVTQNDIK		0	1	A0A121A3J5	DNA topoisomerase 1 OS=Streptococcus pneumoniae GN=topA_1 PE=3 SV=1	topA	Nucleous	0	3	0	0.127	0	1	1	1	854.13	2560.38	2560.33	16.6899	0.0142439	0	0	12359.4	CID (Collision Induced Dissociation)	MS2			45.0448	8035	8035	-1	mcarrera_G1306_156.mzXML	0/0		2.43711	4629
High	Sequest HT	Sequest HT (A2)	A	2	FVASQMAAAVFDTMKVTLSQNGVIFTANGSQIK	FVASQmAAAVFDTmKVTLSQNGVIFTANGSQIK	M6(Oxidation); M14(Oxidation)	0	3	A0A0E2Q2V1; F8LX14; A0A0E2RVE6	DNA topoisomerase 1 OS=Streptococcus thermophilus M17PTZA496 GN=topA PE=3 SV=1; DNA topoisomerase 1 OS=Streptococcus thermophilus JIM 8232 GN=topA PE=3 SV=1; DNA topoisomerase 1 OS=Streptococcus thermophilus TH1477 GN=topA PE=3 SV=1	topA	Nucleous	1	3	0	0.0299	0	1	1	1	1169.59	3506.76	3506.77	-2.95284	-0.00345164	0	0	33298.2	CID (Collision Induced Dissociation)	MS2			67.5657	11994	11994	-1	mcarrera_G1306_136.mzXML	0/0		2.67975	6365
High	Sequest HT	Sequest HT (A2)	A	2	SLMQKDNVNEIIIATDAGREGELVAR	SLmQKDNVNEIIIATDAGREGELVAR	M3(Oxidation)	0	1	A0A0U0ESJ7	DNA topoisomerase 3 OS=Streptococcus pneumoniae GN=topB PE=3 SV=1	topB	Nucleous	2	3	0	0.1328	0	1	1	1	953.51	2858.52	2858.47	16.7226	0.0159337	0	0	12888.3	CID (Collision Induced Dissociation)	MS2			46.8675	8403	8403	-1	mcarrera_G1306_148.mzXML	0/0		2.56086	5017
High	Sequest HT	Sequest HT (A2)	A	2	RDDDSVSLVQKAK	RDDDSVSLVQKAK		0	1	A0A172Q7P8	DNA topoisomerase 4 subunit A OS=Streptococcus pantholopis GN=parC PE=3 SV=1	parC	Nucleous	2	2	0	0.0635	0	1	1	1	730.9	1460.79	1460.77	15.3185	0.0111884	0	0	36868.4	CID (Collision Induced Dissociation)	MS2			19.3357	3484	3484	-1	mcarrera_G1306_154.mzXML	0/0		2.5214	5474
High	Sequest HT	Sequest HT (A2)	A	2	GKQEKIAYAWSDNELEQLR	GKQEKIAYAWSDNELEQLR		0	2	A0A1Q8EF00; A0A1Q8E7S9	DNA topoisomerase 4 subunit B OS=Streptococcus acidominimus GN=parE PE=3 SV=1; DNA topoisomerase 4 subunit B OS=Streptococcus cuniculi GN=parE PE=3 SV=1	parE	Nucleous	2	2	0	0.0876	0	1	1	1	1139.57	2278.13	2278.15	-5.93102	-0.00675587	0	0	16440.9	CID (Collision Induced Dissociation)	MS2			45.6377	8148	8148	-1	mcarrera_G1306_136.mzXML	0/0		2.51178	6544
High	Sequest HT	Sequest HT (A2)	A	2	GMPTGMHAMGIPTVQVIFTVLHAGGK	GMPTGMHAMGIPTVQVIFTVLHAGGK		0	2	I6ZYL6; A0A1J0MYK8	DNA topoisomerase 4 subunit B OS=Streptococcus iniae GN=parE PE=3 SV=1; DNA topoisomerase 4 subunit B OS=Streptococcus iniae GN=parE PE=3 SV=1	parE	Nucleous	0	3	0	0.056	0	1	1	1	884.12	2650.35	2650.37	-7.98695	-0.00705612	0	0	18956.8	CID (Collision Induced Dissociation)	MS2			50.3453	8928	8928	-1	mcarrera_G1306_154.mzXML	0/0		2.31767	6732
High	Sequest HT	Sequest HT (A2)	A	2	YMRPLVDKGHVYIALPPLYKMSK	YMRPLVDKGHVYIALPPLYKMSK		0	1	A0A0P6S450	DNA topoisomerase 4 subunit B OS=Streptococcus phocae GN=gyrB PE=3 SV=1	gyrB	Nucleous	2	3	0	0.1167	0	1	1	1	907.16	2719.47	2719.48	-6.31899	-0.00572813	0	0	65366.3	CID (Collision Induced Dissociation)	MS2			11.3359	1969	1969	-1	mcarrera_G1306_144.mzXML	0/0		2.40261	4199
High	Sequest HT	Sequest HT (A2)	A	2	SSDMGNVKADSTYGTK	SSDMGNVKADSTYGTK		0	1	A0A076YZT3	DNA/RNA helicase OS=Streptococcus agalactiae PE=4 SV=1	rhlE	Cytoplasm	1	2	0	0.1706	0	1	1	1	830.88	1660.75	1660.75	2.66926	0.00221649	0	0	56089.5	CID (Collision Induced Dissociation)	MS2			33.8872	6082	6082	-1	mcarrera_G1306_136.mzXML	0/0		2.11492	1778
High	Sequest HT	Sequest HT (A2)	A	2	YGPSAKVGQRIDVLGGGK	YGPSAKVGQRIDVLGGGK		0	1	A0A120QP85	DNA/RNA helicase OS=Streptococcus pneumoniae GN=rhlE PE=4 SV=1	rhlE	Cytoplasm	2	2	0	0.0426	0	1	1	1	901.49	1801.97	1801.99	-10.6458	-0.00959181	0	0	19544	CID (Collision Induced Dissociation)	MS2			51.3978	9162	9162	-1	mcarrera_G1306_136.mzXML	0/0		2.35115	5286
High	Sequest HT	Sequest HT (A2)	A	2	MADMLNVSRQAVSNWENDK	MADMLNVSRQAVSNWENDK		0	3	A0A135YW78; D3MRA9; A0A1I4X2S8	DNA-binding helix-turn-helix protein OS=Peptostreptococcus anaerobius GN=HMPREF3195_00631 PE=4 SV=1; DNA-binding helix-turn-helix protein OS=Peptostreptococcus anaerobius 653-L GN=HMPREF0631_1666 PE=4 SV=1; DNA-binding transcriptional regulator, XRE-family HTH domain OS=Peptostreptococcus anaerobius GN=SAMN05660467_01581 PE=4 SV=1	HMPREF3195_00631	Surface-associated	1	3	0	0.0122	0	1	1	1	736.69	2208.06	2208.02	17.3165	0.012745	0	0	56538	CID (Collision Induced Dissociation)	MS2			38.7758	6934	6934	-1	mcarrera_G1306_160.mzXML	0/0		2.46452	100881
High	Sequest HT	Sequest HT (A2)	A	2	MLGPVEDYQLTLKIEIIKER	mLGPVEDYQLTLKIEIIKER	M1(Oxidation)	0	1	E3CLQ2	DNA-binding helix-turn-helix protein OS=Streptococcus downei F0415 GN=HMPREF9176_1342 PE=4 SV=1	HMPREF3195_00631	Surface-associated	2	2	0	0.1019	0	1	1	1	1202.64	2404.27	2404.32	-17.8369	-0.0214428	0	0	10337	CID (Collision Induced Dissociation)	MS2			53.901	9610	9610	-1	mcarrera_G1306_152.mzXML	0/0		2.16392	5722
High	Sequest HT	Sequest HT (A2)	A	2	TDLINAVAEASSLSK	TDLINAVAEASSLSK		0	1	A0A0E8TM06	DNA-binding protein HU 1 OS=Streptococcus pneumoniae GN=hupB_3 PE=3 SV=1	hupB	Nucleous	0	2	0	0.4082	0	1	1	1	759.9	1518.79	1518.8	-5.43494	-0.00412729	0	0	25198.9	CID (Collision Induced Dissociation)	MS2			30.514	5473	5473	-1	mcarrera_G1306_154.mzXML	0/0		3.15776	6244
High	Sequest HT	Sequest HT (A2)	A	2	NPQTGKEIEIAASK	NPQTGKEIEIAASK		0	11	I1ZKP9; K8MSM1; A0A1X0WW41; A0A0M9FF81; E9L431; A0A139NJN6; E9L429; X8KEB6; E0Q0Q9; M3IUG4; A0A0M9FNL6	DNA-binding protein HU OS=Streptococcus parasanguinis FW213 GN=hupB PE=3 SV=1; DNA-binding protein HU OS=Streptococcus sp. F0441 GN=HMPREF9188_01195 PE=3 SV=1; DNA-binding protein OS=Streptococcus oralis subsp. tigurinus GN=ATE35_05510 PE=3 SV=1; DNA-binding protein OS=Streptococcus suis GN=XK26_08325 PE=3 SV=1; Histone-like protein OS=Streptococcus parasanguinis GN=hlpA PE=3 SV=1; DNA-binding pr…	hupB	Nucleous	1	2	0		0.0312	3	3	3	743.39	1485.77	1485.79	-12.1311	-0.00901215	0	0	233006	CID (Collision Induced Dissociation)	MS2			11.7798	2067	2067	-1	mcarrera_G1306_136.mzXML	0/0		4.03726	5191
High	Sequest HT	Sequest HT (A2)	A	2	MANKAELIENVASSTGLTKK	mANKAELIENVASSTGLTKK	N-Term(Prot)(Acetyl)	0	1	A0A1B4XNU0	DNA-binding protein OS=Enterococcus faecalis GN=hup PE=3 SV=1			2	3	0	0.1588	0	1	1	1	716.38	2147.13	2147.14	-5.68101	-0.00406597	0	0	21572.6	CID (Collision Induced Dissociation)	MS2			20.8833	3789	3789	-1	mcarrera_G1306_148.mzXML	0/0		2.95722	6230
High	Sequest HT	Sequest HT (A2)	A	2	MNIGIDKIGFATANYVLKLADLAK	mNIGIDKIGFATANYVLKLADLAK	N-Term(Prot)(Acetyl)	0	1	A0A0C1K4W1	DNA-binding protein OS=Streptococcus constellatus GN=RN79_06230 PE=4 SV=1	hupB	Nucleous	2	3	0	0.0687	0	1	1	1	874.48	2621.43	2621.44	-4.45337	-0.00389141	0	0	17095	CID (Collision Induced Dissociation)	MS2			33.3462	5987	5987	-1	mcarrera_G1306_136.mzXML	0/0		2.33394	3567
High	Sequest HT	Sequest HT (A2)	A	2	YPDRFIPFEDEPRIVGLVVGHFMPVIGG	YPDRFIPFEDEPRIVGLVVGHFMPVIGG		0	2	A0A0F2CMP3; F0I1R5	DNA-binding protein OS=Streptococcus gordonii GN=TZ86_00770 PE=4 SV=1; Phage transcriptional repressor OS=Streptococcus sanguinis SK72 GN=HMPREF9381_1306 PE=4 SV=1	hupB	Nucleous	2	3	0	0.1176	0	1	1	1	1052.9	3156.69	3156.63	16.3224	0.0171747	0	0	21391.6	CID (Collision Induced Dissociation)	MS2			59.3967	10563	10563	-1	mcarrera_G1306_136.mzXML	0/0		2.37502	4203
High	Sequest HT	Sequest HT (A2)	A	2	NPQTGQEIEIAASK	NPQTGQEIEIAASK		0	1	A0A172Q8J4	DNA-binding protein OS=Streptococcus pantholopis GN=A0O21_06590 PE=3 SV=1	hupB	Nucleous	0	2	0		0	2	2	2	743.39	1485.77	1485.75	12.3582	0.00918061	0	0	233006	CID (Collision Induced Dissociation)	MS2			11.7798	2067	2067	-1	mcarrera_G1306_136.mzXML	0/0		4.17057	5191
High	Sequest HT	Sequest HT (A2)	A	2	NPQTGEEIKIAASK	NPQTGEEIKIAASK		0	1	A0A0M9FIB9	DNA-binding protein OS=Streptococcus suis GN=hupB PE=3 SV=1	hupB	Nucleous	1	2	0	0	0	1	1	1	743.39	1485.77	1485.79	-12.1311	-0.00901215	0	0	233006	CID (Collision Induced Dissociation)	MS2			11.7798	2067	2067	-1	mcarrera_G1306_136.mzXML	0/0		4.17454	5191
High	Sequest HT	Sequest HT (A2)	A	2	MVPLIPKILIVDDDPHIRELVSVFLER	mVPLIPKILIVDDDPHIRELVSVFLER	M1(Oxidation)	0	2	A0A0U0PG80; A0A0T8YHW0	DNA-binding response regulator OS=Streptococcus pneumoniae GN=hssR_2 PE=4 SV=1; Response regulator OS=Streptococcus pneumoniae GN=vncR_2 PE=4 SV=1	hssR_2	Cytoplasm	2	3	0	0.0084	0	1	1	1	1058.26	3172.77	3172.78	-4.66665	-0.00493542	0	0	14381.4	CID (Collision Induced Dissociation)	MS2			50.2188	8963	8963	-1	mcarrera_G1306_152.mzXML	0/0		2.36926	1897
High	Sequest HT	Sequest HT (A2)	A	2	YTEEIQRFAVSYMIEPFIVMDLVEK	YTEEIQRFAVSYMIEPFIVMDLVEK		0	5	A0A1E9Y1F3; U2XYT2; X8H4I9; A0A139QKE3; F9P786	DNA-binding response regulator OS=Streptococcus sp. HMSC034B05 GN=HMPREF2542_08065 PE=4 SV=1; Response regulators OS=Streptococcus constellatus subsp. pharyngis SK1060 = CCUG 46377 GN=ANG5_1884 PE=4 SV=1; Transcriptional regulatory protein, C-terminal domain protein OS=Streptococcus sp. AS20 GN=HMPREF1514_0087 PE=4 SV=1; Response regulator CsrR OS=Streptococcus constellatus GN=SCODD09_00018 PE=4 …	hssR_2	Cytoplasm	1	3	0	0.0692	0	1	1	1	1017.52	3050.55	3050.53	6.59022	0.00670121	0	0	16650.3	CID (Collision Induced Dissociation)	MS2			59.547	10515	10515	-1	mcarrera_G1306_154.mzXML	0/0		3.17557	6753
High	Sequest HT	Sequest HT (A2)	A	2	ELTVAERDVKLSNK	ELTVAERDVKLSNK		0	1	A0A1H0NQR9	DNA-binding response regulator, OmpR family, contains REC and winged-helix (WHTH) domain OS=Streptococcus equinus GN=SAMN05216347_103190 PE=4 SV=1	hssR_2	Cytoplasm	2	2	0	0.1343	0	1	1	1	801.46	1601.91	1601.89	16.8631	0.0135064	0	0	17106.2	CID (Collision Induced Dissociation)	MS2			28.8487	5180	5180	-1	mcarrera_G1306_160.mzXML	0/0		2.00777	3183
High	Sequest HT	Sequest HT (A2)	A	2	NIINIMAKKYR	NIINImAKKYR	M6(Oxidation)	0	1	A0A1F2HB63	DNA-binding transcriptional regulator OS=Streptococcus sp. HMSC10E12 GN=HMPREF3112_09445 PE=4 SV=1	HMPREF3112_09445	Cytoplasm	2	2	0	0.1195	0	1	1	1	690.39	1379.77	1379.78	-7.27878	-0.00502157	0	0	16924.2	CID (Collision Induced Dissociation)	MS2			49.4595	8857	8857	-1	mcarrera_G1306_148.mzXML	0/0		2.26282	3156
High	Sequest HT	Sequest HT (A2)	A	2	AENIIDLVSKGMGISLLMAKPISSINTR	AENIIDLVSKGmGISLLMAKPISSINTR	M12(Oxidation)	0	1	A0A1H9UWL5	DNA-binding transcriptional regulator, LysR family OS=Streptococcus gallolyticus GN=SAMN04487840_11831 PE=4 SV=1	SAMN04487840_11831	Cytoplasm	1	3	0	0.1086	0	1	1	1	996.53	2987.58	2987.63	-17.1849	-0.017114	0	0	13196.4	CID (Collision Induced Dissociation)	MS2			57.9712	10293	10293	-1	mcarrera_G1306_142.mzXML	0/0		2.67187	4983
High	Sequest HT	Sequest HT (A2)	A	2	ENIVPTFTYEIYDDYTILEMIR	ENIVPTFTYEIYDDYTILEmIR	M20(Oxidation)	0	5	A0A1I7GIQ2; A0A1S5WE76; A0A139QWZ9; F5WWF3; H2A865	DNA-binding transcriptional regulator, LysR family OS=Streptococcus gallolyticus GN=SAMN05660328_102165 PE=4 SV=1; LysR family transcriptional regulator OS=Streptococcus gallolyticus subsp. gallolyticus DSM 16831 GN=BTR42_09500 PE=4 SV=1; LysR family transcriptional regulator OS=Streptococcus gallolyticus GN=SGADD02_00586 PE=4 SV=1; LysR family transcriptional regulator OS=Streptococcus gallolyti…	SAMN05660328_102165	Cytoplasm	0	3	0	0.2146	0	1	1	1	918.78	2754.33	2754.32	1.29642	0.00119026	0	0	18456.7	CID (Collision Induced Dissociation)	MS2			32.7568	5873	5873	-1	mcarrera_G1306_160.mzXML	0/0		2.32578	5412
High	Sequest HT	Sequest HT (A2)	A	2	TSPQLDTVLKVLASLGKTLAVVPLEQEISK	TSPQLDTVLKVLASLGKTLAVVPLEQEISK		0	1	A0A0F3HB42	DNA-binding transcriptional repressor PuuR OS=Streptococcus infantis GN=TZ96_01425 PE=4 SV=1	TZ96_01425	Cytoplasm	2	3	0	0	0	1	1	1	1059.97	3177.9	3177.83	19.1925	0.0203302	0	0	10105.3	CID (Collision Induced Dissociation)	MS2			49.6367	8860	8860	-1	mcarrera_G1306_152.mzXML	0/0		2.37713	325
High	Sequest HT	Sequest HT (A2)	A	2	IEEVKEEKISTSSQNSQNIK	IEEVKEEKISTSSQNSQNIK		0	1	A0A1G6AKK0	DnaD and phage-associated domain-containing protein OS=Streptococcus henryi GN=SAMN02910293_00445 PE=4 SV=1	SAMN02910293_00445	Cytoplasm	2	3	0		0.0324	3	3	3	764.39	2291.16	2291.17	-7.4471	-0.00568753	0	0	21748.8	CID (Collision Induced Dissociation)	MS2			20.4322	3659	3659	-1	mcarrera_G1306_140.mzXML	0/0		2.39385	6772
High	Sequest HT	Sequest HT (A2)	A	2	LELLQSLTAVGVFDELSPNR	LELLQSLTAVGVFDELSPNR		0	6	A0A132P344; A0A133CGB8; A0A132YXU8; A0A1T4JH14; A0A1B5FU27; A0A133MW84	DNA-directed DNA polymerase OS=Enterococcus faecium GN=dnaE PE=3 SV=1; DNA-directed DNA polymerase OS=Enterococcus faecium GN=dnaE PE=3 SV=1; DNA-directed DNA polymerase OS=Enterococcus faecium GN=dnaE PE=3 SV=1; DNA-directed DNA polymerase OS=Enterococcus faecium GN=FM130_14370 PE=3 SV=1; DNA-directed DNA polymerase OS=Enterococcus faecium GN=EFE1165_1874 PE=3 SV=1; DNA-directed DNA polymerase O…			0	3	0	0.1051	0	1	1	1	734.41	2201.22	2201.18	15.5476	0.0114077	0	0	10820.3	CID (Collision Induced Dissociation)	MS2			43.2003	7677	7677	-1	mcarrera_G1306_140.mzXML	0/0		2.57324	3399
High	Sequest HT	Sequest HT (A2)	A	2	MEEEFVAGAVACGHTAEKAKEVFAIMEK	mEEEFVAGAVAcGHTAEKAKEVFAIMEK	M1(Oxidation); C12(Carbamidomethyl)	0	1	A0A139NTK2	DNA-directed DNA polymerase OS=Streptococcus sp. DD11 GN=STRDD11_02313 PE=4 SV=1	STRDD11_02313	Cytoplasm	2	3	0	0.1797	0	1	1	1	1033.51	3098.52	3098.46	16.8769	0.0174308	0	0	17679	CID (Collision Induced Dissociation)	MS2			51.8277	9183	9183	-1	mcarrera_G1306_154.mzXML	0/0		2.55733	6041
High	Sequest HT	Sequest HT (A2)	A	2	VMAPNDPDRTVTVIGNASPDDK	VMAPNDPDRTVTVIGNASPDDK		0	2	A0A0E2EJZ8; A0A0E2F1M3	DNA-directed RNA polymerase subunit beta OS=Streptococcus mutans 2ST1 GN=rpoB PE=3 SV=1; DNA-directed RNA polymerase subunit beta OS=Streptococcus mutans SM6 GN=rpoB PE=3 SV=1	rpoB	Cytoplasm	1	3	0	0.0215	0	1	1	1	771.39	2312.16	2312.12	15.8932	0.012249	0	0	8456.34	CID (Collision Induced Dissociation)	MS2			40.7943	7245	7245	-1	mcarrera_G1306_134.mzXML	0/0		2.32659	6488
High	Sequest HT	Sequest HT (A2)	A	2	VSVGVMYMIK	VSVGVmYMIK	M6(Oxidation)	0	250	A0A1E9B512; A0A133S3K0; A0A0T8FNQ8; C9WLN1; K0ZDG7; A0EKJ3; Q8GCR3; R4R4Z7; A0EKG5; Q5DIH7; I2NCI7; Q71BK7; J1NT75; A0EKK2; G5JQH1; Q71BK0; A0A0D1BGT1; E8K805; A0EKI9; Q56UV1; F2QFE5; A0A0G7FNG4; A0A1E9ABU2; A0EKH2; W1TQL0; A0A1F0BNM9; A0A1X1GGV2; I0SSJ7; J9PU60; F9Q3A8; E0PPC1; E8K9I1; A0A0T8C453; F0IPD1; F9PDS5; F0FG07; I0SR84; V8ICZ3; A0A1X0WWZ8; R4R7V3; A0A1E1GCN7; A0A134DD00; A0A139RPB1; I0S…	DNA-directed RNA polymerase subunit beta OS=Streptococcus sp. HMSC056C01 GN=rpoB PE=3 SV=1; DNA-directed RNA polymerase subunit beta OS=Streptococcus mitis GN=rpoB PE=3 SV=1; DNA-directed RNA polymerase subunit beta OS=Streptococcus pneumoniae GN=rpoB_2 PE=3 SV=1; RNA polymerase beta subunit (Fragment) OS=Streptococcus sp. 6401637 GN=rpoB PE=4 SV=1; DNA-directed RNA polymerase subunit beta (Fragm…	rpoB	Cytoplasm	0	2	0	0.106	0	1	1	1	571.8	1142.59	1142.59	-1.83011	-0.00104553	0	0	16047.4	CID (Collision Induced Dissociation)	MS2			41.7993	7470	7470	-1	mcarrera_G1306_156.mzXML	0/0		2.16891	3425
High	Sequest HT	Sequest HT (A2)	A	2	RGDIINYQVWLDTNQFDANNKDNIQTVGITDDYDEAK	RGDIINYQVWLDTNQFDANNKDNIQTVGITDDYDEAK		0	3	E9DK82; A0A1C7C955; T0TRG9	DNA-directed RNA polymerase, omega subunit OS=Streptococcus sp. C150 GN=rpoZ PE=4 SV=1; Putative pilin isopeptide linkage domain protein (Fragment) OS=Streptococcus salivarius GN=HMPREF3219_0202011 PE=4 SV=1; Uncharacterized protein OS=Streptococcus sp. HSISS3 GN=HSISS3_256 PE=4 SV=1	rpoZ	Cytoplasm	2	3	0	0.2614	0	1	1	1	1434.68	4302.03	4302.02	0.763474	0.00109483	0	0	19837.7	CID (Collision Induced Dissociation)	MS2			55.8937	9912	9912	-1	mcarrera_G1306_156.mzXML	0/0		2.41252	3520
High	Sequest HT	Sequest HT (A2)	A	2	GSYNHAVDRGHLLGYALIGGLDGFDASTSNPK	GSYNHAVDRGHLLGYALIGGLDGFDASTSNPK		0	14	A0A1F0A436; A0A1F0NL75; I2JAW8; E1M6D0; A0A0F3HP97; A0A1E8TVJ3; F9PZ93; A0A1F0BRR5; A0A139RCG0; E8K9Q2; F5VZ53; A0A1S1GYW3; A0A0X8JZZ7; A0A1E9B5J4	DNA-entry nuclease OS=Streptococcus sp. HMSC061D10 GN=HMPREF2728_05915 PE=4 SV=1; DNA-entry nuclease OS=Streptococcus sp. HMSC067H01 GN=HMPREF2987_10215 PE=4 SV=1; DNA/RNA non-specific endonuclease-like protein OS=Streptococcus sp. SK140 GN=HMPREF1116_1579 PE=4 SV=1; DNA-entry nuclease OS=Streptococcus infantis SK1302 GN=SIN_0551 PE=4 SV=1; DNA-entry nuclease OS=Streptococcus infantis GN=endA PE=…	HMPREF2728_05915	Nucleous	1	3	0	0.1923	0	1	1	1	1101.55	3302.64	3302.62	5.01702	0.0055231	0	0	11580.6	CID (Collision Induced Dissociation)	MS2			54.7262	9745	9745	-1	mcarrera_G1306_138.mzXML	0/0		2.34467	6436
High	Sequest HT	Sequest HT (A2)	A	2	MQLLIWILETNTGDIQELNLK	mQLLIWILETNTGDIQELNLK	M1(Oxidation)	0	1	A0A0Y1YWH7	DnaQ family exonuclease/DinG family helicase OS=Streptococcus pneumoniae GN=dinG PE=4 SV=1	dinG	Cytoplasm	0	3	0		0.0331	4	4	4	834.46	2501.37	2501.33	13.3767	0.0111532	0	0	78870	CID (Collision Induced Dissociation)	MS2			11.2553	1953	1953	-1	mcarrera_G1306_154.mzXML	0/0		2.91606	3744
High	Sequest HT	Sequest HT (A2)	A	2	RIIATRSFDNMTWIGTFHAQGFR	RIIATRSFDNMTWIGTFHAQGFR		0	1	A0A0X9HF36	Domain of uncharacterised function (DUF2479) OS=Streptococcus pneumoniae GN=ERS409593_00763 PE=4 SV=1	ERS409593_00763	Cytoplasm	2	3	0		0.0445	4	4	4	909.13	2725.38	2725.38	-0.930638	-0.000845447	0	0	27232.4	CID (Collision Induced Dissociation)	MS2			61.5593	10862	10862	-1	mcarrera_G1306_154.mzXML	0/0		2.35542	6678
High	Sequest HT	Sequest HT (A2)	A	2	SPDEGPSDFLDLVDPPERLPAEAR	SPDEGPSDFLDLVDPPERLPAEAR		0	1	A0A0X9J7B0	Double-strand break repair helicase AddA OS=Streptococcus pneumoniae GN=ERS367886_01312 PE=3 SV=1	ERS367886_01312	Nucleous	1	3	0	0.1581	0	1	1	1	874.75	2622.24	2622.27	-12.4906	-0.0109179	0	0	14711.5	CID (Collision Induced Dissociation)	MS2			44.6017	7958	7958	-1	mcarrera_G1306_160.mzXML	0/0		2.3403	4299
High	Sequest HT	Sequest HT (A2)	A	2	KWLLILVACIMVITAGCSMEPPEWAK	KWLLILVAcIMVITAGcSmEPPEWAK	C9(Carbamidomethyl); C17(Carbamidomethyl); M19(Oxidation)	0	2	A0A0U0J2R0; A0A0E8TEA2	D-ribose-binding protein RbsB OS=Streptococcus pneumoniae GN=rbsB_1 PE=4 SV=1; D-ribose-binding protein RbsB OS=Streptococcus pneumoniae GN=rbsB_1 PE=4 SV=1	rbsB_1	Cytoplasm	1	3	0	0.0034	0	1	1	1	1011.53	3032.58	3032.55	9.04719	0.00914534	0	0	28654.3	CID (Collision Induced Dissociation)	MS2			44.361	7923	7923	-1	mcarrera_G1306_136.mzXML	0/0		2.94041	5932
High	Sequest HT	Sequest HT (A2)	A	2	MILITGANGQLGTELRYLLDERGVEYVAADVAEMDITNADK	mILITGANGQLGTELRYLLDERGVEYVAADVAEmDITNADK	M1(Oxidation); M34(Oxidation)	0	1	A0A0Z8FX96	dTDP-4-dehydrorhamnose reductase OS=Streptococcus suis GN=strL PE=3 SV=1	strL	Cytoplasm	2	3	0		0	2	2	2	1500.76	4500.27	4500.23	8.48327	0.0127256	0	0	31430.3	CID (Collision Induced Dissociation)	MS2			66.6782	11789	11789	-1	mcarrera_G1306_156.mzXML	0/0		2.37214	4765
High	Sequest HT	Sequest HT (A2)	A	2	MILITGANGQLGTELRYLLDERGVEYVAADVAEMDITDANK	mILITGANGQLGTELRYLLDERGVEYVAADVAEmDITDANK	M1(Oxidation); M34(Oxidation)	0	2	A0A0Z8FSC7; A0A123VU28	dTDP-4-dehydrorhamnose reductase OS=Streptococcus suis GN=strL PE=3 SV=1; dTDP-4-dehydrorhamnose reductase OS=Streptococcus suis GN=strL PE=3 SV=1	strL	Cytoplasm	2	3	0	0	0	1	1	1	1500.76	4500.27	4500.23	8.48327	0.0127256	0	0	31430.3	CID (Collision Induced Dissociation)	MS2			66.6782	11789	11789	-1	mcarrera_G1306_156.mzXML	0/0		2.37214	4765
High	Sequest HT	Sequest HT (A2)	A	2	FVSGMLVGTAITVAALAGVATTIK	FVSGmLVGTAITVAALAGVATTIK	M5(Oxidation)	0	1	A0A1B4XR96	DUF3042 domain-containing protein OS=Enterococcus faecalis GN=BHU49_10340 PE=4 SV=1			0	3	0	0.4016	0	1	1	1	769.77	2307.3	2307.3	-1.64	-0.00126132	0	0	17600.5	CID (Collision Induced Dissociation)	MS2			65.7477	11675	11675	-1	mcarrera_G1306_136.mzXML	0/0		2.54273	2069
High	Sequest HT	Sequest HT (A2)	A	2	ILFDDRPDLLLKTTLLAENGIR	ILFDDRPDLLLKTTLLAENGIR		0	1	A0A139N6G2	Duplicated ATPase component MtsB of energizing module of methionine-regulated ECF transporter OS=Streptococcus gordonii GN=SGODD07_01151 PE=4 SV=1	SGODD07_01151	Cytoplasm	1	3	0	0.1694	0	1	1	1	842.83	2526.48	2526.43	18.3848	0.0154827	0	0	23532.3	CID (Collision Induced Dissociation)	MS2			28.6658	5158	5158	-1	mcarrera_G1306_142.mzXML	0/0		2.41636	752
High	Sequest HT	Sequest HT (A2)	A	2	AIHHLSGGEKQKAALAVLFAMNPR	AIHHLSGGEKQKAALAVLFAMNPR		0	1	A0A150NNH9	Duplicated ATPase component YkoD OS=Streptococcus mitis GN=SMI10712_01285 PE=4 SV=1	SMI10712_01285	Cytoplasm	2	3	0	1	0	1	1	1	853.79	2559.36	2559.4	-16.4918	-0.0140697	0	0	99380	CID (Collision Induced Dissociation)	MS2			50.0022	8952	8952	-1	mcarrera_G1306_148.mzXML	0/0		2.56021	5447
High	Sequest HT	Sequest HT (A2)	A	2	YFAEEMDHTIAYHKTYIRENGDDIPEVR	YFAEEmDHTIAYHKTYIRENGDDIPEVR	M6(Oxidation)	0	1	G5KH53	D-xylulose 5-phosphate/D-fructose 6-phosphate phosphoketolase-like protein OS=Streptococcus urinalis 2285-97 GN=STRUR_0145 PE=4 SV=1	STRUR_0145	Cytoplasm	2	3	0	0.3306	0	1	1	1	1143.52	3428.55	3428.59	-11.593	-0.0132492	0	0	25206.8	CID (Collision Induced Dissociation)	MS2			40.7842	7293	7293	-1	mcarrera_G1306_136.mzXML	0/0		2.41841	1782
High	Sequest HT	Sequest HT (A2)	A	2	KAIMSLALFALLGLLLNQFSYLK	KAImSLALFALLGLLLNQFSYLK	M4(Oxidation)	0	1	I0SFP3	EamA-like transporter family protein OS=Streptococcus anginosus subsp. whileyi CCUG 39159 GN=HMPREF1043_0929 PE=4 SV=1	HMPREF1043_0929	Surface-associated	1	3	0	0.4353	0	1	1	1	861.85	2583.54	2583.5	14.3921	0.012394	0	0	27286	CID (Collision Induced Dissociation)	MS2			28.7393	5169	5169	-1	mcarrera_G1306_158.mzXML	0/0		3.16902	474
High	Sequest HT	Sequest HT (A2)	A	2	MKLILSTILLGFGGFDPMGAIVIMAAMAHGIK	mKLILSTILLGFGGFDPMGAIVImAAmAHGIK	N-Term(Prot)(Acetyl); M24(Oxidation); M27(Oxidation)	0	1	A0A0H1RN12	Early transcribed membrane protein (ETRAMP) family OS=Lactococcus lactis subsp. lactis GN=VN91_1183 PE=4 SV=1			1	3	0	0.1692	0	1	1	1	1130.92	3390.75	3390.81	-17.8629	-0.0201898	0	0	31918.2	CID (Collision Induced Dissociation)	MS2			43.1305	7708	7708	-1	mcarrera_G1306_136.mzXML	0/0		2.60403	5785
High	Sequest HT	Sequest HT (A2)	A	2	TLEDLKTAVKEAK	TLEDLKTAVKEAK		0	1	A0A1F0KGI1	EbhA OS=Streptococcus sp. HMSC065E03 GN=HMPREF3002_02950 PE=4 SV=1	HMPREF3002_02950	Cytoplasm	2	2	0	0.0466	0	1	1	1	723.41	1445.81	1445.82	-5.71428	-0.00413091	0	0	49382.3	CID (Collision Induced Dissociation)	MS2			24.6353	4430	4430	-1	mcarrera_G1306_154.mzXML	0/0		2.79132	4271
High	Sequest HT	Sequest HT (A2)	A	2	LLSIVVVSLVITMLPQRLIYSK	LLSIVVVSLVITMLPQRLIYSK		0	3	A0A132Z6E8; A0A1S8KRR7; A0A132P855	ECF transporter S component OS=Enterococcus faecium GN=AS238_06990 PE=4 SV=1; ECF transporter S component OS=Enterococcus faecium GN=B1P95_10535 PE=4 SV=1; Uncharacterized protein OS=Enterococcus faecium GN=AWT83_08570 PE=4 SV=1			1	3	0	0.2748	0	1	1	1	829.17	2485.5	2485.52	-9.47615	-0.00785105	0	0	228449	CID (Collision Induced Dissociation)	MS2			11.654	2033	2033	-1	mcarrera_G1306_152.mzXML	0/0		2.61996	349
High	Sequest HT	Sequest HT (A2)	A	2	AEKLIDSLKFINK	AEKLIDSLKFINK		0	1	A0A0Y1X5P2	ECM-binding protein homolog A OS=Streptococcus pneumoniae GN=ebhA PE=4 SV=1	ebhA	Surface-associated	2	2	0		0.0476	4	4	4	759.95	1518.89	1518.89	2.44795	0.00185909	0	0	78717	CID (Collision Induced Dissociation)	MS2			31.0153	5563	5563	-1	mcarrera_G1306_154.mzXML	0/0		2.20052	1677
High	Sequest HT	Sequest HT (A2)	A	2	VKQNTKLYIGISTLDNLVK	VKQNTKLYIGISTLDNLVK		0	3	A0A1Y0M054; A0A0Y4BZA1; A0A1X3BTJ4	EDD domain protein OS=Enterococcus faecalis GN=A6B47_07525 PE=4 SV=1; EDD domain-containing protein, DegV family OS=Streptococcus pneumoniae GN=ERS409405_00615 PE=4 SV=1; Uncharacterized protein OS=Enterococcus faecalis GN=ELS84_2884 PE=4 SV=1	A6B47_07525	Cytoplasm	2	3	0	0.2131	0	1	1	1	716.43	2147.28	2147.24	14.9106	0.0106722	0	0	55323	CID (Collision Induced Dissociation)	MS2			15.158	2717	2717	-1	mcarrera_G1306_160.mzXML	0/0		2.44459	544
High	Sequest HT	Sequest HT (A2)	A	2	HQVVQAAILAEQGASLDDILAKIEEVRQK	HQVVQAAILAEQGASLDDILAKIEEVRQK		0	1	U2KSD3	EDD domain protein, DegV family OS=Streptococcus sobrinus W1703 GN=HMPREF1557_00570 PE=4 SV=1	A6B47_07525	Cytoplasm	2	3	0	0.0788	0	1	1	1	1058.23	3172.68	3172.73	-17.9668	-0.0190013	0	0	38355.3	CID (Collision Induced Dissociation)	MS2			52.1465	9238	9238	-1	mcarrera_G1306_154.mzXML	0/0		2.41473	5079
High	Sequest HT	Sequest HT (A2)	A	2	MSEKIAILVDSGTDVPKEVIDNGPFFMVPLR	MSEKIAILVDSGTDVPKEVIDNGPFFmVPLR	M27(Oxidation)	0	1	A0A1A7T0S4	EDD domain-containing protein, DegV family OS=Enterococcus faecium GN=DTPHA_1401532 PE=4 SV=1			2	3	0	0.1385	0	1	1	1	1145.28	3433.83	3433.77	14.8151	0.0169572	0	0	88459	CID (Collision Induced Dissociation)	MS2			86.9927	15275	15275	-1	mcarrera_G1306_142.mzXML	0/0		2.59569	3961
High	Sequest HT	Sequest HT (A2)	A	2	DITVNLPGAELPLSLKVK	DITVNLPGAELPLSLKVK		0	1	Q8KU69	EF0092 OS=Enterococcus faecalis GN=ef0092 PE=4 SV=1			1	3	0	0.3083	0	1	1	1	636.38	1907.13	1907.12	2.23215	0.00141899	0	0	131113	CID (Collision Induced Dissociation)	MS2			13.0871	2332	2332	-1	mcarrera_G1306_148.mzXML	0/0		2.66039	787
High	Sequest HT	Sequest HT (A2)	A	2	MFIGIVSLFLTVLVYLGAKK	MFIGIVSLFLTVLVYLGAKK		0	1	A0A0T8PNH8	Effector of murein hydrolase LrgB OS=Streptococcus pneumoniae GN=lrgB_2 PE=4 SV=1	lrgB_2	Surface-associated	1	3	0	0.2016	0	1	1	1	738.12	2212.35	2212.32	12.5053	0.00922189	0	0	7079.48	CID (Collision Induced Dissociation)	MS2			23.8395	4232	4232	-1	mcarrera_G1306_138.mzXML	0/0		2.42856	280
High	Sequest HT	Sequest HT (A2)	A	2	VVKNVQMFGQLRTIGMTK	VVKNVQmFGQLRTIGMTK	M7(Oxidation)	0	1	G5K769	Efflux ABC transporter, permease protein OS=Streptococcus pseudoporcinus LQ 940-04 GN=STRPS_0011 PE=4 SV=1	STRPS_0011	Surface-associated	2	3	0	0.0283	0	1	1	1	689.37	2066.1	2066.12	-14.2612	-0.00982179	0	0	47882.8	CID (Collision Induced Dissociation)	MS2			33.9808	6119	6119	-1	mcarrera_G1306_150.mzXML	0/0		2.47025	5448
High	Sequest HT	Sequest HT (A2)	A	2	TRFISLFLLMALGSFALIGLK	TRFISLFLLmALGSFALIGLK	M10(Oxidation)	0	1	G5KC15	Efflux ABC transporter, permease protein OS=Streptococcus pseudoporcinus LQ 940-04 GN=STRPS_1888 PE=4 SV=1	STRPS_0011	Surface-associated	1	3	0	0.0074	0	1	1	1	776.45	2327.34	2327.36	-8.81304	-0.00683703	0	0	66807.2	CID (Collision Induced Dissociation)	MS2			32.1498	5792	5792	-1	mcarrera_G1306_150.mzXML	0/0		2.71413	1416
High	Sequest HT	Sequest HT (A2)	A	2	QNIIALIQENGIKKSVLAK	QNIIALIQENGIKKSVLAK		0	1	I2IZ11	Efflux ABC transporter, permease protein OS=Streptococcus sp. SK643 GN=HMPREF1117_0992 PE=4 SV=1	STRPS_0011	Surface-associated	2	2	0	0.1289	0	1	1	1	1040.63	2080.25	2080.25	1.86207	0.00193678	0	0	16511.1	CID (Collision Induced Dissociation)	MS2			57.5092	10213	10213	-1	mcarrera_G1306_142.mzXML	0/0		2.25364	427
High	Sequest HT	Sequest HT (A2)	A	2	VGDIVIANPGKQIKEGK	VGDIVIANPGKQIKEGK		0	1	A0A1B8VMU2	Efflux transporter periplasmic adaptor subunit OS=Streptococcus dysgalactiae subsp. equisimilis GN=BBG03_03995 PE=4 SV=1	BBG03_03995	Cytoplasm	2	2	0	0.1149	0	1	1	1	883.5	1765.99	1766.02	-13.78	-0.0121679	0	0	13336.8	CID (Collision Induced Dissociation)	MS2			47.2908	8447	8447	-1	mcarrera_G1306_152.mzXML	0/0		2.61113	2631
High	Sequest HT	Sequest HT (A2)	A	2	DIYVVVEQVDGVAQKVGIELIGIANK	DIYVVVEQVDGVAQKVGIELIGIANK		0	2	R5J4B4; A0A135YPU0	Electron transfer flavoprotein alpha subunit OS=Peptostreptococcus anaerobius CAG:621 GN=BN738_00820 PE=4 SV=1; Electron transfer flavoprotein subunit alpha OS=Peptostreptococcus anaerobius GN=HMPREF3195_01409 PE=4 SV=1	BN738_00820	Cytoplasm	1	3	0		0.0041	2	2	2	923.86	2769.57	2769.54	9.30676	0.00859181	0	0	15700	CID (Collision Induced Dissociation)	MS2			39.7642	7108	7108	-1	mcarrera_G1306_160.mzXML	0/0		2.4348	29275
High	Sequest HT	Sequest HT (A2)	A	2	ILELMDAVDNYIPTPER	ILELmDAVDNYIPTPER	M5(Oxidation)	0	1	K0GZH0	Elongation factor Tu (Fragment) OS=Staphylococcus hyicus PE=4 SV=1			0	3	0	0.0873	0	1	1	1	669.01	2005.02	2004.99	10.363	0.00692593	0	0	2640.37	CID (Collision Induced Dissociation)	MS2			33.4037	5997	5997	-1	mcarrera_G1306_136.mzXML	0/0		2.52437	6716
High	Sequest HT	Sequest HT (A2)	A	2	QVGVPYIVVFLNK	QVGVPYIVVFLNK		0	14	A0A0E9GZW3; Q9RGL6; A0A0E9H275; A0A133CTY1; A0A0V7YLV5; A0A0T8LM51; A0A0K0TQ88; I6SWV4; A0A0T8VYX0; K0H8B1; A0A133N7C6; A0A0E8T4M1; A7L748; Q9RGL3	Elongation factor Tu OS=Streptococcus pneumoniae GN=tuf_1 PE=4 SV=1; Putative elongation factor Tu (Fragment) OS=Enterococcus faecium GN=tuf PE=4 SV=2; Elongation factor Tu OS=Streptococcus pneumoniae GN=tuf_2 PE=4 SV=1; Elongation factor Tu OS=Enterococcus faecium GN=tuf PE=3 SV=1; Elongation factor Tu OS=Enterococcus faecium GN=tuf PE=3 SV=1; Elongation factor Tu OS=Streptococcus pneumoniae GN=…	tuf	Cytoplasm	0	2	0	0.3487	0	1	1	1	738.42	1475.83	1475.86	-19.8791	-0.0146694	0	0	17913.4	CID (Collision Induced Dissociation)	MS2			47.19	8383	8383	-1	mcarrera_G1306_154.mzXML	0/0		2.38312	3842
High	Sequest HT	Sequest HT (A2)	A	2	QVGVPYLVVFLNK	QVGVPYLVVFLNK		0	1	A0A0T8FFP3	Elongation factor Tu OS=Streptococcus pneumoniae GN=tuf_2 PE=3 SV=1	tuf	Cytoplasm	0	2	0	0.3487	0	1	2	2	738.42	1475.83	1475.86	-19.8791	-0.0146694	0	0	17913.4	CID (Collision Induced Dissociation)	MS2			47.19	8383	8383	-1	mcarrera_G1306_154.mzXML	0/0		2.38312	3842
High	Sequest HT	Sequest HT (A2)	A	2	LSIKYILLEAFPK	LSIKYILLEAFPK		0	2	J7M780; U2UVK5	Elongation factor Tu OS=Streptococcus pyogenes M1 476 GN=tuf PE=3 SV=2; Elongation factor Tu OS=Streptococcus pyogenes GA06023 GN=tuf PE=3 SV=1	tuf	Cytoplasm	1	2	0	0.2857	0	1	1	1	767.97	1534.93	1534.92	5.46949	0.00419763	0	0	19686.8	CID (Collision Induced Dissociation)	MS2			25.8483	4644	4644	-1	mcarrera_G1306_160.mzXML	0/0		2.02703	500
High	Sequest HT	Sequest HT (A2)	A	2	LMEERARHVDLIDNIR	LmEERARHVDLIDNIR	M2(Oxidation)	0	1	Q54586	Emml protein (Fragment) OS=Streptococcus pyogenes GN=emml PE=4 SV=1	emml	Surface-associated	2	3	0	0.1218	0	1	1	1	666.02	1996.05	1996.04	3.09541	0.00205952	0	0	54750.7	CID (Collision Induced Dissociation)	MS2			49.2017	8822	8822	-1	mcarrera_G1306_150.mzXML	0/0		2.71096	5713
[truncated: 1,933 more rows]

## Sheet: ST1_ATCC 19436
Confidence	Identifying Node Type	Identifying Node	Search ID	Identifying Node No	Sequence	Annotated Sequence	Modifications	# Protein Groups	# Proteins	Protein Accessions	Protein Descriptions	Gene	Cellular localization	# Missed Cleavages	Charge	Original Precursor Charge	DeltaScore	DeltaCn	Rank	Search Engine Rank	Concatenated Rank	m/z [Da]	MH+ [Da]	Theo. MH+ [Da]	DeltaM [ppm]	Deltam/z [Da]	Matched Ions	Total Ions	Intensity	Activation Type	MS Order	Isolation Interference [%]	Ion Inject Time [ms]	RT [min]	First Scan	Last Scan	Master Scan(s)	Spectrum File	Ions Matched	Annotation	XCorr	Peptides Matched
[truncated: 281 more rows]

[truncated: 13 more sheets: ST2_CECT 183T, ST3_CECT 926 , ST4_DSM 6631 , ST5_DSM 6632, ST6_USC 1, ST7_USC 3, ST8_USC 5, ST9_USC 13, ST10_USC 52, ST11_USC 69, ST12_USC 83, ST13_USC 89, ST14_USC 158]
